# Supplementary material for: NR5A2 connects zygotic genome activation to the first lineage segregation in totipotent embryos
Source: Cell Res. 2023 Nov 7;33(12):952–66. doi: 10.1038/s41422-023-00887-z (PMC10709309; doi:10.1038/s41422-023-00887-z)
Supplement: Supplementary file 11 — Supplementary Table S1 [file 41422_2023_887_MOESM11_ESM.xlsx]

## Sheet: 1
Supplementary information, Table S1 Stage specifically activated genes
Gene	Stage	PN5 zygote	Early 2C	Late 2C	4C	8C	ICM
Uqcr11	PN5_zygote	8.86121	2.73546	24.4518	56.4096	119.753	281.223
Hsd17b10	PN5_zygote	5.22592	3.35773	3.72613	7.17706	22.2136	91.047
Fkbp2	PN5_zygote	10.0944	4.64098	17.7534	27.433	97.2759	99.8374
Rpl26	PN5_zygote	5.18503	4.52709	56.0339	190.262	521.189	636.504
Gm1673	PN5_zygote	5.68684	3.47976	4.898	2.99087	0	1.36623
Phpt1	PN5_zygote	6.98063	5.25878	6.09256	12.558	31.59	176.414
Fcf1	PN5_zygote	12.6749	11.7988	124.456	303.58	376.234	117.829
Use1	PN5_zygote	7.75075	3.37956	7.47953	23.651	45.7558	56.9513
Cdk1	PN5_zygote	32.3913	9.26322	115.875	267.785	195.764	60.8147
Cstb	PN5_zygote	7.89408	7.30393	108.985	59.6235	510.975	627.516
Tomm40	PN5_zygote	6.36538	9.05306	27.147	64.6089	166.754	117.819
Fdx1l	PN5_zygote	5.41832	5.46817	10.373	9.03303	36.7525	59.9773
Nol12	PN5_zygote	7.72915	5.71422	31.1514	53.0962	79.903	25.2732
Rpl27	PN5_zygote	5.77312	1.81055	23.5328	74.5697	228.288	240.209
Dynlt1b	PN5_zygote	7.8973	3.17649	6.34586	4.099	7.00164	52.3377
Fen1	PN5_zygote	8.36157	6.809	17.5838	24.7757	35.3982	52.4677
Crcp	PN5_zygote	6.02975	6.72154	29.2785	74.6883	48.559	22.1835
Cbr1	PN5_zygote	5.47643	6.23678	18.2749	36.5727	59.6101	45.9607
Nat9	PN5_zygote	6.54269	1.19344	1.51357	3.29632	4.39461	9.54901
Lsm6	PN5_zygote	6.89679	7.01881	5.50446	1.88455	2.7509	5.52399
Tfam	PN5_zygote	5.61852	3.71998	5.86808	13.9095	12.8321	18.543
Snx15	PN5_zygote	12.5163	4.06549	43.2487	32.4866	6.10409	8.02003
Nphp1	PN5_zygote	5.64095	6.02746	2.64833	0.191467	0.51976	0.738455
Pnpo	PN5_zygote	5.48714	4.60684	2.34678	2.5157	3.45968	8.04958
Eif3j2	PN5_zygote	22.2872	0.0341942	0.0458071	0.277444	71.4253	19.548
Nit1	PN5_zygote	5.20627	5.64568	12.8064	9.21095	22.0348	27.5291
Prkcsh	PN5_zygote	7.59469	3.22381	3.69257	5.95849	20.4024	61.5627
Krtcap3	PN5_zygote	5.84909	2.50768	1.68297	3.70222	2.16447	2.08982
Cela1	PN5_zygote	6.4853	3.65304	5.38125	2.06948	1.6167	0
Tmem126b	PN5_zygote	6.2877	4.33766	1.37591	3.98539	6.05412	22.5854
Hist1h4i	PN5_zygote	11.6263	9.73456	20.6148	20.6996	2.88848	43.2681
Lyrm1	PN5_zygote	10.0424	12.669	24.0322	26.3151	13.5309	9.43768
Dync2li1	PN5_zygote	5.28532	0.723068	0	0	0.253227	5.90668
Dnajc5g	PN5_zygote	5.15546	7.69525	5.69389	6.26177	4.52353	2.75067
Mzt2	PN5_zygote	7.46021	2.40368	5.602	6.52006	32.1602	40.2287
Isoc2b	PN5_zygote	5.325	6.54742	7.10382	7.58206	9.65735	3.45006
Gm364	PN5_zygote	18.4114	8.36207	3.1568	2.0678	6.92512	0.0228984
Gm17821	PN5_zygote	5.55497	5.05507	0.859999	0.0115976	0.024317	0.211386
Rhoh	PN5_zygote	5.93188	4.37596	0.992789	0.135845	0.04623	0.00911492
Hist1h4h	PN5_zygote	9.26453	5.66273	5.15488	2.35019	1.45626	10.1118
AV051173	PN5_zygote	5.67515	4.93712	4.43061	3.77932	3.12274	0.137362
Hist1h4b	PN5_zygote	5.69764	4.22759	3.10682	1.02345	1.42081	23.5836
Sult2a4	PN5_zygote	6.64878	4.49177	3.57831	0.452451	0	0
Hist1h2bp	PN5_zygote	9.45837	3.0358	2.95785	1.43608	1.44265	28.4422
Galk2	PN5_zygote	5.09901	2.91572	0.814819	1.10842	4.05833	8.82092
4930558C23Rik	PN5_zygote	7.36661	11.3715	7.15397	1.39896	0.908261	2.73791
Fabp7	PN5_zygote	5.44637	3.52022	0.706732	0	0	0
Hist1h3g	PN5_zygote	7.89867	1.93502	4.24954	8.21221	3.36266	31.6551
Gm8579	PN5_zygote	5.6556	7.99123	1.50963	0.801307	0.101155	0
Nmu	PN5_zygote	9.46666	6.50198	5.67433	9.09969	0.337906	0
Dux	PN5_zygote	13.8939	27.69	1.3329	1.00783	0.0500984	0.14865
Bpifc	PN5_zygote	5.24786	6.8696	2.84252	0.835403	0.170337	0
Defb35	PN5_zygote	11.3678	8.3251	0	0	0	0
D030056L22Rik	2cell_early	0.611461	5.39096	128.95	149.809	35.1737	26.4378
Mcts2	2cell_early	0.824086	5.78995	55.5968	56.3912	51.1647	29.6866
Lgals1	2cell_early	0.135969	6.28297	27.5163	16.4154	6.64196	53.7675
Akr1b10	2cell_early	0.0651763	5.09896	17.0588	3.43852	0.0416325	0.764398
1700010D01Rik	2cell_early	0.33493	6.60406	27.238	13.8628	3.45836	0
Dyrk3	2cell_early	0.612161	6.06405	43.4516	14.1393	9.48454	26.354
Mt1	2cell_early	0.844275	9.65903	762.392	1768.31	2429.08	2907.11
Gm9895	2cell_early	0.748057	5.11479	14.3466	4.79009	0.844645	0.365175
Mt2	2cell_early	0.798252	11.9356	813.017	2307.2	2296.75	1555.35
Ddit4l	2cell_early	0.671893	7.04162	88.4729	7.98684	5.15132	0.686522
2310040G24Rik	2cell_early	0.793625	7.3344	88.0774	100.048	155.487	1.41332
Bex6	2cell_early	0.198871	6.48925	68.3052	136.001	88.2981	0.190556
Usp17la	2cell_early	0.346252	16.7774	9.92551	0.583696	0	0.544396
Usp17le	2cell_early	0.213898	11.5697	13.3156	2.31116	0.225	0.12144
Usp17lb	2cell_early	0.674121	28.3806	115.339	45.824	0.352195	0.284663
Gm8300	2cell_early	0.129401	28.3897	148.994	6.35417	0.126039	0.412717
Zscan4a	2cell_early	0.457244	39.3866	69.8893	4.22052	0.225827	0.169048
Gm5662	2cell_early	0.110006	30.1785	166.865	5.84094	0.604694	1.20024
B020004J07Rik	2cell_early	0.566696	17.673	128.704	106.438	24.8944	2.60324
Zscan4b	2cell_early	0.288384	32.4962	51.5039	1.2334	0.0570077	0.269923
Gm4340	2cell_early	0.480427	11.3902	37.999	0.194974	3.9e-07	3.32e-21
Gm11544	2cell_early	0.032094	11.1317	426.145	370.723	23.9973	0.183075
Defb13	2cell_early	0	20.9215	61.3332	0	0	0
Gm4850	2cell_early	0.221289	5.78557	206.572	47.6083	0.354794	0.0708562
2410141K09Rik	2cell_early	0.166117	6.0372	3.76667	6.28723	7.87075	14.4044
Cypt2	2cell_early	0	6.84225	5.38576	0.660551	0.444212	0
Gm21319	2cell_early	0	6.03443	42.6214	0.819183	0.0529553	0.100422
Gm10696	2cell_early	0.104453	9.29178	65.814	44.1719	2.09616	0.065777
Gm4971	2cell_early	0.703547	16.3624	76.2711	24.7818	1.23833	0.0560342
Gm13078	2cell_early	0.074912	12.7354	88.9787	2.58267	0.00795592	0.118003
Ubtfl1	2cell_early	0	7.69394	47.2492	54.6944	14.7152	0.182247
BC080695	2cell_early	0.749569	37.5543	96.308	2.59723	0.1137	0.137815
Gm13119	2cell_early	0.675928	14.661	25.2085	19.2637	6.10127	0.525633
Guca1a	2cell_early	0	8.6284	327.534	433.144	148.838	7.60783
Obox3	2cell_early	0.364362	12.6351	446.529	152.099	0.265686	0.296126
Gm2022	2cell_early	0	8.07109	33.6708	0.736656	0.033142	0.0518584
B020004C17Rik	2cell_early	0.0975336	10.431	193.824	305.733	4.22441	0.22509
Rfpl4b	2cell_early	0.180096	7.08119	84.7265	5.33795	0.0576454	1.03324
Gm2016	2cell_early	0	18.3953	107.699	5.4058	0.369081	0.710429
Gm4027	2cell_early	0.0424685	49.4094	180.341	1.52558	0.0173196	0.178145
Zfp352	2cell_early	0.622242	39.0539	224.849	13.2429	0.0440451	0.326517
Pramef6	2cell_early	0.133342	7.40423	24.7544	2.15247	2.53825	1.01862
Commd4	2cell_late	0.389155	0.262902	6.76359	24.0845	52.9845	147.915
Rpl38	2cell_late	0	0	15.0795	83.3633	169.229	128.892
Pgls	2cell_late	0.582737	0.0472419	5.5867	11.2427	9.62798	59.0738
Iah1	2cell_late	0.651103	0.967715	15.7767	31.1291	16.8387	54.8393
Fam195b	2cell_late	0.149983	0.0911941	7.38301	5.94406	1.34242	14.1981
Pdcd2	2cell_late	0.9934	0.872464	21.4178	16.6597	31.909	14.6204
Ccs	2cell_late	0.896904	0.36356	6.85816	14.4505	21.2434	18.1513
Bag1	2cell_late	0.258713	0.655441	12.217	22.0559	14.6453	12.5319
Slc39a1	2cell_late	0.198984	0.52429	14.8109	10.5882	50.8264	27.9955
Psmg2	2cell_late	0.536721	0.942758	12.5844	32.5182	125.584	95.6245
Alyref	2cell_late	0.815866	0.661425	10.5206	10.7896	7.93286	5.34679
Chchd4	2cell_late	0.143622	0.669502	18.3127	63.3915	30.797	97.3687
Psmd13	2cell_late	0.805541	0.413606	8.85005	22.7578	68.5383	186.717
Gna11	2cell_late	0	0.630649	8.71387	5.00901	3.33433	3.66429
Rpl22l1	2cell_late	0	0.307071	8.26519	31.3231	51.0149	222.766
Gm10012	2cell_late	0	0.16214	7.24063	36.0746	126.148	281.559
Tmem208	2cell_late	0	0.116052	38.1053	81.3255	191.828	107.274
Tmem160	2cell_late	0	0.107005	8.70327	9.4712	6.48793	5.35079
Hexb	2cell_late	0.126737	0.993233	142.64	353.416	275.044	65.9063
Dohh	2cell_late	0.889475	0.721107	25.0187	71.1898	80.9601	74.7681
Hint3	2cell_late	0.515528	0.139284	8.05794	13.5061	30.4058	45.8548
Dnpep	2cell_late	0.100998	0.481049	18.6307	22.1895	25.8615	68.1554
Rpl3	2cell_late	0.57551	0.984983	5.07005	38.5274	215.85	219.092
Ttyh2	2cell_late	0.493849	0.130557	9.74604	39.0002	21.0868	13.0436
Epcam	2cell_late	0.346494	0.639849	62.1086	65.9774	31.1715	70.8094
Lias	2cell_late	0.3966	0.643059	29.0867	61.8965	81.1886	31.0174
Rpsa	2cell_late	0.0434381	0.211296	12.9134	32.0241	76.0758	119.024
Sp140	2cell_late	0.329993	0.934915	8.31091	9.15154	4.38814	0.530896
Piwil2	2cell_late	0.602171	0.488197	7.70068	9.74813	7.35554	1.90608
Zfp428	2cell_late	0.835694	0.2811	6.32042	17.1081	8.0084	42.5459
Wrb	2cell_late	0.962562	0.767783	7.90157	13.2554	14.0995	8.76237
Mrps34	2cell_late	0.113615	0.87501	13.4985	15.4642	86.6208	69.2753
Casp6	2cell_late	0.880989	0.547575	8.99458	30.4372	86.2393	42.1444
Mapk13	2cell_late	0.74827	0.530801	7.01241	9.19261	6.63021	4.78024
Rnf11	2cell_late	0.111017	0.48002	135.226	296.082	41.6303	9.34918
Pmvk	2cell_late	0.152516	0.160147	7.00792	9.14053	4.58331	49.0627
Nop16	2cell_late	0.0472902	0.920134	61.1928	99.3915	88.5556	61.1767
Wdr18	2cell_late	0.893759	0.310539	15.2091	48.2057	76.5834	45.2819
Hspbp1	2cell_late	0.285493	0.277743	32.8351	68.19	113.678	47.7682
Pmpca	2cell_late	0.557203	0.683304	16.4267	25.2568	41.3898	78.0128
Rnaseh2a	2cell_late	0.894126	0.835193	15.5654	14.6071	19.6879	42.573
Leng1	2cell_late	0.622135	0.903659	17.4342	17.1518	11.3517	7.25553
Mpdu1	2cell_late	0	0.117056	18.186	38.3928	46.4834	155.647
Kctd6	2cell_late	0.201246	0.897343	7.60985	1.7022	0.577722	1.49416
Phgdh	2cell_late	0.496354	0.428646	5.86099	37.3153	73.9977	4.65627
Apoc2	2cell_late	0	0.258291	24.0202	42.3212	13.0302	6.90967
Fam134a	2cell_late	0.540567	0.450423	6.65967	11.318	10.4992	2.34258
Nanp	2cell_late	0.441779	0.869803	6.77175	7.33051	1.41072	3.51924
Klhl21	2cell_late	0.320421	0.076404	5.29554	9.42261	3.84913	2.27093
Dhrs7b	2cell_late	0.757847	0.504683	8.64164	28.2864	90.2783	23.6383
Cuedc2	2cell_late	0.229231	0.154989	8.20036	17.313	13.4728	31.5316
Rpl9	2cell_late	0	0.25951	8.26936	34.6131	87.7302	106.379
Gnl3l	2cell_late	0.48849	0.181321	8.28354	16.6532	22.5516	19.225
Gpkow	2cell_late	0.828147	0.520335	14.1568	38.005	35.9111	11.2882
Gba	2cell_late	0.268275	0.155354	5.16157	14.4504	47.5848	30.9508
BC003965	2cell_late	0.149331	0.282487	16.9056	36.0277	26.282	20.2053
2210016L21Rik	2cell_late	0.0665207	0.0808933	28.73	78.6386	87.1174	27.8131
Stk19	2cell_late	0.349054	0.778189	28.2357	52.8557	25.644	13.0457
Rpl21	2cell_late	0.496787	0.282634	5.82222	9.69018	11.5987	13.594
Pus1	2cell_late	0.896197	0.363279	41.0116	85.6993	22.0931	40.3847
Med29	2cell_late	0.236658	0.833866	58.5892	78.1046	42.3487	10.2369
Kdm5a	2cell_late	0.365789	0.316795	7.53493	19.2323	8.43447	6.33256
Senp2	2cell_late	0.613162	0.836104	6.80181	11.7203	11.7326	10.5373
Sapcd2	2cell_late	0.218105	0.427331	21.8155	53.9279	78.8945	4.86582
Plekhf2	2cell_late	0.206941	0.744487	18.6175	21.5666	39.2567	21.021
Tomm20	2cell_late	0.289164	0.533336	20.5052	47.3579	69.5067	32.5993
Snf8	2cell_late	0.104985	0.297886	7.20029	11.6477	7.23424	3.3909
Dolpp1	2cell_late	0.0413934	0.251573	9.14387	11.5056	21.126	13.7646
Sfi1	2cell_late	0.909508	0.700494	43.4891	17.6826	3.41943	4.21715
Nudt22	2cell_late	0.582918	0.945139	20.7512	25.3329	16.1804	7.72264
Slc25a33	2cell_late	0.214984	0.941172	9.10973	5.35451	1.58988	1.76312
Qrsl1	2cell_late	0.405996	0.51018	6.93329	10.5525	14.8022	4.42865
Wdr34	2cell_late	0.316448	0.366499	6.05456	25.2014	28.5044	11.0993
Fbxl15	2cell_late	0	0.306008	5.57391	10.2768	12.7476	4.69578
Pabpc1	2cell_late	0.242054	0.893976	26.1603	34.5132	56.0238	82.9681
Tti2	2cell_late	0.216987	0.0874824	5.21711	17.0251	11.8175	11.9695
Mdp1	2cell_late	0.77792	0.530715	12.9548	26.6704	16.315	16.2344
A830080D01Rik	2cell_late	0.574661	0.16127	10.8798	12.1465	7.27173	24.1946
Rrs1	2cell_late	0.0775719	0.943335	7.25717	8.53787	3.50997	4.79138
Nup62cl	2cell_late	0.0819817	0.73109	14.3161	1.23915	6.66044	36.5426
Vhl	2cell_late	0.0836753	0.836662	45.5518	122.621	87.5134	16.4852
Spry2	2cell_late	0.0379386	0.938105	21.0574	20.2824	27.5126	88.5765
Decr2	2cell_late	0.425914	0.549335	27.6772	70.6064	18.8727	15.0204
Sdr39u1	2cell_late	0.146416	0.860579	5.50307	4.26635	13.5708	13.669
Commd7	2cell_late	0.395488	0.5281	22.4328	18.5489	21.7472	16.0741
Spns1	2cell_late	0.987189	0.800336	30.7513	83.5154	263.885	100.331
Hdac1	2cell_late	0.162301	0.847049	15.4879	49.3293	65.8201	33.9623
Pdf	2cell_late	0.439021	0.511635	5.23057	14.6237	21.0135	27.2827
Ctsz	2cell_late	0.18621	0.377406	23.9124	96.4295	267.785	12.013
Creld1	2cell_late	0.0781989	0.206041	7.87431	4.35257	0.124593	1.72516
Cndp2	2cell_late	0.334512	0.195863	23.2226	90.768	153.063	86.3142
Tmem223	2cell_late	0	0.123072	8.9778	21.7611	29.2162	61.4715
Zgpat	2cell_late	0.110906	0.23356	12.6965	27.4297	15.3481	14.8734
Atp5s	2cell_late	0.457946	0.510486	5.55941	9.10211	10.4869	6.52069
Zfp688	2cell_late	0.4742	0.269103	7.70838	3.95048	1.94363	3.14711
Sec61a2	2cell_late	0.131051	0.332019	12.7675	14.751	3.02595	8.46545
Bex1	2cell_late	0.12006	0.121664	29.3343	53.0966	120.356	1.00162
Rnmtl1	2cell_late	0	0.184539	7.45916	23.7713	41.052	10.371
Grb2	2cell_late	0.46947	0.975313	8.73914	16.1776	22.2527	3.32192
Adora2b	2cell_late	0.790505	0.801094	7.13585	1.20943	0.112002	2.24459
Nle1	2cell_late	0.508476	0.693295	10.663	25.672	33.9146	21.945
Cox7a1	2cell_late	0	0	18.4176	29.854	45.0189	97.7663
Manbal	2cell_late	0.841201	0.0681963	5.22384	19.9798	25.9963	15.3696
Ubtf	2cell_late	0.911895	0.557867	17.0032	50.8133	77.5922	32.7576
Lyrm2	2cell_late	0.329368	0.400533	9.58341	13.4477	9.97309	13.6788
Tsen2	2cell_late	0.368042	0.39162	7.47643	31.7898	32.8384	8.90624
1600002K03Rik	2cell_late	0.387936	0.235747	50.5507	97.0295	55.2125	15.5485
Dnaaf2	2cell_late	0.115911	0.619624	15.709	39.065	16.734	13.3355
Strn3	2cell_late	0.600305	0.387825	5.4353	8.30253	13.141	7.53956
Rassf7	2cell_late	0.0553712	0.224451	5.97054	5.10397	14.5243	12.8899
Pias3	2cell_late	0.899181	0.818428	8.89852	1.22251	0.403179	1.74375
Ppcs	2cell_late	0.119013	0.337699	24.3268	59.5313	12.9743	28.3333
Oraov1	2cell_late	0.735644	0.6461	12.3053	28.0083	24.1488	3.89136
Nudt3	2cell_late	0.797138	0.969383	5.19411	11.4868	9.87154	8.96045
2510002D24Rik	2cell_late	0	0	8.77467	21.6583	21.1304	19.143
Faf2	2cell_late	0.539081	0.23901	16.358	32.196	14.6588	14.2599
Apoc1	2cell_late	0	0.200608	8.40104	13.1947	76.6714	1075.92
E130309D02Rik	2cell_late	0.0663604	0.645597	18.1133	28.6292	12.5543	3.64476
Tsr2	2cell_late	0.280772	0.250953	5.11785	40.3383	103.545	18.721
Haus2	2cell_late	0.546141	0.876914	19.4851	39.709	55.9988	22.7681
Impdh2	2cell_late	0.204745	0.352727	9.44973	55.2006	129.726	19.9705
Pitpnb	2cell_late	0.253168	0.728723	47.2035	116.457	121.536	34.5336
Pknox1	2cell_late	0.553879	0.719544	7.76418	25.472	41.9068	5.50136
Ndufaf1	2cell_late	0.176811	0.215014	11.3089	44.1522	24.3444	12.3129
Gemin4	2cell_late	0.322894	0.619542	6.54801	18.1426	31.1218	21.8692
Yy1	2cell_late	0.133968	0.529476	11.1072	15.9879	10.9659	6.21996
Deaf1	2cell_late	0.0785614	0.909597	8.64754	5.7196	4.89385	2.34811
Bcdin3d	2cell_late	0.349421	0.679867	5.83533	6.89629	2.23291	4.39061
Fbl	2cell_late	0.632132	0.400368	8.25341	14.6732	30.7923	50.2634
Bad	2cell_late	0.52722	0.5699	6.18701	18.5838	70.846	15.6831
Fam109a	2cell_late	0	0.108023	30.8362	57.0131	13.0707	4.29879
Syngr1	2cell_late	0.0348364	0.221848	17.5999	34.1403	189.185	64.6867
Mettl2	2cell_late	0.409191	0.699024	23.4106	52.483	30.6559	11.9551
Ccdc126	2cell_late	0.447115	0.850445	41.9561	50.6519	11.722	25.7711
Pi4k2a	2cell_late	0.312352	0.308626	6.67956	5.38531	0.869427	1.34776
Syncrip	2cell_late	0.19087	0.418218	10.114	19.9507	25.619	31.4259
Ubl4	2cell_late	0.0550589	0.0967361	7.37945	5.06239	11.8103	13.5669
Ttll12	2cell_late	0.800633	0.767831	5.42871	2.0817	4.04401	13.1812
Stk16	2cell_late	0.141562	0.388817	5.74936	16.2256	36.8258	9.70516
Atg4d	2cell_late	0	0.0137126	5.41478	6.43676	21.3741	15.9561
Dedd2	2cell_late	0.266264	0.125921	40.4922	30.4439	30.9126	8.84939
Zfp53	2cell_late	0.170706	0.405301	5.2605	4.44272	1.2728	0.858017
Qtrt1	2cell_late	0.598099	0.67345	15.6981	34.6568	39.7231	30.8196
Tprkb	2cell_late	0.768835	0.284856	5.29739	13.3397	13.0166	12.5904
Sgpp1	2cell_late	0.291324	0.481451	6.56419	9.75583	11.7797	1.35106
Taf1c	2cell_late	0.183465	0.302525	6.67689	26.1475	27.8266	11.31
Polg2	2cell_late	0.265566	0.411872	6.54375	2.92042	3.97477	4.26487
Traf2	2cell_late	0.246978	0.390451	11.0793	12.0962	9.31464	4.45165
Isg20l2	2cell_late	0	0.497965	13.2973	35.6083	16.6886	9.00249
9430016H08Rik	2cell_late	0.397174	0.348825	10.2225	36.1138	54.2547	49.1871
Zmym5	2cell_late	0.919389	0.448562	5.15309	2.63831	2.07827	4.31831
Sparc	2cell_late	0.434829	0.293411	5.45715	4.04143	1.38291	219.15
Gtf3c5	2cell_late	0.514065	0.394827	25.0506	40.9664	10.2534	5.3731
Ndrg3	2cell_late	0.796385	0.972876	6.78129	15.9381	25.8185	14.9035
Npl	2cell_late	0	0.723025	152.295	488.402	255.619	204.231
Ccdc134	2cell_late	0.271969	0.67722	8.7144	10.8852	2.17895	2.66922
Zfp668	2cell_late	0.172046	0.217941	5.71127	10.729	5.26868	3.90244
Syce3	2cell_late	0	0.905643	7.81753	11.7315	8.43546	4.81652
Tsen15	2cell_late	0.326346	0.0992137	7.40338	20.5517	7.77629	16.248
Stk17b	2cell_late	0	0.816358	8.13962	3.76132	7.74785	8.68246
Ints7	2cell_late	0.39026	0.269865	12.706	26.6696	36.6099	18.8452
Yars	2cell_late	0	0.277505	10.1694	26.7907	72.6293	54.4135
Crip1	2cell_late	0	0.182244	13.9032	2.6562	67.3139	72.1018
Gnpda1	2cell_late	0.864303	0.748796	8.01244	17.3777	31.553	38.6239
Kbtbd2	2cell_late	0.018991	0.13087	5.0424	11.1634	7.38814	11.9117
Smg5	2cell_late	0.490148	0.602687	5.00663	11.0556	12.1845	19.0868
Mplkip	2cell_late	0.142872	0.440151	6.8114	11.0695	13.4545	9.61359
Ppp2cb	2cell_late	0.0882919	0.214739	12.3128	14.7408	5.20999	4.86381
Pin1	2cell_late	0.019316	0.422819	14.48	15.5935	25.5798	47.302
Tsga8	2cell_late	0.52766	0.748605	15.706	8.70411	5.06588	0
Foxred1	2cell_late	0.137211	0.500631	5.5487	7.16593	6.68263	23.0516
Osbpl6	2cell_late	0.270448	0.609628	13.888	13.9966	11.0489	0.174488
Tspan4	2cell_late	0.115957	0.604793	17.8707	75.8552	148.904	7.02681
Tbl2	2cell_late	0.671513	0.483167	9.71919	18.2022	16.6581	9.1383
Timm22	2cell_late	0	0.280681	12.3593	44.433	65.4526	15.8734
Spg7	2cell_late	0.120073	0.316373	10.11	10.6662	3.40261	2.82305
Prrg2	2cell_late	0.881215	0.467113	8.69085	8.43318	4.80733	6.07703
Hars2	2cell_late	0.0245368	0.0795701	10.1728	19.626	11.276	7.29976
9930104L06Rik	2cell_late	0.461736	0.447129	7.83608	6.9313	4.70281	2.75674
Asl	2cell_late	0.386335	0.178975	11.5513	6.21766	1.90206	9.09439
Cldn7	2cell_late	0.939605	0.625713	9.92083	10.3025	224.354	55.9753
Impdh1	2cell_late	0.47579	0.450022	24.2114	95.0265	149.284	36.3151
Rab40c	2cell_late	0.250355	0.215653	10.0943	11.2685	8.27124	4.88352
Zfx	2cell_late	0.303236	0.376958	9.58036	9.83879	9.69594	8.88862
Trim6	2cell_late	0.0768475	0.669749	8.35354	27.1442	24.6044	32.0291
Pip5k1a	2cell_late	0.723223	0.578183	18.781	14.1568	4.96463	4.34803
Sppl3	2cell_late	0	0.163727	7.13807	14.2521	12.1199	4.89197
Cdc42ep4	2cell_late	0.333148	0.352982	7.63178	7.38989	19.2208	2.56133
Tmem129	2cell_late	0.592817	0.805726	11.1373	22.7089	4.70977	6.21462
Sike1	2cell_late	0.271319	0.263958	13.5384	30.6442	35.4192	17.7135
Slc25a28	2cell_late	0.3298	0.445622	8.05512	9.82251	2.0697	1.00827
Terf2ip	2cell_late	0.9654	0.641127	20.9454	14.6834	6.07731	12.6687
Wdr4	2cell_late	0.113247	0.29074	6.18675	12.2026	33.7979	13.5992
Glrx2	2cell_late	0.164124	0.274438	5.69474	8.93519	11.7265	7.95385
Qpctl	2cell_late	0.602629	0.396957	7.24832	13.9413	4.99219	4.05835
Ero1l	2cell_late	0.19744	0.506889	10.7141	8.66812	4.35354	4.47349
Pi4k2b	2cell_late	0.0953488	0.599088	11.5404	16.8176	16.3958	4.19294
Wrap53	2cell_late	0.169937	0.688855	20.6647	33.1017	18.7691	36.1871
Flywch1	2cell_late	0.368215	0.261205	5.99302	3.11411	0.781654	2.529
Mef2a	2cell_late	0.064965	0.120843	5.93819	2.37534	1.00712	1.69725
Cldn6	2cell_late	0.168595	0.911212	77.8497	25.7988	69.3357	8.03577
Klhl7	2cell_late	0.476761	0.202045	19.8149	33.5972	6.10905	3.37465
Zbtb43	2cell_late	0.752598	0.904469	14.8219	14.0555	7.77956	7.11798
Cxadr	2cell_late	0.466017	0.589853	22.3689	52.2104	76.3605	15.8599
Gtf2i	2cell_late	0.0839124	0.318816	9.24125	10.7064	9.72495	6.72163
Fahd1	2cell_late	0.122567	0.621042	12.6015	1.30783	0.0391327	7.56944
Fam76a	2cell_late	0.254879	0.700298	16.7282	29.3637	45.8624	11.7715
Socs3	2cell_late	0.699021	0.759394	21.9807	34.4909	50.6036	1.05487
2410016O06Rik	2cell_late	0	0.0805811	6.85638	8.52847	3.20783	1.93961
Slc35e2	2cell_late	0.72682	0.433644	5.25603	10.531	2.21787	2.6744
Fam20b	2cell_late	0.189264	0.411501	5.56918	5.30213	3.74304	5.89307
Ppp1r16a	2cell_late	0.145888	0.0709646	6.26171	8.58071	5.53658	9.74444
Mpv17	2cell_late	0.0490699	0.159133	9.42884	13.4484	24.2238	19.9858
Hpdl	2cell_late	0.260459	0.992439	36.702	68.7382	79.5016	9.15411
Nt5c	2cell_late	0.674429	0.273374	7.03595	61.0993	121.105	42.6001
1600012H06Rik	2cell_late	0.215266	0.882969	23.5663	37.0853	11.2203	7.4025
Ubtd2	2cell_late	0.644966	0.744112	9.37573	28.3166	11.0133	2.16658
Ptpn9	2cell_late	0.685518	0.957968	6.58425	4.04768	2.27224	0.464058
Mvk	2cell_late	0	0.606866	16.4256	9.84834	2.57858	9.44329
4930427A07Rik	2cell_late	0.488004	0.791274	10.2272	11.0145	14.4501	10.1688
Wbscr16	2cell_late	0.134902	0.0683548	5.71608	7.34756	2.68545	0.700679
Gfod2	2cell_late	0.546761	0.506594	12.9189	22.4011	3.31034	2.95398
Klrg2	2cell_late	0.136809	0.180236	7.66849	1.83807	4.13978	0.366098
Dhx9	2cell_late	0.486984	0.439386	5.34534	11.4657	9.1936	9.76408
Tmem177	2cell_late	0.045329	0.128623	6.59861	2.68593	0.980811	0.569377
Tef	2cell_late	0.0351887	0.125352	7.27288	5.12077	0.279807	0.132456
Snx10	2cell_late	0.250572	0.29203	5.2424	14.1059	16.2394	40.1329
Arl16	2cell_late	0.157397	0.526371	5.18565	3.92528	2.70847	4.42752
Casc3	2cell_late	0.511851	0.599638	8.7887	9.31161	14.7807	5.36823
Ajuba	2cell_late	0.0846257	0.600322	12.7973	11.3126	8.80426	14.2481
4632427E13Rik	2cell_late	0.36894	0.523229	10.7093	5.90415	7.02125	8.28082
Tgs1	2cell_late	0.403809	0.422864	12.8852	30.3526	7.67883	9.55632
Mesdc2	2cell_late	0.840465	0.720699	8.88814	9.74827	31.2774	79.0958
Utp23	2cell_late	0.0776918	0.671857	28.9357	74.1803	26.41	5.81063
Urm1	2cell_late	0.110354	0.178932	9.50003	18.7075	37.4314	8.94525
Dcun1d3	2cell_late	0.78984	0.83658	5.15818	7.33077	4.47947	4.55862
Unc119b	2cell_late	0.344589	0.22185	24.0708	32.6312	10.0017	11.3242
Zfp935	2cell_late	0.963311	0.820026	7.6183	16.8294	9.9703	10.2357
Mta2	2cell_late	0.413381	0.808273	52.509	107.906	64.8109	79.8707
Gorasp1	2cell_late	2.31e-10	1.78e-10	9.80613	26.1093	45.7562	5.21087
Socs2	2cell_late	0.0705423	0.814958	18.2381	16.0374	6.85971	18.1478
Ttc14	2cell_late	0.13894	0.543237	5.57703	12.4223	5.58195	2.95871
Npepps	2cell_late	0.794031	0.765337	6.1727	5.70732	2.05968	16.5586
Yeats2	2cell_late	0.595313	0.402021	6.52054	8.65128	3.40894	7.73049
Msh5	2cell_late	0.285382	0.446544	5.01584	3.31396	0.0545128	0.699886
Crem	2cell_late	0.969955	0.717479	7.88694	8.16149	2.05518	11.8336
Ptrh1	2cell_late	0	0.0898455	33.703	69.1788	94.6154	6.2458
Gtpbp3	2cell_late	0.325322	0.120884	12.2357	9.03047	3.5037	6.30596
Ptpmt1	2cell_late	0	0.40407	24.3694	15.4463	11.9934	11.1043
Adat3	2cell_late	0.0610627	0.272273	7.42431	19.6226	9.29932	10.6552
Ccdc51	2cell_late	0	0.379995	5.48771	6.9668	9.26503	3.47895
Tmem56	2cell_late	0.400386	0.250409	10.1049	10.053	33.4875	0.157674
Eif2ak3	2cell_late	0.339095	0.713466	5.07751	5.71459	1.30091	1.40764
Tnip2	2cell_late	0	0.486661	9.61781	2.71133	5.30483	6.78739
Idh2	2cell_late	0	0.098108	5.303	29.591	56.5469	131.451
G2e3	2cell_late	0.705889	0.831352	23.1596	11.5134	0.813149	1.81712
Rundc1	2cell_late	0.023248	0.426629	5.06315	13.821	7.66269	5.2541
Rprd1b	2cell_late	0.0966698	0.46358	21.9917	37.01	20.6535	11.396
Tor1b	2cell_late	0.150771	0.458377	45.052	125.808	49.6092	4.74504
Fbxo45	2cell_late	0.217058	0.300623	7.44522	10.9242	1.87559	2.08819
Fam169b	2cell_late	0.24215	0.109065	5.19736	6.95241	14.7909	2.28335
Wwtr1	2cell_late	0.274056	0.453627	9.11071	12.2672	23.5929	17.4963
Ikbip	2cell_late	0.780162	0.728648	7.33363	4.88239	2.76692	1.24937
Aff4	2cell_late	0.535576	0.495442	6.20971	7.13385	3.35571	3.57984
Gmeb2	2cell_late	0.0722753	0.139164	5.41429	3.22082	2.11497	1.59847
Pcsk1n	2cell_late	0.322308	0.319378	9.07417	2.70855	0.844226	0.428577
Prcc	2cell_late	0.850855	0.611417	12.7241	23.1577	12.3237	10.3839
Zbtb5	2cell_late	0.153537	0.551121	15.5653	14.3529	3.30165	1.13871
BC033916	2cell_late	0.670423	0.92395	94.415	158.251	46.8758	2.33061
Ccdc32	2cell_late	0.302321	0.175069	5.34638	3.43256	2.64332	5.65379
Ttf1	2cell_late	0.351711	0.389877	8.81451	13.4471	10.584	4.00387
Itpkc	2cell_late	0	0.11297	10.9845	15.4429	5.0106	3.22388
Ncmap	2cell_late	0.509169	0.144467	16.1838	16.9763	2.75766	0.635984
Eid2	2cell_late	0	0.334073	8.23264	6.56026	0.921557	1.52507
4933406J08Rik	2cell_late	0.0374353	0.758737	16.4956	11.5662	11.1162	0.849151
Antxr1	2cell_late	0.532279	0.918393	5.04036	0.731025	0.0433944	0.00855483
Nucb2	2cell_late	0.87884	0.969776	15.0588	17.3253	21.6755	25.9372
Zfp867	2cell_late	0.500835	0.865041	5.71185	1.30368	0.581986	3.19957
L2hgdh	2cell_late	0.401512	0.424978	32.6031	91.1687	88.6373	17.2582
Adrbk1	2cell_late	0.110044	0.267648	8.70886	15.8811	8.49446	3.48282
Aacs	2cell_late	0.495351	0.478087	12.3648	30.0843	74.1639	4.41561
Rbm10	2cell_late	0.225567	0.290809	9.87933	15.6012	6.13135	5.06754
Wdr81	2cell_late	0.246003	0.116341	6.08831	15.7235	13.0941	1.04648
Gtsf1l	2cell_late	0.585762	0.759793	14.8346	17.1424	10.0735	42.0744
3110056K07Rik	2cell_late	0.160277	0.422295	10.9545	17.1821	3.09792	0.965394
Snrnp35	2cell_late	0.0857172	0.069491	7.11533	7.23829	3.18142	4.96758
Ndufaf5	2cell_late	0.557376	0.305017	8.50096	14.6455	9.96311	10.6715
Sva	2cell_late	0.193968	0.707241	19.3797	0	0	0
Gm8615	2cell_late	0.326502	0.428193	5.80443	11.2534	25.0469	24.0058
Ccdc137	2cell_late	0.0826877	0.312838	22.7509	67.3841	48.2754	11.4893
Kifc2	2cell_late	0.0715116	0.096627	5.42507	2.76595	0.515832	2.39596
Gm16062	2cell_late	9.46e-11	0.336438	5.93755	2.55108	0.658505	2.11626
Kdm4c	2cell_late	0.154108	0.291526	20.6882	42.1434	21.6476	8.0827
Tmppe	2cell_late	0.10333	0.0753955	5.71943	16.8803	37.1658	3.57537
Bend3	2cell_late	0.17676	0.444242	7.77557	12.0804	26.3725	4.54812
Sigirr	2cell_late	0	0	6.26605	4.51695	9.05192	2.80754
2900076A07Rik	2cell_late	0.245339	0.59668	7.42107	2.41103	1.96884	0.315074
Sat2	2cell_late	0	0.0473233	22.6579	28.2977	7.26659	0.374335
Tcf19	2cell_late	0.0515358	0.334252	12.8778	9.49976	1.14497	1.36593
Pgm3	2cell_late	0.129251	0.554259	19.7333	44.1066	14.5995	19.8222
Mafk	2cell_late	0.375782	0.685474	7.99284	9.81735	2.99043	3.96522
Gm5150	2cell_late	0.110826	0.381843	5.17283	0.140258	0	0
Tssk6	2cell_late	0.0675828	0.301384	6.2047	1.27389	0.951427	0.784885
Zfp874b	2cell_late	0.0878237	0.284804	5.80815	10.5789	1.20443	0.714513
Tcfl5	2cell_late	0.106647	0.158511	5.20432	2.17749	1.71909	1.43294
Renbp	2cell_late	0	0.245969	30.7955	49.0765	110.573	130.442
Polh	2cell_late	0.416196	0.289216	11.8472	7.26765	4.94092	2.15047
Adnp	2cell_late	0.029438	0.149164	5.07795	11.2776	9.64151	4.56796
2022-09-10	2cell_late	0.178327	0.467883	9.40499	5.64386	5.06586	2.66507
Gtf3c4	2cell_late	0.198484	0.420898	7.4411	12.4111	8.47522	8.07427
Cd63	2cell_late	0	0.490313	99.805	209.378	577.498	174.012
Pla2g1b	2cell_late	0.540594	0.873658	12.053	13.2585	9.43709	0
Tnfsf12	2cell_late	0.972982	0.604167	16.9167	13.8388	14.2437	0.522379
Bri3bp	2cell_late	0.020258	0.106755	7.40916	18.9126	28.5444	9.7128
Map3k3	2cell_late	0.023787	0.154277	7.14512	12.1682	2.96734	2.82424
Pmaip1	2cell_late	0.201551	0.758651	7.39425	1.63589	0.825014	24.4816
Zbtb8a	2cell_late	0	0.38463	19.7	21.0636	15.8517	5.99778
2310047M10Rik	2cell_late	0.0902931	0.329409	8.03507	30.0428	3.65603	1.11129
Psme1	2cell_late	0.300957	0	25.9814	50.517	72.5381	81.3377
Trib3	2cell_late	0.813108	0.863241	30.7986	7.60303	8.3897	4.05099
Gm16973	2cell_late	0.653245	0.206282	5.52366	1.13273	0.487319	0.863806
Fbxo6	2cell_late	0	0.182384	38.999	31.1145	128.786	81.674
Sec1	2cell_late	0.156255	0.0886745	10.4813	11.8638	4.6218	0.668581
Mthfr	2cell_late	0.723692	0.327155	6.24969	9.89498	7.06236	5.38092
Inpp1	2cell_late	0.644073	0.205135	6.21666	0.288038	0.11735	0.14521
Lysmd1	2cell_late	0.0967901	0.248488	13.8801	6.20772	1.29462	2.66004
Ovol2	2cell_late	0.891997	0.662884	26.9542	23.7171	37.8566	2.78287
Plekho2	2cell_late	0.0140357	0.295858	9.40471	6.66155	1.47272	2.23481
Pdxk	2cell_late	0.0423971	0.876499	74.2271	283.18	417.302	18.8938
Flywch2	2cell_late	0	0	7.27732	14.802	8.59475	0
Tor3a	2cell_late	0.296824	0.712673	14.0279	7.47689	0.973569	1.8571
Tdh	2cell_late	0.300215	0.399854	14.9826	18.3977	39.2222	88.7152
Rinl	2cell_late	0	0.0320322	7.54585	12.28	17.4727	6.92059
Amhr2	2cell_late	0.0411672	0.100125	33.5237	65.5065	23.0747	6.11365
Fkbp1b	2cell_late	0.898877	0.809684	7.94178	16.4654	7.23104	2.74366
Rab43	2cell_late	0.103947	0.114836	5.99227	7.4541	1.13111	0.821077
Neurl2	2cell_late	1.22e-20	0.163449	13.8698	10.7173	15.1578	2.14586
Man2a2	2cell_late	0.227475	0.18003	5.23082	2.09043	0.77817	0.291777
Hesx1	2cell_late	0.162196	0.690338	22.8025	6.00044	1.50438	13.7498
Hexim1	2cell_late	0.0437196	0.992448	6.05221	4.7851	1.58581	1.41384
Arhgdig	2cell_late	0	0.112803	10.6421	52.7691	12.7208	1.71586
Hipk1	2cell_late	0.283766	0.439296	47.2831	31.8281	6.47664	5.28656
Uap1l1	2cell_late	0.243946	0.177994	33.2235	48.5662	96.9815	24.1771
Gla	2cell_late	0.520934	0.915056	21.206	34.1569	31.6584	12.111
Nr2c2	2cell_late	0.148177	0.249264	11.0044	25.0356	14.5698	2.4289
Polq	2cell_late	0.511606	0.46845	6.04981	11.4778	7.56944	0.334052
Folr1	2cell_late	0.134757	0.901335	123.534	307.957	510.858	43.1667
4930547E08Rik	2cell_late	0	0.228195	9.36366	0.365003	0	0
Kcnk5	2cell_late	0.309635	0.475162	6.21548	30.031	59.6475	9.12492
Trmt61b	2cell_late	0	0.148056	25.6332	56.6701	100.529	7.83329
Tmem79	2cell_late	0.599004	0.701458	35.4465	23.5991	9.66616	2.78621
Rsph1	2cell_late	0.235948	0.255045	12.7682	8.49023	0.804768	1.6503
C1qtnf4	2cell_late	0.12741	0.154938	16.7476	22.3605	16.3156	1.41305
Clps	2cell_late	0	0.281516	6.9428	3.39731	2.25816	0
Fzd7	2cell_late	0.465806	0.432461	11.5904	18.8053	0.0860056	0.885602
Abhd14b	2cell_late	0	0.0936068	21.7057	4.16469	0.442234	0.146155
Klf5	2cell_late	0	0.752337	9.9448	11.0719	76.2134	34.9211
Dnajc12	2cell_late	0	0.556228	37.5671	52.305	16.4615	4.44595
Rab34	2cell_late	0.189157	0.714742	19.9915	46.0546	10.8222	0.758
Lctl	2cell_late	0.508835	0.465585	15.1432	23.8352	12.7076	0.0931283
Fam26f	2cell_late	0.173632	0.739008	12.0552	22.0793	13.7234	0.718926
Fbxl13	2cell_late	0.972217	0.812828	5.16673	7.40156	1.50609	0.32493
H2-Q7	2cell_late	0	0.277733	20.0688	43.197	18.3601	0.00421377
Tcirg1	2cell_late	0.028381	0.138062	12.18	32.3925	53.1569	2.06129
Gpx7	2cell_late	0.297006	0.331079	17.3218	8.26659	0.996812	7.64102
Frrs1	2cell_late	0.122792	0.134568	9.69562	46.668	96.837	53.2933
Cchcr1	2cell_late	0	0.0465872	6.80066	5.22011	6.6684	4.56244
Smad7	2cell_late	0.0654478	0.132651	5.10135	2.44679	0.624421	0.677287
Trim7	2cell_late	0	0.361183	28.8349	48.9946	47.8438	0.443678
Nfatc3	2cell_late	0.225267	0.576728	8.07664	9.76276	5.76669	5.12206
Nipal1	2cell_late	0.399079	0.429048	7.01269	51.6615	39.8499	3.18924
Cct6b	2cell_late	0.0450854	0.237589	5.34508	3.38692	5.39047	1.33744
Zrsr1	2cell_late	0.0646512	0.609318	5.06797	4.24976	0.832693	2.42264
Irgq	2cell_late	0	0.070729	6.6913	10.0161	4.23767	0.473717
Rarg	2cell_late	0.47612	0.397355	15.6868	21.5656	44.2986	0.264157
Ucp2	2cell_late	0.0531548	0.495572	7.7093	2.89875	5.56253	8.51971
Elovl6	2cell_late	0.0239853	0.0777822	8.72146	48.9922	44.0993	32.8454
Epm2a	2cell_late	0.522907	0.600554	6.64528	3.43335	2.00796	0
1700034H15Rik	2cell_late	0.0500409	0.0540927	5.99984	9.54156	1.54903	0.0732363
Cda	2cell_late	0	0.433085	10.0084	2.79938	0.686599	0
Zc3h12a	2cell_late	0	0.405797	5.49988	15.3593	7.06227	0.0680355
Zyg11a	2cell_late	0.204491	0.138154	14.1477	31.0727	26.0319	16.3945
F2r	2cell_late	0.316667	0.449278	6.31658	2.13031	0.24471	19.7034
Slc1a5	2cell_late	0	0.223547	11.0796	23.2537	6.24974	8.00938
Capn11	2cell_late	0	0.205312	5.36102	11.7519	3.13046	0
Nid2	2cell_late	0.0888133	0.559307	12.058	9.76798	1.69043	2.05255
Irak2	2cell_late	0.197007	0.180263	8.23163	9.64797	12.0039	6.80758
Slc5a4b	2cell_late	0.629097	0.0300012	5.54727	3.63224	1.27332	1.63203
Fhl3	2cell_late	0.0489656	0.20841	8.44049	5.26027	13.1336	1.77854
Upk3a	2cell_late	0	0.443827	7.39294	3.44913	2.37116	0.214482
Ptcra	2cell_late	0.897383	0.76016	6.47715	3.98392	0.301409	0.102197
Ccdc125	2cell_late	0	0.212705	6.56142	7.99274	0.610082	0.0194203
Trpv2	2cell_late	0.414789	0.62772	12.166	3.97881	0.246481	0.191248
Stmn3	2cell_late	0	0.230388	81.6662	264.536	347.204	43.1854
Gm13154	2cell_late	0.45818	0.634972	6.04035	2.76765	19.2044	82.898
Kif3c	2cell_late	0.152422	0.300329	13.4528	24.8461	5.39441	0.357991
Dio1	2cell_late	0.0994412	0.181391	5.44763	1.83778	2.28362	0.0314132
Hck	2cell_late	0.491824	0.920149	7.04824	2.74403	0.795582	1.16816
Pde6g	2cell_late	0.438993	0.222876	6.22054	6.25112	1.19643	0
Fam212a	2cell_late	0.267653	0.723288	43.8707	116.505	16.9901	0.568623
Ctsc	2cell_late	0.124831	0.784326	130.89	474.784	668.659	90.0935
Rgs11	2cell_late	0	0.0322195	13.2653	24.596	16.0842	0.651394
Rtn2	2cell_late	0	0.106607	6.90407	27.9351	2.81646	0.332682
Cpn1	2cell_late	0.36384	0.589942	18.0528	21.5158	6.90228	50.8022
AA467197	2cell_late	0	0.730112	14.4683	10.0194	146.05	983.872
Iqub	2cell_late	0.121329	0.180335	16.3092	27.6739	5.86699	0.190399
Gm5635	2cell_late	0.3142	0.120983	30.9942	18.8574	3.33305	3.25028
Nr1h3	2cell_late	0.225732	0.146404	21.2441	56.6939	20.0987	1.53871
1700069L16Rik	2cell_late	0.505278	0.341299	10.933	7.31466	0.325619	0.218462
Tcp11	2cell_late	0.0468645	0.227964	7.58787	10.4169	1.28518	1.02019
Acer2	2cell_late	0.231915	0.924644	18.1106	25.5232	65.6153	31.7168
Sorbs3	2cell_late	0	0.134696	6.69991	2.45244	2.85814	1.20856
4933430M04Rik	2cell_late	0	0.435631	7.79004	0	0	0
H2-Q10	2cell_late	0	0.123069	6.54701	11.2429	2.4703	0.0122007
Plb1	2cell_late	0	0.066019	7.81317	13.5361	4.22828	0.331706
Tmem141	2cell_late	0.275814	0.473883	5.22791	5.9656	3.80416	2.82661
Gm1564	2cell_late	0.396036	0.661419	8.5889	6.77561	1.26951	0.0794748
Utf1	2cell_late	0	0.511874	10.6933	8.09801	15.5463	363.856
Slc1a4	2cell_late	0.261619	0.196951	5.13918	1.92193	0.0356649	5.45267
Myo3a	2cell_late	0.354196	0.700662	5.72461	5.30805	0.270292	0
Nfe2	2cell_late	0	0	16.685	8.0279	1.70115	0.770412
Ticam1	2cell_late	0.0535769	0.0434361	7.64263	0.902873	1.48372	1.80185
Gm128	2cell_late	0.0579784	0.117509	11.2968	8.80183	3.10896	0.293578
Sult2b1	2cell_late	0.162391	0.49369	51.5251	50.0644	20.3596	2.42789
Flt3l	2cell_late	0	0.0797914	6.2108	8.27254	8.07714	1.45113
Nanos3	2cell_late	0	0.0641208	8.50432	6.75911	4.43144	0
Dnph1	2cell_late	0.0842247	0.0682811	11.1565	20.4295	74.2872	13.4856
Ifi35	2cell_late	0	0.233506	62.8635	100.621	32.3776	5.92268
Lmx1a	2cell_late	0.446124	0.99463	6.38145	0.779081	0.0425856	0.0420249
Parp9	2cell_late	0.605983	0.86067	6.93553	11.5476	5.18491	4.81937
D5Ertd605e	2cell_late	0	0	7.45141	6.62927	2.79466	0.795004
Ddx26b	2cell_late	0	0.24273	10.3265	4.78643	0.466986	1.66078
Gal3st1	2cell_late	0.0513799	0.187445	5.5381	5.02016	1.04898	0.584526
Itgae	2cell_late	0.114978	0.51301	6.71015	7.09911	2.38993	0.349554
Rab19	2cell_late	0	0.377132	5.5475	11.6265	2.50481	0.294991
Mfap5	2cell_late	0.183353	0.470714	40.5854	81.1576	31.1754	2.51622
AI464131	2cell_late	0.174857	0.921447	8.1004	17.9366	5.98409	1.45893
Klb	2cell_late	0.259056	0.665075	8.64462	4.05227	4.09372	1.21996
Mppe1	2cell_late	0.144191	0.257605	5.19082	5.31971	10.4148	13.1277
Tap1	2cell_late	0	0.560042	5.96567	2.53749	2.10009	0.88838
Tnfrsf17	2cell_late	0.663851	0.59199	6.28769	12.0577	23.4614	1.11082
Pramel5	2cell_late	0	0.525713	21.2607	32.1572	161.717	26.9043
Timd2	2cell_late	0.103233	0.848432	109.016	421.185	1092.99	30.1356
AA414768	2cell_late	0	0.0803235	5.75211	2.54479	0.568809	3.1923
2610318N02Rik	2cell_late	0	0.427121	8.7777	9.0961	1.61608	4.32457
Gm6890	2cell_late	0	0.289518	5.65647	2.99882	2.02122	0
Slc13a2	2cell_late	0	0.0145321	5.47853	12.4996	51.6509	1.66201
Tagln2	2cell_late	0.125404	0.406666	22.5937	6.08188	114.965	69.1873
Btbd19	2cell_late	0.0594827	0.361679	5.03921	1.33717	2.84086	1.95499
Sardh	2cell_late	0	0.0516017	5.21134	26.5975	23.1726	0.00997885
Cpne8	2cell_late	0.0448191	0.106287	5.8916	1.42011	5.06232	12.5809
Gm1527	2cell_late	0	0.699616	9.26973	1.42063	0.308569	0
4933404O12Rik	2cell_late	0.0184629	0.202073	6.0041	2.18651	0.0822183	0.162189
Il6ra	2cell_late	0.200426	0.225681	5.5109	1.97227	1.71479	1.60829
Gata1	2cell_late	0	0.291666	51.2449	68.3811	39.6769	0.320366
Fcgrt	2cell_late	0	0.0764643	9.4333	25.2937	6.00014	0.833775
Calcoco2	2cell_late	0	0.73118	68.0534	264.387	811.497	839.926
Arg1	2cell_late	0	0.210257	27.0428	50.2339	28.2546	0.0729517
Mixl1	2cell_late	0.170409	0.33157	7.45898	19.2314	8.85821	0.278964
Apol7b	2cell_late	0	0.292338	25.9436	17.3605	2.61056	0.188319
Apol7e	2cell_late	0	0.149734	12.9899	11.0433	1.52394	0.055388
H2-Q5	2cell_late	0	0.0208186	5.91279	5.18081	1.74056	0
Gldc	2cell_late	0.174992	0.331031	6.94719	19.9271	43.4036	9.80502
Cxcl16	2cell_late	0	0.127919	14.1824	3.90968	0.880024	0.653387
Scd1	2cell_late	0.0522663	0.184628	10.2337	16.06	15.5608	24.9616
Rasl10a	2cell_late	0	0.102168	9.83263	15.9849	8.11704	1.44409
Alox5	2cell_late	0.0536406	0.500108	5.01348	0.669593	0.529313	0
Rab39	2cell_late	0	0.431986	18.1706	19.9575	25.1396	1.78586
Tead4	2cell_late	0.0512065	0.0518933	8.79756	22.9621	61.2425	24.2274
Ccnjl	2cell_late	0.168811	0.148263	7.74337	1.84424	0.0716548	0
Krt28	2cell_late	0.114101	0.416263	6.50935	17.3551	6.62772	0.324922
Sp6	2cell_late	0	0.0446661	8.39288	5.53885	4.71205	0.069194
Fam57b	2cell_late	0	0.017243	8.68303	14.8971	15.491	0.202323
Gm14458	2cell_late	0	0.0955127	7.73376	3.41319	1.23096	0.294453
Gm14511	2cell_late	0	0.193146	23.9811	9.26843	5.46463	1.4045
Gm5634	2cell_late	0	0.0914905	18.4572	7.73712	4.06123	0.951787
Fthl17	2cell_late	0	0.0301618	17.0502	7.03126	2.73751	0.310729
Slc4a11	2cell_late	0	0.0189388	8.96696	47.0338	38.1795	7.69633
Pramel4	2cell_late	0.129177	0.621157	22.0017	111.256	179.626	37.1133
Gm13102	2cell_late	0.064404	0.445339	17.97	92.2356	162.78	27.9629
Pomc	2cell_late	0.575485	0.738697	11.1748	4.8992	2.6416	1.10199
H2-Q8	2cell_late	0	2.5e-05	23.2626	43.3159	5.49799	3.77e-05
H2-T22	2cell_late	6.66e-06	0.118659	6.33025	3.61459	1.35985	3.93e-06
Mmp19	2cell_late	3.48e-10	0.0106539	9.46158	2.81319	0.392717	0.0802713
H2-Bl	2cell_late	0	0.819975	6.93147	3.48605	1.83373	0.266401
E530001F21Rik	2cell_late	0	0.166157	15.1481	27.0549	29.3951	19.2494
6030468B19Rik	2cell_late	0	0	6.82763	11.7162	0.726038	0
Slc39a4	2cell_late	0.0351978	0.299623	50.3196	194.94	382.9	90.086
Olfr1141	2cell_late	0	0.822574	18.2092	0.607863	0.273895	0
Cst7	2cell_late	0	0.0401291	46.3417	50.7273	13.3827	1.01174
Pgam2	2cell_late	0	0.0454433	5.43459	16.4619	7.4784	79.2872
A630001G21Rik	2cell_late	0	0.201598	7.25066	2.7744	4.54397	0.365913
Tmem190	2cell_late	0	0	5.04139	6.23403	0.309037	0
1700084E18Rik	2cell_late	0	0.395936	10.6596	0.321179	2.22526	1.31995
Agrp	2cell_late	0	0.288908	5.98652	2.17627	7.4259	0
Stac2	2cell_late	0	0.11992	12.4381	15.8661	21.6285	0.557638
Icam1	2cell_late	0	0.552219	14.1287	7.5433	5.43656	6.3419
Defb42	2cell_late	0	0.0878254	22.5386	55.2679	14.1544	0.1419
Zfp647	2cell_late	0.141748	0.430945	5.4801	0.797366	0.203196	0.491013
Gm6432	2cell_late	0	0.511425	8.45102	5.08107	42.5617	6.41653
Triml2	2cell_late	0	0.306311	5.57643	10.2286	13.2473	14.8092
Apom	2cell_late	0	0.598011	28.5673	30.5536	17.2682	11.4725
Fblim1	2cell_late	0.074309	0.180735	9.2725	13.1986	21.616	29.2811
Ggt6	2cell_late	0	0.0361195	5.60862	5.99586	2.69871	0.238986
LOC666331	2cell_late	0	0.157717	7.23321	0.509061	1.26597	0
Olfr881	2cell_late	0.314466	0.59485	13.0406	1.12649	0	0
Slc27a5	2cell_late	0.0334093	0.0677141	16.8811	19.7196	7.5337	0.210322
Eva1a	2cell_late	0.0923871	0.468123	10.9628	13.7961	28.6774	30.0953
Prkcg	2cell_late	0.0281229	0.193802	14.4968	24.298	11.7472	2.62056
BC021614	2cell_late	0	0	10.3719	6.38765	1.17071	0.236036
Rpl3l	2cell_late	0	0.205233	7.75996	10.4507	1.65722	0.117188
Fgf4	2cell_late	0	0.0201259	9.55965	7.66714	2.24379	9.42145
Slc25a43	2cell_late	0	0.039268	6.61605	3.37131	1.24187	0.456897
Hsd17b14	2cell_late	0	0.0258231	41.5337	60.4415	112.677	3.2702
Glod5	2cell_late	0	0	12.4379	13.9353	1.06227	0.595033
S1pr5	2cell_late	0	0.100142	7.32578	0.964336	4.48395	0.155436
Tmem173	2cell_late	0	0	5.20638	7.42281	1.86891	0.767457
Bhmt2	2cell_late	0.113625	0.122824	5.92581	12.9304	45.1094	0.811473
Tdpoz4	2cell_late	0	0.423074	10.6856	19.3916	5.55583	0
1600010M07Rik	2cell_late	0	0.0872715	15.5789	24.1655	31.7482	6.62556
Ube2dnl1	2cell_late	0	0.435631	5.34701	0.68487	0.395336	21.144
Tmed6	2cell_late	0.120702	0.293555	109.224	82.1639	18.0909	0.309883
Zfp599	2cell_late	0	0.377547	13.8942	2.4004	15.731	33.0291
Tnfrsf13b	2cell_late	0	0.0612616	19.0541	18.5327	2.82087	0.0976668
Tdpoz2	2cell_late	0	0.26049	15.2243	16.429	12.5366	0
Tmsb15a	2cell_late	0	0	9.75658	0	2.61043	0
Slc22a20	2cell_late	0	0.309791	8.4645	12.314	4.49308	0
1600025M17Rik	2cell_late	0	0.111379	154.189	206.689	13.7274	0.726828
Ly6g5c	2cell_late	0	0	15.2569	19.1173	3.73562	0
Ppp1r2-ps7	2cell_late	0	0.266838	13.9546	1.85319	0	0
Cmtm7	2cell_late	0.0920047	0.328732	5.69163	7.04732	82.3218	143.205
Gm5538	2cell_late	0	0	8.99612	0.637587	0	0
Coro1a	2cell_late	0	0.0202286	5.14091	6.62809	18.9255	0.0315302
1700042G15Rik	2cell_late	0.0805699	0.564046	5.84355	11.8107	3.00037	1.31781
Tbxa2r	2cell_late	0	0.0183861	24.6371	19.8912	1.85108	0
Hcrt	2cell_late	0	0.388179	15.7558	29.8147	53.4975	0.472296
Bcl2l14	2cell_late	0	0.100187	20.1322	88.7162	109.388	10.3178
1700013H16Rik	2cell_late	0.0734463	0.774064	37.092	13.2338	0.704237	0.373175
Tnnc2	2cell_late	0.347207	0.914607	6.47135	10.0973	1.90258	0.338118
Hsd17b6	2cell_late	0.117059	0.158169	6.43187	23.6252	9.32259	2.83437
Gip	2cell_late	0	0.158065	6.10598	4.62684	1.51111	0.254327
Enpp3	2cell_late	0.525493	0.251248	5.43791	18.1657	24.688	2.10066
L1td1	2cell_late	0	0.135179	13.0576	5.34654	0.244938	26.1971
Gpr161	2cell_late	0	0.200738	12.0082	19.6472	34.5784	6.06362
4930430J02Rik	2cell_late	0	0	6.50266	18.4771	0.872634	0.301033
Gm4827	2cell_late	0	0.4348	7.87797	0.340692	0	0.431595
BC028528	2cell_late	0	0.182244	73.342	141.21	127.884	45.2583
Gm14743	2cell_late	0	0.300281	18.7193	0.849005	0	0.287047
Plcd4	2cell_late	0	0.0338628	9.98679	17.802	11.714	0.157576
Lrrc25	2cell_late	0	0.0848084	5.32411	4.47106	1.24784	0.177027
Fv1	2cell_late	0.125637	0.585667	7.45165	10.0963	4.57347	1.35331
Sprr2e	2cell_late	0	0.556416	5.31485	0.628955	0.886632	0
Mfsd7c	2cell_late	0.0432312	0.0963837	11.9797	33.6324	77.4194	7.20702
Olfr815	2cell_late	0	0.824712	5.14825	0.626551	0	0
Agmat	2cell_late	0	0.0249093	9.04662	8.63996	5.96445	0.233548
Lta	2cell_late	0	0.203145	5.8252	6.5678	0.360056	0
Ctrb1	2cell_late	0.115751	0.140757	7.62222	2.49236	0.0742666	0
Lst1	2cell_late	0	0	20.1155	40.4882	39.5929	1.12579
Tescl	2cell_late	0.231898	0.140998	8.05187	5.50745	2.45504	1.11512
Nipsnap3b	4cell	0.0561983	0.159462	0.468739	9.33972	19.5489	66.7396
Tcp11l2	4cell	0.484181	0.641142	0.844529	5.62592	3.00168	0.995456
Atg16l2	4cell	0.327328	0.132686	0.60574	5.03589	18.7396	11.5661
Top1mt	4cell	0.255066	0.448037	0.910764	7.80738	13.6182	2.49385
1700123I01Rik	4cell	0.878129	0.87942	0.830605	7.38053	22.9211	0
Fkbp10	4cell	0	0.035825	0.770843	9.64625	21.4454	0
Amt	4cell	0	0.0536653	0.749915	7.1105	22.3489	22.0995
Crygs	4cell	0	0.202766	0.300672	10.2224	26.972	3.56794
Gcm1	4cell	0.0390995	0.206041	0.651346	7.75148	0.996744	0.345032
Prl3b1	4cell	0	0	0	5.40323	83.3324	0
S100a3	4cell	0	0.133862	0.992362	6.21977	7.76705	0.642177
Sycn	4cell	0	0	0	13.8522	101.453	69.615
Art5	4cell	0.12552	0.101025	0.0856633	6.47044	1.11461	0
Tpbpb	4cell	0	0.0672582	0.598366	5.45637	0	0
Foxa1	4cell	0.0469473	0.237883	0.627671	8.62477	15.9705	0.162197
Slc24a5	8cell	0.000127674	0.519457	0.000702391	3.94e-06	11.4833	40.3559
Vars	8cell	0.172672	0.174987	0.287146	0.903889	9.40752	67.8435
Ly6c1	8cell	0.185681	0.303626	0.0393264	0	7.11875	31.5446
Mthfsd	8cell	0	0.107685	0	0.434625	8.95926	3.96997
Ccdc22	8cell	0.450547	0.126439	0.452338	0.41152	5.221	12.5488
Tmem64	8cell	0	0.0940355	0.20204	0.616627	5.23269	5.42097
Gpsm1	8cell	0.0939269	0.0985537	0.167437	0.697947	8.71279	0.097157
Aars2	8cell	0.755673	0.306321	0.171669	0.887152	5.26152	14.2971
Gsta2	8cell	0.795911	0.248167	0.586734	0.446382	16.0012	4.99251
Ddah1	8cell	0	0.135467	0.595546	0.159318	10.7269	40.3043
Grk6	8cell	0	0.021157	0.850914	0.82022	7.56936	2.13406
Gcnt1	8cell	0	0.22324	0.934388	0.743404	5.86451	10.6074
Gsta1	8cell	0	0.147302	0.0181367	0.287932	16.8006	1.82725
Aqp3	8cell	0	0.056367	0.44149	0.0290223	48.2406	37.7638
2200002J24Rik	8cell	0	0.0889541	0.529434	0.847405	10.0798	12.5104
2022-09-08	8cell	0.0163514	0.0915593	0.238667	0.163112	7.30971	0.662583
Gm3776	8cell	0.177572	0.0479851	0.124045	0.131255	11.9567	0.911301
Slc26a11	8cell	0	0.011486	0.404246	0.990623	6.49492	1.62144
Phlda3	8cell	0	0	0	0	5.6403	1.5821
Anxa9	8cell	0.0436587	0.265481	0.337822	0.956423	6.76452	1.95596
Neat1	8cell	0.0235553	0.0477422	0.153965	0.45552	6.58138	10.2246
Ren1	8cell	0	0.049018	0.432414	0.417397	5.5644	2.75694
1500009L16Rik	8cell	0.0759163	0.369274	0.135902	0	9.27086	66.96
Gm5547	8cell	0	0.678598	0.25376	0	7.08285	1.9692
Hsd17b1	8cell	0	0	0.119346	0	5.49832	0
Exoc3l4	8cell	0.0236204	0.028725	0	0.0736764	5.76536	0
Car4	8cell	0.135707	0.275048	0.202316	0.980604	7.06653	1.24821
Fam159b	8cell	0.0671806	0.490174	0.280418	0.886355	5.86578	17.9878
Cav2	8cell	0	0.0673903	0.686595	0	5.20008	0.417783
Grb7	8cell	0.161625	0.340685	0.153771	0.282711	5.61049	1.07827
Xist	8cell	0	0.00641031	0.0467942	0.979627	22.7107	0.81773
Pigz	8cell	0	0.0145862	0.042806	0	5.98378	0.158658
Irf5	8cell	0	0	0.0853384	0	6.02565	0.338891
Mboat1	8cell	0.105035	0.106443	0.343346	0.344145	9.54779	4.10969
Grin1	8cell	0	0	0.204543	0.750192	5.83448	1.3111
BC048679	8cell	0.174498	0	0	0.161433	15.9876	9.75208
Gjb5	8cell	0.24151	0.137057	0.46014	0.121013	14.788	107.6
Plcd1	8cell	0.0575356	0.147956	0.203234	0.305344	22.847	12.4088
Ddx3y	8cell	0	0.0126566	0.231764	0.252878	6.12617	27.8856
Chmp4c	8cell	0	0.0368962	0	0	14.4814	44.0811
Dynap	8cell	0	0.0593503	0.131025	0	6.03667	0
Rragd	8cell	0.24263	0.156208	0.974565	0.951222	15.3843	1.99524
Calm5	8cell	0	0	0	0.353162	8.3122	0
Gm5485	8cell	0	0	0.375088	0.133286	12.8062	0
Apoa1	8cell	0.0987107	0.120036	0	0	6.76656	1.82832
Pdzd3	8cell	0	0	0.0214373	0.157699	7.06115	2.54261
Stoml1	ICM	0.321329	0.162817	0.36426	0.747747	0.921644	10.3311
Aifm2	ICM	0.197143	0.13389	0.0141248	2.54e-10	0.335932	6.91849
Tmx4	ICM	0.61553	0.181464	0.215962	0.0174265	0.346946	8.69915
Maged2	ICM	0	0.121936	0.0223666	0	0.0479197	6.40307
Chpf	ICM	0.436912	0.560841	0.605811	0.196867	0.0772469	12.0017
Abcg2	ICM	0	0.0752437	0	0	0.295537	18.9299
Ilvbl	ICM	0	0.121885	0.298019	0.35487	0.681012	5.40528
Cyp4f13	ICM	0.0480621	0.233788	0	0.0602035	0.39851	5.82802
Capn5	ICM	0.487271	0.300952	0.0997503	0.156993	0.0320505	5.13188
Arl6ip5	ICM	0.587718	0.767643	0.739739	0.205073	0.583986	16.2701
Herpud1	ICM	0.215806	0.437394	0.436684	0	0.192619	15.657
Gm20300	ICM	0	0.113727	0.243613	0.430668	0.823977	6.05721
Gstm4	ICM	0.0495441	0.425218	0.208356	0	0.297628	7.76372
Ndrg1	ICM	0	0.0742509	0.886478	0.359273	0.716295	6.57882
Ckap4	ICM	0.0777512	0.189104	0.123225	0	0.0659932	10.7343
Dusp9	ICM	0.0564814	0.251849	0.721852	0.105783	0.431546	6.28641
Tst	ICM	0	0.103711	0.10186	0	0.382015	8.52644
Vars2	ICM	0.410736	0.233096	0.214654	0.163794	0.86735	6.7013
Dhrs4	ICM	0.315933	0.151101	0.074063	0	0.0396741	71.1355
Nr0b1	ICM	0	0	0.0540355	0	0	51.0285
Rcn1	ICM	0	0.0795413	0.233214	0.153033	0	13.1687
Hist1h2bm	ICM	0.741519	0	0	0.479512	0.238781	8.06177
Dkk1	ICM	0.419973	0.496534	0.0624455	0	0.0891861	44.234
St3gal4	ICM	0	0.0953713	0.419939	0.44143	0.224919	28.2022
Gm9855	ICM	0	0.0493465	0.0155019	0	0.249096	13.2313
Rp2h	ICM	0.123461	0.325006	0.0878552	0.112663	0.619558	28.8478
Msx2	ICM	0.218453	0.442761	0.173255	0	0	19.8622
Fhl2	ICM	0.485873	0.66471	0.759757	0	0	8.94362
Mmp1b	ICM	0.0799059	0.145758	0.0237718	0.724705	0.509288	32.5007
Cpe	ICM	0.642795	0.643744	0.584838	0	0.674661	21.6345
Serpinh1	ICM	0	0.0284906	0.0209009	0	0	81.0403
Gm12191	ICM	4.51e-08	1.11e-05	5.01e-06	9.76e-06	2.34e-05	31.5147
Meis1	ICM	0.30204	0.36039	0.294808	0.013875	0	7.15382
Slc6a14	ICM	0.0216363	0.00877055	0.514183	0	0.688405	11.6836
Trex1	ICM	0.268001	0.506968	0.266826	0.608247	0.514667	7.06041
Plod2	ICM	0	0.0656347	0.0601165	0.176666	0.0128778	22.4037
Gpc3	ICM	0.895594	0.209445	0.471179	0.021526	0.131663	10.5267
Ephx2	ICM	0.281329	0.439598	0.864791	0.769958	0.422129	113.624
Col4a1	ICM	0.439826	0.252215	0.101885	0.113527	0.197776	52.396
Dpp4	ICM	0.0272744	0.0163794	0.0359025	0	0.771797	18.3002
Znf41-ps	ICM	0.216932	0.455124	0.748316	0.439287	0.436271	11.823
Col4a2	ICM	0.442342	0.331723	0.170678	0	0.13358	24.8612
A630089N07Rik	ICM	0	0.0750441	0.0440501	0.254628	0.0943714	6.15846
Zfp36l1	ICM	0	0.337772	0.315128	0.0945355	0.128583	31.243
Tmem88	ICM	0	0.107027	0.337543	0.397011	0.376901	6.11566
Ly6k	ICM	0	0.174816	0.172512	0.548794	0.184932	5.75045
Lama1	ICM	0.470297	0.491499	0.130825	0.0411482	0.0467028	21.6746
Sfmbt2	ICM	0.127129	0.0338779	0.25356	0.15816	0.566935	9.50146
2022-09-09	ICM	0.0204347	0.0103812	0.109257	0	0.0489111	7.78644
Lmo2	ICM	0	0.0902198	0.198895	0	0	7.91392
Dcaf12l1	ICM	0.0843884	0.0513119	0.377008	0.0660633	0.820633	26.3223
Cpxm1	ICM	0	0.0259097	0.133022	0.519057	0.651364	15.698
Nt5e	ICM	0.0619784	0.0418729	0.0736395	0	0.105163	15.6412
Camk2d	ICM	0.346889	0.182044	0.206726	0.0106732	0.972485	8.02624
Gdpd5	ICM	0.309609	0.284475	0.343336	0.0128698	0.0262667	5.28236
Hamp2	ICM	0	0.388248	0.580725	0	0	11.4798
Fam129b	ICM	0	0.016191	0.249136	0.12451	0.190599	6.74404
Hs3st1	ICM	0.0979313	0.317577	0.728885	0.184033	0.655901	18.0019
Tmem198	ICM	0.107893	0.131206	0.0427832	0	0.0229142	7.52089
Hnf4a	ICM	0.0333935	0.27073	0.347058	0.114445	0	7.73932
Serpinb6c	ICM	0.792025	0.588593	0.0787064	0	0.801098	15.61
Cryab	ICM	0	0.122537	0.0710036	0	0.0645675	9.98277
Dok2	ICM	0	0.0193997	0.113974	0	0.427338	10.1705
Tmem98	ICM	0	0.402566	0.184985	0	0	6.8028
Crygc	ICM	0	0	0.0628733	0	0	75.6851
Psmb9	ICM	0	0.0544578	0.483292	0.426728	0.345367	32.998
Crygb	ICM	0.204492	0.165653	0.554095	0	0	24.3437
Ctgf	ICM	0.064496	0.614387	0.287633	0.100726	0.903751	403.108
Gm19510	ICM	0.521257	0.334552	0.0517053	0	0	5.9745
Bmp4	ICM	0.0800949	0.892847	0.381251	0	0.178674	55.1667
Ppp1r1a	ICM	0	0	0	0	0	9.33008
BC100530	ICM	0	0.189206	0	0	0.455769	8.66022
Pros1	ICM	0.6617	0.194234	0.420282	0.540819	0.580843	57.0295
Nefl	ICM	0	0.210043	0.0237156	0.79778	0.0254043	16.4086
Syne4	ICM	0.0843294	0.034183	0	0.106261	0	8.4118
Gm1631	ICM	0	0	0.120211	0	0.386762	22.0144
Cd109	ICM	0	0.00986604	0.050572	0	0	8.73872
Gramd1a	ICM	0	0.0576955	0.10153	0.28435	0.0543752	5.75515
F2rl1	ICM	0.082755	0.111819	0.131173	0	0.0702505	19.2136
Gpx2-ps1	ICM	0	0.0766719	0.226079	0.119372	0.787377	6.45731
Rhpn1	ICM	0	0	0	0	0.0223536	10.015
Pdgfra	ICM	0.0433314	0.197623	0.44374	0.00674139	0.282388	32.649
Zfp37	ICM	0	0.229416	0.147054	0.0132253	0.148455	11.1224
Prss35	ICM	0	0.0494398	0	0	0.0194178	16.0704
Pqlc3	ICM	0	0.0506476	0.0247839	0.833838	0.47788	10.06
Ffar3	ICM	0.409489	0.31123	0.213381	0.898092	0.555154	6.79341
Mme	ICM	0.0124945	0.0050648	0	0.248978	0.0317786	8.06559
Oas1a	ICM	0.362938	0.173082	0.0508221	0	0.190547	7.74383
Il33	ICM	0.33064	0.536115	0.270579	0	0.231859	5.53077
Car2	ICM	0.136532	0.184481	0.0541813	0	0	17.3796
Krt13	ICM	0	0.0271243	0.079801	0	0	63.55
Triml1	ICM	0.218734	0.28373	0.833183	0.301177	0.892533	7.32388
Enpep	ICM	0.294745	0.323296	0.257432	0	0.860241	6.10165
Fam198b	ICM	0	0.0130209	0.00635575	0	0.074876	5.12417
Slc1a3	ICM	0.0693873	0.0843812	0.175143	0.594569	0.27586	11.9702
Epb4.1l1	ICM	0	0.0286834	0.461741	0.238751	0.762543	9.77867
Dsg2	ICM	0.0124788	0.00505846	0.00740846	0.0233115	0.07141	5.40351
B3gnt3	ICM	0	0.0914529	0.671055	0.752323	0.335452	6.08914
Aspa	ICM	0	0.311178	0.522632	0	0.314946	8.70528
8030411F24Rik	ICM	0	0	0	0	0	5.93006
Tlr2	ICM	0	0.0107527	0.0315318	0	0	8.88715
Cd38	ICM	0	0.0305811	0.0149447	0	0.0320143	18.1779
Hemt1	ICM	0	0	0	0	0	7.87612
Capn6	ICM	0	0.253324	0.0742521	0	0	16.7743
Hspb8	ICM	0	0.436304	0.106778	0.44918	0	17.3221
Gm8267	ICM	0.360968	0.321903	0.301464	0.226971	0.0922866	8.6253
Adh1	ICM	0	0.0265987	0.234739	0	0	8.64651
Hoxb13	ICM	0	0.407267	0.399402	0	0.556299	5.43744
Slc7a3	ICM	0	0	0	0	0.0655305	40.729
Rnase12	ICM	0	0.336814	0	0	0	11.7262
Akr1c13	ICM	0.145629	0.0590312	0.043439	0	0	58.5705
Pdk4	ICM	0	0.0174242	0	0	0	6.36947
BC117090	ICM	0	0	0	0	0.452461	15.2256
Eci3	ICM	0	0.210344	0.0193356	0.0407366	0.227876	14.6175
3100003L05Rik	ICM	0	0.0757747	0	0	0	12.8623
Efcab10	ICM	0	0	0.109178	0	0.468286	91.5818
Gjb4	ICM	0.118493	0.456301	0	0	0.945627	23.8566
Myod1	ICM	0	0	0	0	0.751127	7.24059
Crygd	ICM	0	0	0.122389	0	0	131.336
Nppb	ICM	0	0	0	0	0.272709	11.6698
Spink3	ICM	0	0	0	0	0	54.3899
Akr1c12	ICM	0	0	0	0	0	6.49909
S1pr1	ICM	0	0.0100666	0.014758	0	0	5.02454
Serpinb9b	ICM	0	0	0.0247686	0	0	6.06378
Fuom	ICM	0	0	0.197604	0.295483	0.465662	5.27986
Slc13a5	ICM	0	0.00925237	0	0	0	9.99914
Aqp8	ICM	0	0.116206	0.341635	0	0	63.2668
Nnmt	ICM	0	0	0	0	0	8.8324
9030617O03Rik	ICM	0	0.0375152	0	0	0.0147249	9.44617
Ly6f	ICM	0	0	0	0	0	6.94924
Ubd	ICM	0	0	0	0	0	9.55206
