# Supplementary material for: NR5A2 connects zygotic genome activation to the first lineage segregation in totipotent embryos
Source: Cell Res. 2023 Nov 7;33(12):952–66. doi: 10.1038/s41422-023-00887-z (PMC10709309; doi:10.1038/s41422-023-00887-z)
Supplement: Supplementary file 12 — Supplementary Table S2 [file 41422_2023_887_MOESM12_ESM.xlsx]

## Sheet: 4C
Supplementary information, Table S2 Differentially expressed genes of 4NR KD in 4C and 8C embryos
4C
Gene	4NR NC 4C rep1	4NR NC 4C rep2	4NR KD 4C rep1	4NR KD 4C rep2	p value	DEG
Drc1	10.7002	17.674	114.999	30.9465	0.00035	Up
Zfp707	22.1305	23.0805	157.214	60.1376	0.0007	Up
Zfp677	2.6974	3.47494	32.9653	7.47641	0.00265	Up
Crip1	88.0177	54.3858	380.124	594.379	0.0029	Up
Plekhb2	0.975763	1.37106	20.1127	14.4644	0.0029	Up
Kdm5b	36.8839	43.9042	130.05	89.2863	0.00295	Up
1700017B05Rik	6.00943	9.06894	43.2822	13.8684	0.00305	Up
Coro1a	13.5652	7.75435	52.1226	41.6803	0.00335	Up
Wbp1l	1.98438	3.01379	22.8858	8.24381	0.0042	Up
Plk2	3.04906	34.8594	142.792	2.03504	0.0047	Up
Xist	0.73669	1.59786	13.7873	7.12249	0.0055	Up
Cul4b	18.7985	15.1063	49.6473	42.1416	0.00605	Up
Nat10	12.452	18.6012	63.3594	24.8505	0.00635	Up
Pnma5	1.76141	1.44462	33.9243	2.54708	0.00695	Up
Kif2c	35.8305	28.6825	109.101	61.708	0.00855	Up
Dgat2	13.7465	34.1387	112.919	35.8667	0.0103	Up
Sh2d3c	9.84831	4.79177	29.7896	18.9887	0.0109	Up
Cpm	1.09007	1.95624	8.76306	4.37909	0.01295	Up
Cnpy4	10.9271	3.01957	34.2521	23.1357	0.01485	Up
Grsf1	42.4805	19.613	74.098	96.0154	0.01595	Up
Htr5b	1.36316	1.67748	16.5065	8.87006	0.01655	Up
Bex1	57.4102	32.0132	164.458	132.49	0.0168	Up
Slc39a9	4.75062	8.23449	25.2707	11.3057	0.017	Up
Zfp623	9.89768	3.38439	36.8087	15.8601	0.0173	Up
Slc16a13	0.525169	3.32204	17.9547	3.79717	0.01805	Up
Rb1	3.01135	3.07619	12.4114	11.2834	0.0187	Up
Catsperd	2.84237	0.72644	13.2502	6.35228	0.02	Up
Lima1	2.787	3.58884	18.9405	6.71755	0.02065	Up
Gaa	7.36856	13.5415	47.3317	10.8976	0.02115	Up
B4galnt1	0.881677	2.48092	12.2712	3.40181	0.0214	Up
Pla2g15	15.5901	14.5512	76.1443	13.0337	0.0216	Up
Arhgef19	2.2824	1.46984	14.2544	7.70159	0.024	Up
Stk11ip	3.13071	2.89839	14.9173	9.0552	0.02445	Up
Tab2	4.0137	5.84689	15.3375	13.9739	0.0246	Up
Nxt2	33.0938	20.6339	56.8405	70.8404	0.02515	Up
Gdpd1	1.60646	3.01104	15.8531	10.8409	0.02555	Up
Zfp775	5.77968	15.3605	47.1871	10.1657	0.02585	Up
Las1l	7.59482	23.308	62.1581	25.6264	0.026	Up
Txlna	9.56478	8.56574	31.3663	16.1379	0.0263	Up
Zfp951	11.5027	8.71679	24.4322	27.0714	0.0286	Up
Spint1	6.05671	12.1504	24.4053	26.0612	0.02895	Up
Rabep2	2.87458	3.8571	13.2922	9.82532	0.03	Up
Rnf11	57.4996	54.9456	97.0551	152.51	0.0311	Up
Rbm28	22.5906	38.0914	82.5334	48.8402	0.03305	Up
Osbpl7	2.00445	7.42468	27.0055	4.7434	0.0331	Up
Itgb7	1.72763	4.07606	18.7222	9.27943	0.034	Up
Sptbn2	3.22666	4.37241	11.3475	7.48822	0.0342	Up
4930453N24Rik	204.478	111.916	265.392	408.94	0.03665	Up
Smc1a	10.2201	19.7836	43.5327	28.8617	0.0391	Up
Rinl	4.56237	10.2591	32.4111	7.58733	0.0394	Up
Shkbp1	1.14076	2.80664	17.3676	1.2372	0.03965	Up
Dgcr8	5.27972	6.84477	25.5518	15.4726	0.0407	Up
Zmiz2	1.29201	2.60921	8.58277	4.43774	0.041	Up
Arg2	56.6198	40.1706	126.605	107.31	0.04105	Up
Arid3b	2.36964	3.09129	14.6524	3.91645	0.04155	Up
Atf7ip	5.60048	8.16161	27.9548	5.87205	0.04215	Up
Sfpq	10.0747	20.7181	45.0654	29.9266	0.04265	Up
Otud5	8.18245	10.871	20.6893	25.5245	0.0427	Up
Rdh12	2.09732	0.295108	29.4693	10.3107	0.04315	Up
Gapt	6.62378	8.15063	21.8457	18.1983	0.0439	Up
Ncapd2	5.05578	4.24119	10.3982	13.9124	0.04425	Up
Fgfr4	3.30647	2.61354	16.0088	2.98849	0.04455	Up
2210404O09Rik	0.910117	9.38428	31.3928	5.26425	0.04555	Up
Ncf1	1.45199	2.21099	11.9023	3.14968	0.0461	Up
Cstb	134.17	554.694	997.07	392.57	0.0472	Up
Cdk12	5.81727	3.59182	8.36214	13.9356	0.04775	Up
Tcstv1	131.223	60.6207	8.97044	15.341	0.0016	Down
Phlda2	429.221	24.1059	15.5127	51.0313	0.002	Down
Tcstv3	130.63	47.4387	9.59715	16.4188	0.00235	Down
BC052040	8.48865	33.4411	1.79378	3.80329	0.00255	Down
Idh1	33.8648	62.4411	4.95716	18.4711	0.00295	Down
Pramel5	98.4652	121.949	10.523	38.5866	0.0037	Down
Fbxl20	18.678	68.1974	8.48894	18.5618	0.00435	Down
Gyk	4.73086	19.5747	0.852628	1.90546	0.0048	Down
Eif4e	849.796	687.728	178.739	512.863	0.00525	Down
Cd9	346.812	688.816	99.3863	286.38	0.0055	Down
Tdgf1	5.34579	68.1719	8.03815	8.7606	0.00575	Down
Prelid2	232.624	217.869	53.4991	89.4651	0.0059	Down
Tcf7l2	1.11634	11.598	0.622229	1.84506	0.0063	Down
Crip2	16.0638	106.712	5.88719	20.3226	0.00735	Down
Stmn3	211.541	199.775	10.7406	112.799	0.00735	Down
Ddah1	0.684773	23.6702	1.56753	0.990293	0.0091	Down
Zfp599	4.14204	16.3199	1.49933	2.86479	0.0098	Down
Gsto1	101.74	391.14	90.1478	100.737	0.01015	Down
Commd3	69.2469	85.7828	13.5307	6.12803	0.01025	Down
Fbxl5	21.6926	25.7424	2.10552	7.56111	0.0108	Down
Psmc4	208.097	213.845	64.9237	108.781	0.01085	Down
Lonp2	109.585	145.415	46.3373	45.4065	0.01105	Down
Rhox9	8.46591	103.574	14.3037	8.1579	0.0113	Down
Gulo	41.5966	135.398	16.9622	41.197	0.0121	Down
Bag3	14.0424	16.1497	1.70295	1.84604	0.01225	Down
Rragd	1.62307	17.9738	3.01125	0.180561	0.01225	Down
Gm11517	4809.85	3084.02	638.936	2909.02	0.0126	Down
Cnn3	16.3672	39.0836	8.82751	6.90286	0.0131	Down
Ndufa8	81.2525	74.5952	5.14949	21.031	0.0134	Down
Bhmt	121.795	297.772	34.8094	136.241	0.0142	Down
Rnasek	465.409	283.651	29.8881	215.743	0.01425	Down
Nr2c2	14.465	15.0113	2.10218	4.16641	0.0144	Down
Pex19	49.5432	54.0023	12.8912	27.9373	0.0146	Down
Khdc3	10.3993	93.4025	0	5.4132	0.01535	Down
Psme1	88.0045	81.4102	3.44977	24.8512	0.01595	Down
Sgk1	32.695	165.355	29.2715	40.2347	0.01605	Down
Cyb561a3	6.52076	18.2589	1.76476	2.07646	0.01845	Down
Tpm4	4.89483	49.1015	9.26292	4.2468	0.01885	Down
Sdhd	68.5795	42.8162	15.4702	19.9967	0.0189	Down
Fkbp4	68.7726	133.214	27.3337	58.4054	0.02055	Down
S100a3	29.5037	74.4013	8.72683	7.41495	0.0216	Down
Aacs	7.78046	41.9341	8.01558	7.69843	0.0228	Down
Ndufs6	137.403	267.957	25.7281	96.6207	0.024	Down
C1d	278.417	106.477	52.0315	133.782	0.0241	Down
BC147527	63.1631	11.0351	12.4102	6.12945	0.02455	Down
Eci1	170.367	107.676	19.6601	77.8299	0.02455	Down
Id3	54.1684	286.878	42.1089	75.8544	0.02525	Down
Nfe2l2	11.5906	12.6939	1.12398	3.89787	0.02535	Down
Adh5	20.7301	11.9486	4.48816	1.93837	0.0256	Down
Rgs11	17.8711	15.5589	1.13708	5.90666	0.02615	Down
Mzt1	29.8093	36.6732	6.46717	16.8112	0.02655	Down
Sucla2	52.7701	75.1112	22.1607	31.174	0.0269	Down
Fam101b	9.1781	13.6691	2.90387	3.45096	0.027	Down
Ranbp1	329.203	376.573	86.8035	218.294	0.02715	Down
Hspb11	141.96	31.1107	9.83263	19.2737	0.0273	Down
Gm13157	37.2871	30.3902	11.6172	15.6488	0.0274	Down
Grhpr	32.0745	34.4265	6.15419	13.249	0.0275	Down
Elf3	2.12181	15.5415	1.71149	1.02263	0.02825	Down
Rsu1	11.5784	11.9073	2.60845	1.28778	0.0286	Down
Ammecr1l	37.2726	33.2557	13.6326	16.2476	0.02865	Down
Stra13	111.813	62.932	11.778	42.0508	0.0292	Down
Chchd10	146.612	92.3007	39.1782	55.4467	0.0301	Down
Nr5a2	31.6559	26.7927	3.97511	17.6468	0.03045	Down
Crxos	1427.91	1617.83	260.81	1111.85	0.03125	Down
Apba3	13.1996	7.92261	0.806278	3.72427	0.03215	Down
Gpr137b	33.3725	67.5762	18.9019	19.6529	0.03225	Down
Atg4b	67.6888	70.9567	17.8195	44.6385	0.0335	Down
Ece2	136.636	39.6051	13.6664	54.5069	0.0341	Down
Arhgap18	8.53656	40.1034	9.17966	9.2589	0.03455	Down
Cmtm7	6.71873	41.1882	1.12931	2.91394	0.0346	Down
Pex16	117.766	59.4627	10.4069	55.0139	0.03665	Down
BC033916	126.866	188.642	53.2658	72.4193	0.03775	Down
Nexn	17.8371	6.35909	3.01762	4.11207	0.0378	Down
Mtfr1l	33.5147	25.1556	5.22119	17.0746	0.0383	Down
Gca	18.6176	19.7932	2.62521	9.68683	0.03915	Down
2700029M09Rik	71.8805	83.3488	12.3427	45.2624	0.0394	Down
Rffl	9.26307	9.15239	1.15791	0.972196	0.03965	Down
Lyrm4	21.7103	13.9503	5.92695	4.7768	0.03985	Down
Prep	6.30021	28.8642	8.48315	2.45288	0.03985	Down
Rabac1	100.817	68.8133	14.4655	39.8674	0.0399	Down
Smarcd2	8.38814	8.45126	0.466442	2.83026	0.04105	Down
Dkkl1	27.3197	10.9248	2.30658	5.26524	0.04135	Down
Tmbim4	55.3386	57.1303	11.2647	24.6096	0.04155	Down
Tpp2	13.5453	24.4753	10.1353	5.31566	0.0416	Down
Tulp1	5.44026	14.3457	0.567891	4.42497	0.04205	Down
Nsmce1	107.789	85.1555	28.8649	48.5406	0.04235	Down
Ovol1	5.19337	16.5013	0.188153	1.95918	0.04235	Down
Creg1	24.3928	20.177	3.99256	10.6048	0.04245	Down
Pigx	196.028	187.244	57.735	111.289	0.04335	Down
Cutc	49.2631	14.8022	1.41863	16.3038	0.0439	Down
Actg1	71.2492	150.71	42.519	31.801	0.044	Down
Vkorc1l1	11.3666	6.73791	3.02318	4.74939	0.04635	Down
Tmigd1	26.1989	28.9851	0.896336	3.86518	0.04705	Down
Hspd1	30.1602	62.5945	12.4608	26.9987	0.04765	Down
Prl3b1	47.2619	48.3322	1.4631	25.0704	0.04785	Down
Eif2s3y	26.3873	31.1666	0	6.83369	0.048	Down
Nr1h3	22.3294	15.0291	1.60886	8.35013	0.04815	Down
Hspe1	51.549	46.1456	3.88629	23.1778	0.04835	Down
Suclg1	87.7895	104.108	42.4773	47.2204	0.04855	Down
Krt18	5.18938	21.7364	4.34849	1.50059	0.0486	Down
Ajuba	7.17649	8.01476	1.3789	2.12888	0.0493	Down
Hand1	15.2308	77.7865	5.15044	31.9863	0.0494	Down

## Sheet: 8C
Supplementary information, Table S2 Differentially expressed genes of 4NR KD in 4C and 8C embryos
8C
Gene	4NR NC 8C rep1	4NR NC 8C rep2	4NR KD 8C rep1	4NR KD 8C rep2	p value	DEG
Cd24a	12.4115	9.01648	58.6402	103.47	5e-05	Up
Cstb	529.84	804.061	1800.9	1911.23	5e-05	Up
4930453N24Rik	58.3046	58.6699	212.648	218.72	0.0001	Up
Crip1	42.1687	124.818	388.201	837.426	0.0001	Up
Ldha	10.8095	4.56825	79.0261	29.83	0.00015	Up
Phf6	8.68667	14.522	38.0485	48.9829	0.00015	Up
Klf17	38.6028	35.7235	145.48	87.5084	0.00025	Up
Plekhb2	6.15824	2.81909	29.504	25.3603	0.0003	Up
Coro1a	7.2635	2.22581	45.0345	40.8057	0.0004	Up
Gm11544	62.0184	27.2352	232.588	90.5304	0.00045	Up
Abhd6	77.7857	73.6862	195.164	223.159	0.00075	Up
Prr23a	13.3277	21.2502	35.4454	122.239	0.00075	Up
1700017B05Rik	2.50478	1.84723	13.7315	9.33452	0.00095	Up
Khdc1b	24.0547	11.4015	78.9883	38.8134	0.0012	Up
Gdpd1	3.88749	2.81253	27.3057	13.4784	0.00135	Up
Sptlc2	10.4864	8.75074	43.048	21.6119	0.00135	Up
B020004C17Rik	2.63243	2.20691	12.3478	32.0812	0.00155	Up
Mki67	2.38658	3.44505	7.97085	11.5169	0.00165	Up
Arid3c	2.53861	1.66707	22.0759	37.9262	0.00295	Up
Kansl2	9.8287	11.9333	22.1269	25.1898	0.00295	Up
Kif2c	13.4595	7.10856	37.2369	28.5309	0.00295	Up
Esp24	31.1411	16.4499	364.92	35.4662	0.003	Up
Tubb6	11.3	4.72457	52.0681	22.1401	0.0031	Up
Rit1	2.0353	1.4858	13.034	8.63831	0.0032	Up
Drc1	17.3638	5.62004	45.084	30.2994	0.0035	Up
Pla2g16	35.0092	20.2955	68.1644	70.439	0.0036	Up
Pls3	9.21053	6.81556	29.3333	22.6988	0.0037	Up
Fbxo34	15.7208	10.4965	43.6924	33.5324	0.00375	Up
Brdt	3.50678	6.6692	27.3963	27.2995	0.00385	Up
Klhl24	2.14017	1.10087	7.42072	6.33016	0.00385	Up
S100a10	53.05	38.755	136.352	187.715	0.0039	Up
Samhd1	7.22589	6.918	25.7274	17.6114	0.00395	Up
Schip1	0.785461	0.609806	11.1728	4.05814	0.004	Up
Bpgm	5.62371	4.31728	28.7497	14.4833	0.0042	Up
Agrp	16.6327	10.3357	72.3874	47.4337	0.00435	Up
Nup62cl	9.35064	21.3735	44.5382	72.1445	0.0047	Up
Mapk13	8.55276	5.50596	27.4987	31.6683	0.00475	Up
Mad2l1bp	289.9	352.301	662.681	713.272	0.0049	Up
Dnajb14	27.1531	25.9705	43.1372	98.1636	0.0052	Up
Fem1c	4.68487	3.60427	17.0482	16.6965	0.0052	Up
Gapt	1.69931	3.47861	14.0026	15.4208	0.00555	Up
Car4	6.83341	1.49115	35.3936	27.5171	0.0065	Up
Kdm5b	40.6694	30.1076	73.9929	78.647	0.00715	Up
Ctsl	826.065	600.056	1562.06	1350.62	0.008	Up
Zfp707	19.597	18.5339	52.9416	50.4146	0.0082	Up
Grsf1	5.40263	27.4417	24.7626	70.0803	0.00845	Up
Malat1	23.1012	19.9885	52.1609	42.1208	0.00945	Up
Tor1a	20.8765	31.938	83.06	54.9828	0.0095	Up
Zfp623	2.74165	1.75626	11.5272	9.76314	0.0096	Up
P4hb	60.3929	64.1956	166.554	106.276	0.00965	Up
Fam151a	28.7939	21.6522	82.3722	49.9339	0.00975	Up
Dynap	34.1126	42.0481	95.5782	106.725	0.00985	Up
Exosc10	30.3478	23.9629	52.6702	70.3824	0.01	Up
Zfp459	2.15526	2.55285	8.52902	8.80805	0.0103	Up
Wwtr1	18.9316	24.9072	50.9858	49.1519	0.0104	Up
Zfp229	0.95448	2.39108	7.8579	6.52216	0.0106	Up
Setx	7.46504	5.80117	13.7606	16.6783	0.01095	Up
Cers5	43.2823	52.1706	110.521	104.071	0.01125	Up
Cenpl	4.36006	4.58403	11.593	22.946	0.0118	Up
C130026I21Rik	94.7593	26.6742	187.678	97.9657	0.012	Up
Tubb5	14.0754	16.0718	45.6417	29.8648	0.012	Up
Paf1	42.1843	18.6612	95.3732	57.8563	0.01205	Up
Fcgr3	123.56	126.372	293.393	226.632	0.0123	Up
Gpr160	5.90221	5.59947	12.1171	23.4483	0.0124	Up
Spp1	0.874527	0.668655	6.9277	26.9558	0.01255	Up
Rinl	5.25637	5.69156	19.618	12.3455	0.01335	Up
Arpc1a	37.4888	36.9094	88.472	90.4152	0.01345	Up
Ifngr1	2.48809	2.12257	9.93783	11.1895	0.01435	Up
Fam159a	9.11557	14.4204	32.7363	43.7849	0.0148	Up
Ddx47	105.25	56.4671	220.312	129.851	0.01485	Up
Rbm28	28.4544	11.6878	52.5507	33.8597	0.01565	Up
Rsrp1	33.8535	61.8592	113.186	101.516	0.01585	Up
Atp6v1a	30.0291	18.7213	61.0777	41.5938	0.01635	Up
Ranbp2	4.30973	6.99586	9.93559	16.761	0.01645	Up
Soat1	7.08665	4.336	17.9513	10.3057	0.0166	Up
Zbtb8a	6.97238	1.58688	17.1028	12.1679	0.01685	Up
Mat2b	62.7011	69.0989	148.495	130.336	0.0173	Up
Zfp677	2.30186	0.590356	9.23433	6.22396	0.01755	Up
Il2rg	1.87883	1.15118	9.32392	17.6555	0.0177	Up
Vcl	1.84397	3.00188	6.97101	8.02506	0.0178	Up
Gpx2	3.14195	15.3046	28.6422	33.931	0.01845	Up
Uimc1	4.12448	5.10442	17.2235	11.2092	0.01855	Up
Rnf11	27.9739	47.1319	66.1923	100.745	0.0187	Up
Ubtd2	8.07526	10.734	25.0587	20.0341	0.01925	Up
Degs1	72.1007	86.9743	172.565	143.799	0.01945	Up
Cdc7	14.759	14.3843	35.6202	31.0245	0.01995	Up
Cul4b	7.30693	15.079	17.0251	33.6669	0.02	Up
Tnfsf12	8.85818	16.6592	22.0264	45.7593	0.0201	Up
2210404O09Rik	7.00077	3.18659	19.5018	10.69	0.02015	Up
Tbl3	132.391	69.7004	226.376	171.72	0.0206	Up
Tspan1	53.6252	51.5246	65.6345	160.615	0.0207	Up
Cdkn2aip	8.49635	7.02745	21.9881	15.7928	0.0209	Up
Oat	23.6105	8.24155	51.3714	27.2529	0.0218	Up
Stk35	2.05939	4.87867	9.326	8.83199	0.02255	Up
Arg2	8.77797	10.3982	57.7797	26.7974	0.0228	Up
Aqp11	19.599	27.3887	46.0178	71.4149	0.02295	Up
Tnip1	6.86337	9.68459	20.8064	19.5867	0.02315	Up
Gm3604	7.07874	6.47692	19.7048	14.9549	0.0235	Up
Pbx3	0.784419	2.41391	7.03894	6.94073	0.02355	Up
Uchl1	13.7267	6.97469	44.2162	20.0596	0.02355	Up
Msantd2	7.51102	9.23294	18.5431	23.5987	0.02425	Up
Mpzl1	0.766502	1.5702	4.87548	8.5773	0.0244	Up
Ahsa1	110.711	76.4649	174.48	190.209	0.02675	Up
Zfp820	33.9988	26.9292	58.9399	61.8978	0.02675	Up
Dgat2	40.6067	16.0872	81.9814	44.5652	0.0268	Up
Fasn	3.57791	4.71247	10.1341	8.56507	0.02725	Up
Rpl10l	104.319	131.369	194.116	285.81	0.0275	Up
Ifitm2	166.26	225.925	397.815	413.699	0.02775	Up
Ap3d1	5.12413	5.44255	11.1834	13.1242	0.02795	Up
Pon2	0.958948	2.45157	12.9494	4.69975	0.0284	Up
Zfp775	7.05547	2.25666	17.5449	6.88153	0.0291	Up
Olfr376	3.09608	2.82833	12.7288	14.5492	0.02955	Up
Rnf187	5.14662	3.71661	14.9797	11.5778	0.0296	Up
Klf3	1.98055	1.90216	7.50019	6.56338	0.0306	Up
Endog	26.0365	36.2969	101.85	92.927	0.03065	Up
Uhmk1	6.62825	3.53917	15.2227	12.297	0.0309	Up
Rab39	12.3851	14.1508	35.7084	21.5894	0.03095	Up
Ssc4d	1.23861	3.8106	5.08746	10.9567	0.03155	Up
Tekt2	1.64637	3.14952	12.5522	10.8686	0.03155	Up
Mgst3	5.38032	10.0597	34.7176	43.7412	0.03175	Up
Rimklb	50.7969	13.4637	77.8484	49.9136	0.0322	Up
Phyhipl	3.88517	4.79628	10.245	12.9104	0.03235	Up
Tatdn3	5.18925	8.04229	19.1325	20.4681	0.03245	Up
Rdh12	0.359333	2.7532	8.10021	17.6818	0.03255	Up
Gemin6	44.208	50.488	91.601	105.771	0.0326	Up
Thoc5	31.9242	31.8397	65.7935	62.9306	0.03315	Up
Slc27a5	3.68666	3.39926	5.79084	14.4804	0.0332	Up
Stxbp3a	2.36974	1.45699	6.91036	6.63322	0.0335	Up
Enpp3	33.2486	16.694	63.989	36.9912	0.03395	Up
Txlna	10.9826	4.18733	24.2548	10.2944	0.0346	Up
Arl6ip6	8.20682	10.5729	26.1051	18.6328	0.03475	Up
Oxct1	7.73833	2.91868	15.979	11.7719	0.03595	Up
Fars2	2.17478	1.52424	4.4461	12.5579	0.036	Up
Rab34	14.1041	16.7122	20.0769	58.6739	0.0361	Up
Chd3os	3.34554	1.53896	6.02727	14.7513	0.0363	Up
Lgals3	10.2093	9.01781	22.3324	26.5992	0.0371	Up
Fbxo33	5.90918	13.0358	16.4283	27.3445	0.0377	Up
Gm1995	5.07169	1.05729	13.7622	3.71538	0.03845	Up
Sh2d3c	3.01853	1.9895	7.9892	6.67395	0.03845	Up
Slc31a1	7.5952	9.90084	19.5866	18.5466	0.03915	Up
Zranb1	3.81244	3.34563	13.1519	7.21516	0.0392	Up
Calm5	8.69052	10.3065	47.5606	37.07	0.03945	Up
Utp14a	29.1459	24.9948	63.7243	45.1339	0.03965	Up
Htr5b	4.66372	7.15876	10.4844	21.4427	0.0397	Up
Magea8	1.95506	4.39947	12.261	9.15202	0.0403	Up
Lgals9	37.8589	20.173	71.5215	51.9695	0.04105	Up
Atp2a2	5.15819	11.4603	12.3193	23.2191	0.0412	Up
Phkg2	16.2164	28.0344	46.343	49.8449	0.0415	Up
Adi1	33.0353	34.1159	73.4568	62.2385	0.04155	Up
Gcnt1	4.21631	0.734329	6.78111	6.33534	0.04155	Up
Pip5k1a	6.40835	3.90282	16.4945	7.70096	0.04175	Up
Anxa8	4.70905	5.77959	10.9491	17.0806	0.04195	Up
Gm4850	12.3933	16.4474	71.0352	7.8851	0.0425	Up
Yy2	3.90256	10.2082	24.2516	14.9636	0.04255	Up
Mapk1ip1	3.21501	3.07573	12.7044	7.71606	0.04275	Up
Tcf12	2.06532	4.24214	8.2139	7.11619	0.04285	Up
Ddb2	7.49832	3.62112	15.6133	18.6607	0.04325	Up
Zscan5b	50.8621	18.2599	78.5869	60.8201	0.04335	Up
Avpi1	33.6228	21.5075	66.3564	56.192	0.0434	Up
Zswim1	16.6702	15.0645	38.518	23.6545	0.0438	Up
4930550L24Rik	9.67978	1.18584	0.873803	36.9428	0.0439	Up
Dnase2a	4.77576	1.12568	9.11238	11.5994	0.04555	Up
Acy1	4.72608	3.94079	15.5404	10.7085	0.04595	Up
H2-D1	23.0665	10.5553	47.2474	27.3176	0.0464	Up
Ddx4	9.62771	3.73965	23.4313	8.36329	0.04665	Up
Zfp951	17.7076	8.58912	36.2019	19.3028	0.0472	Up
3110057O12Rik	3.41787	1.05095	10.5592	6.04371	0.04725	Up
Ifitm1	15.7795	3.43611	28.3349	36.6832	0.04725	Up
Fabp4	0	95.1164	0	279.394	0.0476	Up
Zfp566	3.54828	4.35038	11.9958	11.9888	0.04785	Up
Errfi1	2.76688	1.7034	10.116	2.99307	0.048	Up
Gtf2e1	24.5464	3.35839	39.7802	23.0678	0.04875	Up
Flcn	3.5719	1.07917	5.88173	7.75742	0.04915	Up
Agpat9	64.7297	61.3157	8.27041	10.6067	5e-05	Down
Atg4b	109.214	115.139	26.114	30.9412	5e-05	Down
Bhmt	690.198	357.315	137.516	173.927	5e-05	Down
Cd9	794.157	870.196	195.992	218.144	5e-05	Down
Crip2	183.493	260.259	15.0937	15.1584	5e-05	Down
Fbxl20	157.346	50.1038	24.1747	19.1344	5e-05	Down
Gm11517	3445.62	4604.45	658.608	1382.07	5e-05	Down
Khdc3	297.306	116.584	10.039	8.37475	5e-05	Down
Parp1	78.0385	40.4445	10.8396	13.9037	5e-05	Down
Slc43a3	82.1262	38.7577	8.27851	9.28681	5e-05	Down
Tdgf1	161.606	32.7521	10.2877	1.34542	5e-05	Down
Vnn1	94.2326	135.42	19.1792	20.8506	5e-05	Down
Cldn4	23.2495	63.2763	8.47798	7.70182	0.0001	Down
Cyb561a3	41.1744	14.2505	3.85834	2.32366	0.0001	Down
Gpr137b	94.0119	154.538	18.0529	43.4459	0.0001	Down
Gulo	278.842	140.665	72.0114	48.3025	0.0001	Down
Idh1	58.8957	92.0494	15.9551	13.0845	0.0001	Down
Jarid2	30.7215	26.2726	6.19044	7.64979	0.0001	Down
Ppt2	80.3399	120.384	20.1209	21.505	0.0001	Down
Psap	113.863	34.9228	19.3074	6.74206	0.0001	Down
Sun1	52.4407	38.6979	10.3813	11.014	0.0001	Down
Tmem56	15.3704	35.3094	3.33172	7.82843	0.0001	Down
Id3	813.724	767.173	154.797	331.056	0.00015	Down
Smyd5	136.54	92.267	23.7476	35.9105	0.00015	Down
Fkbp8	52.2896	51.2794	6.35394	5.69422	0.0002	Down
Casp6	127.07	98.1775	25.9352	19.321	0.00025	Down
Pramel5	242.897	231.595	73.3774	78.2682	0.00025	Down
Eif4e	616.089	485.416	182.794	222.319	0.00035	Down
Klf13	18.0047	11.6503	1.66473	1.22694	0.0004	Down
Nr5a2	30.3055	27.0572	6.9093	3.89533	0.0004	Down
Gca	18.2314	24.4493	2.63113	4.21538	0.00045	Down
Creg1	25.4889	41.0275	3.98045	2.40761	0.00055	Down
Sfn	653.164	651.09	292.213	186.901	0.00075	Down
Actn2	18.4891	19.2573	2.50849	2.75474	0.00095	Down
Akr1b8	77.798	41.5947	10.4666	7.12034	0.00095	Down
Nudt4	86.0535	139.08	28.1599	53.0659	0.001	Down
Stmn3	226.139	221.528	57.6241	85.4586	0.001	Down
Tnfsf13b	43.9922	57.4048	1.59269	14.0158	0.001	Down
Klf5	75.6144	71.7774	20.319	19.8759	0.00105	Down
Slc6a6	27.01	21.9334	5.09055	7.64366	0.00105	Down
Hand1	38.4776	24.7566	2.79245	5.47604	0.0011	Down
Rbm47	39.7974	37.1922	9.9192	12.5603	0.0011	Down
Dcbld1	15.4554	20.6726	1.23553	1.89989	0.00115	Down
Xylb	21.0532	12.8503	4.42227	1.87866	0.00115	Down
Crxos	1461.81	3273.52	805.169	777.761	0.0012	Down
Fig4	30.8359	19.304	7.01192	5.00033	0.0012	Down
Pex16	60.1421	132.734	18.9837	28.0968	0.00125	Down
Tfcp2l1	17.972	9.24981	3.27235	4.59948	0.00135	Down
Ndufs6	282.556	500.615	85.3885	119.256	0.0014	Down
Apobec3	24.942	16.3752	2.98816	4.81553	0.0016	Down
Msmo1	89.3614	87.4657	21.5792	26.7516	0.0016	Down
Cers2	127.305	134.797	23.251	45.5509	0.00175	Down
Fam101b	12.0519	25.3118	2.09976	6.46907	0.00175	Down
Fam118a	57.8711	51.6794	18.4627	17.0575	0.00185	Down
Cdk1	194.381	156.995	50.3871	85.4051	0.002	Down
Dppa5a	3688.54	5222.99	1593.8	2030.71	0.002	Down
Calcoco2	921.936	328.221	312.466	164.065	0.00205	Down
Ocln	21.6907	9.61727	3.6884	2.30434	0.00215	Down
Nsmce1	102.869	165.841	33.3387	46.3676	0.00225	Down
Ptpn22	26.2432	5.03211	1.83167	1.50718	0.0023	Down
Letmd1	17.5458	17.5378	3.44137	3.55577	0.00235	Down
Vpreb3	104.593	107.647	13.8931	10.536	0.0026	Down
Gnb1	25.1588	55.9226	8.2447	17.9635	0.003	Down
Slc12a7	6.89857	10.9612	1.74915	2.00829	0.0031	Down
Bag3	28.3412	14.0807	4.6422	6.42651	0.0032	Down
Sdc4	58.8319	23.0992	16.071	4.08732	0.0033	Down
Ssx2ip	4.48394	14.5433	1.9289	1.29995	0.0036	Down
Fam195a	196.151	306.833	84.991	91.0387	0.00365	Down
Gnpda1	30.0364	20.6832	6.2934	5.13961	0.0038	Down
Bri3bp	12.0322	12.9634	3.28876	5.26041	0.0039	Down
Parl	40.6321	63.1765	14.6174	12.6026	0.00395	Down
Tmem120a	107.949	100.889	37.8667	32.4822	0.0041	Down
Tnpo1	6.59751	8.88401	1.10724	1.90757	0.0042	Down
Fdx1	35.0252	37.4568	3.1511	7.0173	0.0045	Down
Nup37	86.7733	123.927	20.4686	51.7604	0.0045	Down
Cnn3	42.5808	52.602	15.7357	15.8766	0.00455	Down
Mboat2	36.076	36.8191	5.38284	17.7183	0.00465	Down
Rnasek	264.632	555.619	119.503	177.644	0.005	Down
Chchd1	189.438	352.887	78.0716	101.007	0.00525	Down
Ovol1	14.4519	14.6773	3.02028	0.568371	0.00535	Down
BC052040	38.2724	18.9969	7.08728	9.93152	0.00545	Down
Fblim1	11.9121	13.5392	3.48662	2.70329	0.00545	Down
Larp4	146.579	211.69	53.5662	105.975	0.00545	Down
Ppp5c	50.1639	20.2801	13.8932	4.54939	0.00545	Down
Smarcd2	7.1594	16.3374	2.14336	1.7594	0.00565	Down
Renbp	88.4968	108.312	32.7261	41.1455	0.00575	Down
Ostm1	11.2888	7.97508	1.86415	1.36492	0.0059	Down
Alox12	10.5248	14.7645	0.417003	1.64863	0.00605	Down
Rbpms2	110.295	116.831	39.9346	53.3462	0.00615	Down
Plcd1	24.9504	13.9529	7.84917	2.81624	0.0062	Down
Igf2r	10.3379	12.6964	4.31706	4.43242	0.00665	Down
Bok	35.9638	14.5808	3.91874	4.44726	0.0068	Down
Fam214a	6.88453	8.00787	1.88581	1.72676	0.0068	Down
Rgs11	17.7601	27.7087	5.56338	2.99857	0.00685	Down
Nanog	18.8659	10.814	2.33967	3.83452	0.0069	Down
Tex264	26.0898	27.7325	4.67605	0.861555	0.0078	Down
Fbxl5	19.4098	6.51553	4.39002	1.28198	0.0079	Down
Tes	27.6188	21.8552	4.18183	9.61518	0.0079	Down
Yipf5	33.4257	55.3325	11.1681	20.9965	0.00795	Down
Myc	31.4026	23.786	0.533697	10.8697	0.00825	Down
Cmtm7	20.2699	56.422	13.1559	6.76142	0.00835	Down
Dab2	14.5952	33.1595	8.14152	9.14745	0.0084	Down
Oaz2	31.444	16.4871	7.94381	3.54136	0.0084	Down
Ccdc43	97.8751	43.8981	22.8569	31.4648	0.00855	Down
Steap3	8.1522	10.977	0.91341	0.601172	0.00865	Down
Havcr1	22.1255	12.6068	5.69014	3.71782	0.00895	Down
Echdc2	221.013	99.1989	69.7174	56.6847	0.009	Down
Mzt1	36.6839	31.3117	13.7244	11.2543	0.009	Down
Swt1	51.4391	37.7221	16.7714	18.4071	0.0091	Down
Ccnb1ip1	43.1408	21.1796	4.59609	13.1368	0.00925	Down
Pigx	137.298	185.632	71.9911	58.6785	0.00925	Down
Slc35a4	34.6896	30.9825	12.2703	10.1539	0.00935	Down
Casp3	18.397	16.0088	6.07535	3.19438	0.00955	Down
Mier3	147.426	138.908	61.8539	73.2614	0.0096	Down
Bad	44.642	56.4669	13.6297	10.8281	0.00975	Down
Nr1h3	15.1605	10.6137	1.11304	1.45332	0.0101	Down
Grhpr	36.5119	34.0736	12.5187	3.84293	0.0102	Down
Ckb	403.64	202.587	182.781	92.052	0.01025	Down
Nf2	15.7596	10.5387	6.14378	3.53452	0.0103	Down
Ebp	38.086	95.2067	22.8023	25.2096	0.0105	Down
P2rx4	21.1197	7.87913	1.64868	0.863102	0.0106	Down
Klf4	2.19286	17.4384	1.22705	1.07828	0.0112	Down
Rcc1	101.753	28.1247	33.765	17.3557	0.0112	Down
Gpr107	8.53728	10.2671	2.17115	2.86998	0.0114	Down
Hk1	16.5858	7.24595	5.54229	0.978606	0.01155	Down
Actn4	48.3666	18.105	18.0144	7.19465	0.0116	Down
Dcaf4	119.153	65.3177	39.1085	38.0775	0.01185	Down
Aifm1	21.2184	18.571	3.75304	8.33183	0.01205	Down
Ptp4a1	20.7115	31.3798	8.25607	4.50432	0.01205	Down
Tpm4	76.175	55.2688	29.1538	25.05	0.01205	Down
Alpl	12.2428	8.63467	3.52536	0.661803	0.0121	Down
Pnp	35.4832	31.0985	12.32	13.1537	0.0124	Down
Thap4	17.6614	25.0712	6.00997	8.86362	0.01255	Down
Ugcg	23.5386	80.9097	17.4272	28.2372	0.01275	Down
Stx7	16.8014	15.0102	6.10911	3.01114	0.0128	Down
Cnnm4	13.072	5.44666	3.41776	1.21799	0.01285	Down
Zfp655	35.2794	40.3242	15.7089	15.7396	0.01285	Down
Slc5a11	45.207	29.4795	17.6828	8.27857	0.0132	Down
Epas1	15.6953	6.63014	5.29669	1.62547	0.01325	Down
Galk1	158.572	67.383	39.1303	40.9679	0.0134	Down
Rab29	18.0243	39.156	2.48122	6.3894	0.01355	Down
Smpd1	53.2888	25.0635	16.4322	13.2297	0.01355	Down
Prl3b1	50.9665	113.181	6.86651	0	0.01365	Down
Rcor1	6.6113	13.3479	2.08294	2.43679	0.0141	Down
Pex19	38.1884	39.691	14.9715	17.2556	0.0142	Down
Psme1	79.1691	100.947	2.42421	3.08892	0.01425	Down
Zmym1	38.0387	26.7791	14.3264	13.2532	0.0144	Down
Chmp4c	9.30033	15.2801	3.3657	1.95285	0.01455	Down
Ndufa8	92.8769	121.617	22.0317	45.738	0.01505	Down
Tsc22d1	26.3199	13.7837	5.07302	6.21683	0.01515	Down
Rap2c	7.43972	9.78781	2.59899	1.60158	0.0153	Down
Mrpl33	299.748	743.182	142.923	263.383	0.0154	Down
Def8	64.5098	19.7892	24.5127	8.95016	0.01545	Down
Mtf2	47.947	63.1925	19.0251	29.4475	0.01545	Down
Glmp	93.2777	122.402	44.4544	46.115	0.0158	Down
Mrs2	12.4367	13.9668	3.90441	0.787466	0.0159	Down
Slc25a41	16.8112	22.4485	1.19226	3.84293	0.016	Down
Drg2	264.849	268.817	114.067	139.24	0.01615	Down
Ccne1	211.299	121.2	89.4738	67.2338	0.0163	Down
Foxa1	9.90785	21.408	4.27812	6.66829	0.0164	Down
Kdm6b	9.09145	9.59904	3.02202	4.12788	0.0165	Down
Itch	8.57516	16.4116	2.18984	6.87432	0.0166	Down
Slc46a1	38.258	22.759	13.0037	8.72581	0.0169	Down
Fbxo5	68.6592	54.6622	26.6265	26.0768	0.01695	Down
Tmbim4	82.1837	73.9581	26.6267	34.791	0.01695	Down
Tfap2c	62.76	44.4421	22.3233	25.3187	0.0171	Down
Eci1	43.9431	99.4508	25.0182	32.9697	0.01725	Down
2700097O09Rik	35.1148	55.5718	16.3969	16.6551	0.0173	Down
Capzb	63.3331	54.9872	31.5457	16.8665	0.0174	Down
Satb1	11.6211	13.2949	4.0345	6.24311	0.0175	Down
Tmigd1	22.0354	19.6486	3.63663	2.69077	0.0176	Down
Crb3	78.7054	109.631	27.6741	47.1716	0.0178	Down
Ptpn6	29.3294	5.57936	8.29553	1.52791	0.0182	Down
2700029M09Rik	81.0849	115.423	34.3426	44.2078	0.0185	Down
Strada	41.326	27.8937	16.6736	11.384	0.0186	Down
Pink1	13.8843	6.68001	2.97958	3.02343	0.01885	Down
Mir17hg	4.64734	16.1634	1.92092	2.88225	0.01905	Down
Agfg2	4.53614	9.89415	1.87191	0.702457	0.0195	Down
Entpd3	9.40506	6.62844	2.49524	1.64701	0.02075	Down
Tomm5	786.144	1665.26	494.932	710.268	0.02075	Down
Snrpn	204.608	186.51	101.567	86.991	0.0212	Down
E530001F21Rik	21.0389	16.9207	3.9885	5.12269	0.02145	Down
Ddah1	36.7759	15.7378	15.0034	5.38684	0.02165	Down
Cmc2	25.1766	38.1833	10.7024	12.6215	0.02185	Down
Aacs	66.8933	28.2323	20.3216	21.389	0.0224	Down
Brms1l	10.1456	9.15714	2.47208	2.60049	0.02245	Down
9030624J02Rik	27.4599	23.0385	8.14535	12.9839	0.0225	Down
Tnfrsf17	25.6694	52.6534	5.28555	15.9443	0.0228	Down
Mdh1	17.363	17.4582	8.07841	2.64218	0.02295	Down
Slc30a2	0.166657	18.9895	0.931953	4.30401	0.02295	Down
Ptplad1	16.2491	13.9217	3.91682	6.06505	0.02325	Down
Rpph1	660.163	1133.23	152.727	576.695	0.02325	Down
Asah1	63.9747	43.2262	15.479	29.3341	0.02355	Down
Taz	16.0797	7.33744	2.55042	4.9234	0.0237	Down
Agpat2	87.9523	78.1477	45.3677	30.0773	0.0239	Down
Gpr137b-ps	63.8239	83.958	31.3216	25.8738	0.024	Down
Rffl	18.7169	13.2735	1.79099	0.872556	0.024	Down
Susd3	8.03431	27.9917	1.30496	2.51581	0.02425	Down
Slc35f6	13.5211	10.8225	5.04346	3.72346	0.0243	Down
Alad	11.1996	13.6709	5.18204	4.6692	0.0247	Down
Stk24	16.7045	33.4609	8.3758	10.6902	0.0249	Down
Taf2	7.03866	8.22296	3.09369	2.52181	0.02505	Down
Kxd1	81.2162	133.646	33.7387	56.6839	0.0251	Down
Slc25a39	50.3737	50.5322	26.1452	12.2424	0.0254	Down
Tex101	11.8147	39.847	5.82423	3.72709	0.02545	Down
Ap3s2	11.8454	8.35768	4.04443	4.20848	0.02635	Down
Slc35f2	43.1919	9.82698	13.3376	8.76911	0.02655	Down
Bora	53.401	18.4479	17.1213	11.7878	0.0269	Down
Ndfip1	87.5635	128.351	42.4222	55.5422	0.0269	Down
Cdc42ep4	9.47687	7.29197	3.18261	2.51597	0.02695	Down
Idh2	39.3168	47.5587	20.6613	14.5049	0.0271	Down
Tbcb	47.2366	80.9313	24.9394	30.0599	0.0282	Down
Fam57b	13.3537	10.2463	4.51439	2.45529	0.0284	Down
Setdb2	8.61963	5.36318	2.66825	1.35268	0.0288	Down
S100a3	41.3641	63.8927	1.29982	6.45011	0.029	Down
Phyh	101.032	45.13	24.8146	39.2723	0.02905	Down
Tmem38b	11.7346	3.00929	1.75192	1.15368	0.02905	Down
Edem2	11.2499	10.3719	2.80539	4.78647	0.0296	Down
4930444P10Rik	26.5396	45.7499	8.99556	9.57293	0.02995	Down
Asz1	10.6438	16.317	3.86744	3.53171	0.03005	Down
Scd1	6.39455	10.4601	1.7788	4.27281	0.03145	Down
Gm5424	47.6469	16.8813	17.1113	6.35716	0.0319	Down
Fam46c	27.8751	21.1756	15.5022	1.69139	0.032	Down
Wdr1	6.2179	8.67063	1.52291	2.86559	0.03215	Down
Tada3	15.3528	6.37805	3.23941	1.4108	0.0323	Down
Ankrd17	19.3182	18.5115	7.95177	10.8187	0.03305	Down
Mbd3l2	17.1713	12.3623	6.32727	4.34466	0.03345	Down
Chchd10	90.2217	195.67	48.0494	80.4036	0.03385	Down
Birc3	18.3453	8.8969	6.25268	4.41057	0.0341	Down
Tmem192	120.142	205.689	58.2717	95.3742	0.0343	Down
Nt5c3b	123.02	164.094	70.7074	65.9437	0.03445	Down
2610002J02Rik	23.6581	17.1224	6.37192	5.4428	0.03465	Down
4930402H24Rik	17.3253	3.17915	4.96409	2.88646	0.03465	Down
Rab5c	14.7021	15.4043	4.80221	3.97546	0.03465	Down
Fez2	13.4004	11.883	1.00436	6.13303	0.03475	Down
Enah	5.63976	11.0797	2.30992	5.27563	0.0349	Down
Ece2	44.8043	94.842	8.80079	47.9353	0.03555	Down
Rarg	17.1586	7.31015	4.4023	4.26779	0.03555	Down
Tnrc18	5.0582	9.30355	1.62236	4.08515	0.0359	Down
Fiz1	19.9492	9.64992	7.03545	4.95477	0.0363	Down
Arhgef39	10.4444	21.1423	3.36531	6.02503	0.0364	Down
Zfp932	44.2563	47.7386	16.6792	25.9702	0.0365	Down
Dclre1c	19.527	9.64604	7.89202	2.63729	0.0368	Down
Arhgdig	35.1358	27.9719	2.99693	0.957782	0.03705	Down
Aqp3	18.2578	10.3678	7.61519	0.49689	0.0375	Down
D630045M09Rik	14.074	31.1373	6.04781	9.9497	0.03755	Down
Stx17	7.70627	6.26439	1.23494	4.09334	0.0379	Down
Eapp	124.332	137.442	45.7856	83.1246	0.03815	Down
Ezh2	24.907	48.46	13.5907	19.7475	0.03885	Down
Lmo1	1.33065	22.6889	0.853095	1.08425	0.03915	Down
Mylpf	146.593	145.533	39.041	93.7815	0.0399	Down
Apba3	20.3692	6.34038	4.3288	4.86174	0.04	Down
Kdm2b	44.0163	20.4392	11.5336	14.2894	0.04005	Down
Tulp1	7.70665	10.7138	1.30752	2.99517	0.0406	Down
Cutc	14.0473	7.39971	2.82566	2.12807	0.0408	Down
Entpd2	10.6086	7.90712	1.70429	2.67495	0.041	Down
Hsd17b10	24.122	43.6636	8.92139	18.1041	0.04195	Down
Tm2d1	22.3407	36.0703	7.18035	11.1887	0.04195	Down
Ethe1	19.9174	25.3993	6.09369	10.3476	0.04205	Down
1110058L19Rik	7.44235	50.2201	0	8.91978	0.0425	Down
Got1	60.8242	69.0611	31.9473	32.0565	0.04285	Down
Tmem65	7.36828	6.94909	0.672276	3.55201	0.0431	Down
Cdc123	4.84565	14.5605	2.10176	2.18933	0.04335	Down
Alkbh6	18.4928	37.0556	9.31432	8.61308	0.0436	Down
Gata6	22.543	54.7279	9.31168	26.8657	0.0438	Down
Cab39l	26.9302	30.8756	12.3016	15.1338	0.04395	Down
Polr3g	46.8775	33.9795	21.9599	17.4225	0.0441	Down
Spg21	16.3269	12.2346	6.33167	4.93733	0.0442	Down
Isl2	7.66677	6.37012	2.15686	0.939364	0.04465	Down
Got1l1	12.5076	13.4528	3.67033	2.03622	0.0449	Down
Dph2	15.4867	7.93723	6.03849	1.6538	0.04595	Down
Arl4a	3.29556	12.4195	1.33922	4.20173	0.046	Down
Tmem123	20.4649	11.0962	6.76512	6.32351	0.0464	Down
Zyg11a	9.27271	6.54639	0.562471	1.10727	0.0465	Down
Fdft1	101.368	183.798	31.6318	85.6395	0.0466	Down
Ppp2r5c	23.7592	18.9911	8.41668	9.85773	0.0471	Down
Bckdhb	19.7816	36.161	8.5798	13.0808	0.0474	Down
3830417A13Rik	19.3865	0	3.29911	0	0.04855	Down
Tcirg1	10.0555	12.8889	4.22447	4.63235	0.04895	Down
Cd151	6.39107	13.3226	1.49978	4.40561	0.0492	Down
