# Supplementary material for: NR5A2 connects zygotic genome activation to the first lineage segregation in totipotent embryos
Source: Cell Res. 2023 Nov 7;33(12):952–66. doi: 10.1038/s41422-023-00887-z (PMC10709309; doi:10.1038/s41422-023-00887-z)
Supplement: Supplementary file 13 — Supplementary Table S3 [file 41422_2023_887_MOESM13_ESM.xlsx]

## Sheet: KD Nr5a2
Supplementary information, Table S3 Differentially expressed genes of Nr5a2, Rarg, Nr1h3, or Nr2c2 KD in 8C embryos
Nr5a2 KD 8C
Gene	1NR NC rep1	1NR NC rep2	1NR Nr5a2 KD rep1	1NR Nr5a2 KD rep2	p value	DEG
Mrfap1	213.747	168.524	375.909	215.253	0.000397405	Up
Prps1l3	48.3587	30.4176	80.1598	35.8616	0.000397405	Up
Nudcd2	90.0861	70.9067	160.219	75.7066	0.000397405	Up
P4hb	54.4942	33.5623	96.5822	36.3186	0.000397405	Up
Hn1	233.353	230.506	436.195	243.482	0.000397405	Up
Tor2a	117.822	88.4132	208.821	99.388	0.000397405	Up
Smarcc1	20.6765	19.9336	36.7114	23.1825	0.000397405	Up
U2surp	10.5142	9.81383	20.1296	10.212	0.000397405	Up
Mis18a	119.881	70.7477	178.23	102.397	0.000397405	Up
Eri1	19.2294	14.6215	39.0583	13.2107	0.000397405	Up
Commd5	90.2966	82.4782	192.782	73.7065	0.000397405	Up
Abt1	20.7679	16.638	39.4576	17.716	0.000397405	Up
Faf1	26.0448	18.9579	47.6735	20.4487	0.000397405	Up
Cdca8	101.206	94.5919	241.01	70.0462	0.000397405	Up
Gfpt1	17.5299	24.095	49.7978	16.4649	0.000397405	Up
Prrc2c	16.4815	14.5186	30.2337	16.7743	0.000397405	Up
Tcerg1	11.5838	15.8871	30.0584	13.0905	0.000397405	Up
Wwtr1	31.2289	35.954	76.0795	29.4486	0.000397405	Up
Anln	19.9088	18.1589	41.2606	17.6323	0.000397405	Up
Tbl3	138.97	144.803	292.431	145.633	0.000397405	Up
Exosc10	26.5111	23.9843	61.2225	20.1722	0.000397405	Up
Mrps30	118.655	113.824	268.041	100.731	0.000397405	Up
Fubp1	16.1771	14.3591	37.9765	11.9668	0.000397405	Up
Jmjd6	65.5087	80.6803	197.487	48.4235	0.000397405	Up
Akr1a1	328.405	285.636	562.01	384.419	0.000397405	Up
Emc7	137.9	110.985	243.543	148.277	0.000397405	Up
Rnpc3	24.8913	15.9308	52.8655	17.2251	0.000397405	Up
Fam207a	13.3661	15.6494	31.2781	15.2351	0.000397405	Up
Pcgf6	38.3508	31.7773	89.7497	25.7607	0.000397405	Up
Ccnc	57.1844	55.491	126.053	56.5753	0.000397405	Up
Polr2f	623.226	472.844	1123.57	627.346	0.000397405	Up
Mrps34	64.1326	46.9272	150.169	36.4346	0.000397405	Up
Atp6v1d	74.6307	70.9399	185.405	59.269	0.000397405	Up
Litaf	76.7087	119.951	202.497	113.938	0.000397405	Up
Uqcrfs1	224.436	158.984	378.495	231.894	0.000397405	Up
Cyb5b	13.85	14.5148	35.2278	12.5217	0.000397405	Up
Serinc1	129.109	133.299	273.725	146.555	0.000397405	Up
Snrpb2	161.224	106.556	307.061	144.572	0.000397405	Up
Katna1	45.0175	28.1871	98.5044	24.1817	0.000397405	Up
Slc25a12	16.7821	18.1679	41.7431	17.4728	0.000397405	Up
Rpp14	35.88	37.7797	80.0962	40.1805	0.000397405	Up
Imp3	230.499	210.169	403.584	293.312	0.000397405	Up
0610012G03Rik	63.2026	36.1209	124.28	43.1237	0.000397405	Up
Cenpw	47.839	34.3634	92.8849	43.0018	0.000397405	Up
Rps19bp1	84.5131	44.4434	157.523	61.2366	0.000397405	Up
Aurkb	23.5383	20.4713	51.0905	22.3631	0.000397405	Up
Hdac2	109.799	79.0954	232.079	82.2269	0.000397405	Up
Dbf4	45.3787	41.6502	86.2793	52.6056	0.000397405	Up
Mat2b	56.7362	53.5	111.328	67.3629	0.000397405	Up
Psmd7	314.727	259.287	660.847	291.85	0.000397405	Up
Rnf125	75.1328	59.1217	198.789	39.4318	0.000397405	Up
Nufip1	43.7094	35.6037	111.045	26.973	0.000397405	Up
Polr2c	41.1518	33.1198	78.3289	43.8574	0.000397405	Up
Shmt1	24.8975	37.0995	70.8264	32.9345	0.000397405	Up
Ddx52	42.9616	40.4904	101.546	39.0502	0.000397405	Up
Smc1a	18.4348	12.5328	40.3579	12.9965	0.000397405	Up
Uba2	81.6136	55.7308	165.299	67.576	0.000397405	Up
Gnl3	238.11	206.991	523.417	231.754	0.000397405	Up
Wdr74	299.687	248.834	592.542	318.654	0.000397405	Up
Crlf3	40.7293	30.4403	91.2152	31.3775	0.000397405	Up
Tfip11	8.1741	12.0365	29.1425	7.03798	0.000397405	Up
1110038F14Rik	49.894	39.6124	116.029	38.6679	0.000397405	Up
Spsb4	7.65137	11.3945	25.1525	8.15093	0.000397405	Up
Dnajb1	38.4092	69.4195	128.699	56.3623	0.000397405	Up
Smc4	68.748	43.8697	139.549	54.2621	0.000397405	Up
Mis18bp1	11.351	7.26032	22.0695	9.46834	0.000397405	Up
Rabgef1	9.30949	8.42246	20.4523	9.59955	0.000397405	Up
Atp6v0a1	7.11132	8.30119	20.88	6.52929	0.000397405	Up
Sbno1	12.6538	10.2753	26.9702	12.5575	0.000397405	Up
Ifrd1	92.9018	77.3972	275.44	40.6382	0.000397405	Up
Ppcs	20.5309	18.5474	57.0332	14.6303	0.000397405	Up
Zfp593	22.9343	20.5569	51.7979	22.8049	0.000397405	Up
Golph3	21.6987	16.9069	44.7582	21.6718	0.000397405	Up
Rheb	139.375	80.7863	284.17	106.617	0.000397405	Up
Mreg	46.0506	62.929	130.642	61.0343	0.000397405	Up
Dr1	21.8541	9.84211	39.3568	15.9922	0.000397405	Up
B4galt3	48.1779	40.4281	106.351	50.1925	0.000397405	Up
Ppan	86.7416	76.3543	233.206	62.0018	0.000397405	Up
H1f0	9.91113	16.0042	43.5569	5.82151	0.000397405	Up
Rwdd4a	30.3483	19.9798	70.0194	21.392	0.000397405	Up
Tars	21.9271	20.6825	64.5317	15.5633	0.000397405	Up
Baz1b	7.81847	6.0539	15.9343	8.15396	0.000397405	Up
Rpp38	57.5752	42.6913	123.3	54.8256	0.000397405	Up
Sycp1	11.6256	13.9778	27.1833	16.0417	0.000397405	Up
Cdc20	522.553	482.391	1348.8	476.642	0.000397405	Up
Gtf2f2	168.196	138.821	378.076	168.72	0.000397405	Up
Mfap5	39.2704	63.4412	109.114	68.8689	0.000397405	Up
Rnpep	78.271	67.8046	190.476	71.3846	0.000397405	Up
Rtfdc1	55.8519	43.3305	126.673	52.3019	0.000397405	Up
Terf2ip	4.95246	3.30323	10.6644	4.21117	0.000397405	Up
Pole4	102.821	63.8046	199.05	96.535	0.000397405	Up
Nhp2l1	738.232	609.351	1558.79	864.728	0.000397405	Up
Orc6	136.029	105.847	324.39	119.586	0.000397405	Up
Ccdc25	41.0109	38.8138	78.9964	58.166	0.000397405	Up
Csnk1g3	8.17258	11.3678	20.1277	13.9124	0.000397405	Up
Ddx18	38.0223	31.4372	84.8983	35.4085	0.000397405	Up
Fnbp4	11.0879	9.78512	26.6882	11.2865	0.000397405	Up
Ccnl1	28.1376	18.9713	64.9209	22.0917	0.000397405	Up
Tomm6	113.347	76.5132	262.653	92.3662	0.000397405	Up
Epcam	38.5061	27.8498	77.0807	39.7164	0.000397405	Up
Prkcg	8.8177	10.3555	22.951	11.7223	0.000397405	Up
Mettl2	24.214	18.2007	62.1096	17.7744	0.000397405	Up
Txlna	8.32639	5.88511	17.8217	8.02499	0.000397405	Up
Rpp25	12.981	15.4015	36.0496	15.946	0.000397405	Up
Med29	27.8144	19.5586	60.6959	26.8649	0.000397405	Up
Atp1b3	126.523	109.587	311.025	125.491	0.000397405	Up
Rpl10l	212.345	102.946	393.719	180.132	0.000397405	Up
Gtf2b	63.0589	30.4874	142.745	36.0169	0.000397405	Up
Ebna1bp2	81.5665	71.0927	235.422	60.6749	0.000397405	Up
Calr	57.8458	52.8215	122.927	74.991	0.000397405	Up
Ddx24	22.3042	25.3685	75.5838	17.0734	0.000397405	Up
Bclaf1	40.1186	25.8525	79.0934	41.7243	0.000397405	Up
Hsf2	17.4761	11.4273	40.2667	14.9527	0.000397405	Up
Siah1a	35.3963	37.0814	77.9785	53.0003	0.000397405	Up
Ddx47	99.6218	129.778	288.589	137.48	0.000397405	Up
Pex3	35.4246	52.4516	130.55	42.0543	0.000397405	Up
Tmem248	21.4862	19.1721	54.3876	23.0217	0.000397405	Up
Nipa2	21.0418	19.3335	52.4032	24.6421	0.000397405	Up
Polr3f	10.8824	7.54313	23.7515	10.4371	0.000397405	Up
Tex30	59.7461	29.9441	117.562	56.1779	0.000397405	Up
Tnip1	11.4395	9.62841	27.6888	11.838	0.000397405	Up
Znhit3	504.337	331.859	910.229	626.022	0.000397405	Up
Snrpf	155.965	84.1289	288.399	159.076	0.000397405	Up
Sec11c	45.5428	31.6669	98.6702	48.3457	0.000397405	Up
Gtf2h5	222.099	155.711	396.256	299.792	0.000397405	Up
Kif20b	10.4816	9.50481	21.1395	17.2005	0.000397405	Up
Drc1	8.15501	9.30757	20.0597	13.1358	0.000397405	Up
Ints5	6.21623	5.14732	16.0648	6.49639	0.000397405	Up
Wdr36	95.593	82.5222	272.644	88.0776	0.000397405	Up
Slc16a1	6.99678	2.06061	13.0338	4.82128	0.000397405	Up
Sub1	49.7271	35.8422	130.47	41.4658	0.000397405	Up
Etf1	121.811	85.8982	305.086	113.561	0.000397405	Up
Paf1	18.0971	16.5127	51.3126	19.0546	0.000397405	Up
Bbx	2.25511	6.27671	11.5792	5.70415	0.000397405	Up
Hsph1	29.5869	37.7983	93.8691	40.2182	0.000397405	Up
Tango2	21.7802	19.6042	50.3608	30.1471	0.000397405	Up
Cdca2	4.21499	2.94353	11.2543	3.4277	0.000397405	Up
Gadd45gip1	67.2503	55.0294	161.81	83.1673	0.000397405	Up
Rbm28	29.935	23.8811	82.762	27.5865	0.000397405	Up
Spop	11.6878	9.6683	26.3102	15.9036	0.000397405	Up
Nfya	2.57198	2.87864	9.30782	2.36838	0.000397405	Up
Casp8ap2	6.71702	7.8684	16.6123	12.0625	0.000397405	Up
Chd1	5.09729	4.8229	11.6484	8.11423	0.000397405	Up
2900097C17Rik	20.8411	22.4416	53.2108	36.1059	0.000397405	Up
Mrps15	65.1728	65.6331	190.319	78.4668	0.000397405	Up
Cacybp	79.8497	65.3	155.902	130.787	0.000397405	Up
Gata4	7.00052	10.4817	26.4414	10.4807	0.000397405	Up
Nans	8.73294	10.4066	27.3565	11.5512	0.000397405	Up
Cenpl	6.85657	5.52929	19.7202	6.85325	0.000397405	Up
Spast	6.31928	3.32843	12.5186	7.16542	0.000397405	Up
Kctd13	20.6639	29.4173	90.45	21.8962	0.000397405	Up
Igf2bp1	5.22968	6.19433	15.4058	8.7093	0.000397405	Up
Coro1a	26.9834	15.9695	57.9688	32.7888	0.000397405	Up
Ahctf1	6.56096	5.11886	17.5686	8.05989	0.000397405	Up
Dgat2	33.9359	27.2585	99.3852	37.9836	0.000397405	Up
Stk35	7.30761	8.77952	29.4499	7.50966	0.000397405	Up
Acss2	2.54741	3.24992	12.4267	1.64551	0.000397405	Up
Tbl2	6.87668	4.94177	23.2557	4.53202	0.000397405	Up
Gemin6	42.0782	30.8171	99.1234	58.3711	0.000397405	Up
Ctsl	973.168	559.621	1834.69	1391.2	0.000397405	Up
Med21	274.682	259.321	686.443	474.019	0.000397405	Up
Rrp1b	9.47161	5.66337	27.9772	8.26709	0.000397405	Up
Zfp622	33.7389	35.4333	144.827	25.9038	0.000397405	Up
Slc7a6os	27.4456	33.462	94.5977	41.9779	0.000397405	Up
Gm1821	423.854	375.299	879.372	893.155	0.000397405	Up
Nxt2	14.5353	14.8111	51.1315	18.0527	0.000397405	Up
Vimp	201.895	190.132	574.654	319.233	0.000397405	Up
Pdpn	19.6737	35.3987	61.0671	58.5016	0.000397405	Up
Kdm5b	23.9109	37.7926	97.0252	48.1948	0.000397405	Up
Mad2l1bp	228.754	248.705	872.367	285.539	0.000397405	Up
Dynll1	131.867	114.59	339.138	232.132	0.000397405	Up
Khdrbs1	30.5933	24.221	113.092	24.4507	0.000397405	Up
Smchd1	4.34387	5.4446	11.2486	10.6374	0.000397405	Up
Spc25	30.294	31.0905	70.4378	66.7568	0.000397405	Up
Bcat2	16.8162	20.8917	71.8941	22.0983	0.000397405	Up
Tor1b	23.5796	20.0908	80.3204	26.7874	0.000397405	Up
Ska1	14.6803	11.5117	43.54	19.8722	0.000397405	Up
Cdc7	15.1629	13.0413	34.0639	29.9031	0.000397405	Up
Stau1	5.29496	5.27584	18.9116	7.23002	0.000397405	Up
Slc1a5	4.16876	2.59253	13.342	3.76831	0.000397405	Up
Bard1	3.3254	3.82467	10.4658	6.65612	0.000397405	Up
Pus1	21.6237	20.7441	61.0458	40.7124	0.000397405	Up
Grsf1	35.7865	21.353	115.592	30.2854	0.000397405	Up
Bpgm	4.92824	2.2492	14.758	3.66773	0.000397405	Up
Arpc1a	48.1219	31.2214	115.452	71.9341	0.000397405	Up
Tor1a	30.151	27.0748	115.178	32.575	0.000397405	Up
H2afj	22.8012	17.1726	53.5516	41.2554	0.000397405	Up
Itgb7	10.2295	6.37423	30.7595	11.1198	0.000397405	Up
Polr3k	43.4514	23.2045	106.025	60.1645	0.000397405	Up
Rimklb	15.5437	19.8854	37.3931	45.8467	0.000397405	Up
Nptn	27.3656	21.1852	93.2242	33.885	0.000397405	Up
Klf3	3.01194	4.61023	14.6141	5.28928	0.000397405	Up
Snupn	63.4015	46.0483	189.087	89.7184	0.000397405	Up
Deaf1	5.51508	5.93605	25.6201	6.6261	0.000397405	Up
Hspa5	66.3003	36.5175	230.228	54.1751	0.000397405	Up
Cog8	9.76603	8.45083	39.0046	11.0403	0.000397405	Up
Vcl	2.39238	2.10509	7.01619	4.60329	0.000397405	Up
Rnf11	33.5068	37.6315	89.4536	89.247	0.000397405	Up
Ssc4d	2.0352	8.54344	18.6746	9.93507	0.000397405	Up
Pex12	7.82129	8.64587	31.9485	13.3631	0.000397405	Up
Sys1	86.6934	69.5867	323.651	119	0.000397405	Up
D17Wsu92e	4.11258	4.92011	16.8219	8.17521	0.000397405	Up
Acpp	3.57334	3.36794	13.8997	5.25105	0.000397405	Up
Ccdc126	6.34687	4.97946	21.9755	9.86948	0.000397405	Up
Apoe	13.4701	15.537	48.8737	31.1825	0.000397405	Up
Arid4b	2.39984	1.62963	7.02773	4.21176	0.000397405	Up
Lpcat1	8.25464	7.29894	33.031	11.0045	0.000397405	Up
Ppp1r15a	9.32939	8.22525	42.8064	8.8893	0.000397405	Up
Dstn	74.0593	77.8297	238.776	147.646	0.000397405	Up
Mdm2	17.3619	17.9376	68.8677	33.5873	0.000397405	Up
Tubb5	16.6657	5.66029	42.5749	20.9348	0.000397405	Up
Ubb	627.33	321.041	1208.86	1242.46	0.000397405	Up
Phkg2	10.404	14.2654	39.2126	29.1746	0.000397405	Up
Sdr39u1	15.8461	15.0814	53.4077	32.9902	0.000397405	Up
Gpn1	35.3532	30.9931	150.733	49.5548	0.000397405	Up
Dazl	6.87863	9.46724	28.7591	17.873	0.000397405	Up
Zfp707	28.582	37.2135	170.723	35.4439	0.000397405	Up
Smpdl3b	3.26195	7.41936	18.58	12.9696	0.000397405	Up
Samhd1	5.40372	4.96574	24.1612	7.87507	0.000397405	Up
Utf1	17.9397	15.3236	58.6821	37.718	0.000397405	Up
Spint1	16.5153	12.2283	77.5521	15.4856	0.000397405	Up
Gm11544	21.9475	18.616	61.2782	44.2714	0.000397405	Up
Ptpn23	1.8129	3.48691	9.11287	5.7008	0.000397405	Up
Degs1	47.8704	30.858	97.1089	123.608	0.000397405	Up
Cstb	623.948	596.868	1491.54	1941.83	0.000397405	Up
Klhl24	2.32539	1.7514	7.97756	4.6427	0.000397405	Up
Tmem184c	13.0736	10.9317	53.851	22.7673	0.000397405	Up
Rinl	8.99922	13.3144	50.7426	20.6991	0.000397405	Up
Arhgap11a	3.06473	5.13325	16.0854	10.2116	0.000397405	Up
Tbcc	10.7927	7.03862	44.8816	14.4097	0.000397405	Up
Sigmar1	6.29712	4.93512	26.1467	11.4084	0.000397405	Up
Plk2	7.20841	5.62713	26.891	15.3695	0.000397405	Up
Ercc6	1.64069	1.67191	5.7814	4.84574	0.000397405	Up
2810013P06Rik	3.28798	2.91457	16.4335	5.0929	0.000397405	Up
Aqp11	24.9047	11.626	82.7413	38.0817	0.000397405	Up
Sco2	18.9127	25.9215	112.385	43.0051	0.000397405	Up
Slc16a13	3.9159	3.33549	21.2446	4.98894	0.000397405	Up
2610507B11Rik	2.23824	3.29834	10.9528	7.71394	0.000397405	Up
Tubb6	12.5747	8.98483	44.7244	29.1922	0.000397405	Up
Oxct1	8.47692	15.2424	59.0772	24.741	0.000397405	Up
Zp3	29.2894	31.1969	132.015	81.3218	0.000397405	Up
Cers5	49.9462	32.5508	210.003	88.71	0.000397405	Up
Rit1	3.43427	2.51241	15.0489	6.91882	0.000397405	Up
Rhno1	5.02757	3.95965	18.0344	13.5143	0.000397405	Up
Sh2d3c	3.27216	4.46431	26.6286	4.7931	0.000397405	Up
Anxa5	4.25295	3.628	18.405	12.3702	0.000397405	Up
Fam159a	10.6192	14.887	51.3259	41.0172	0.000397405	Up
Phf6	4.61429	3.5762	23.5498	9.44118	0.000397405	Up
Kif2c	7.65124	9.86625	50.289	21.5086	0.000397405	Up
Mapk13	7.28296	8.62024	30.7611	26.4016	0.000397405	Up
Cd24a	14.3534	10.9195	75.6836	27.9579	0.000397405	Up
Endog	55.1802	35.2042	246.667	120.338	0.000397405	Up
4930453N24Rik	76.8121	62.9205	418.427	164.028	0.000397405	Up
Zfp566	3.66769	3.23281	16.7983	10.3163	0.000397405	Up
Qsox2	1.99869	3.75174	18.7158	6.15047	0.000397405	Up
Zfp623	6.07288	1.94245	29.219	6.14417	0.000397405	Up
Ldha	22.2869	13.8007	62.6882	79.6592	0.000397405	Up
Tnip2	2.04571	3.34054	17.1373	6.95068	0.000397405	Up
Mki67	2.02586	1.19875	4.53296	8.05248	0.000397405	Up
Chd3os	4.34896	6.08781	25.4053	19.1051	0.000397405	Up
Klf17	26.8679	46.5431	192.056	126.699	0.000397405	Up
Hist1h1c	18.3453	8.58188	75.5729	44.7341	0.000397405	Up
Nup62cl	15.8982	10.4998	57.7462	59.3252	0.000397405	Up
Hist2h2ac	42.8226	7.69528	136.471	108.284	0.000397405	Up
Crip1	40.8402	144.717	338.589	554.383	0.000397405	Up
Gm1995	2.17963	2.48977	16.3891	8.21247	0.000397405	Up
Thap11	6.11254	5.64705	46.6557	17.9539	0.000397405	Up
Ifitm2	47.2132	109.813	414.236	442.815	0.000397405	Up
Gm364	2.84472	1.2797	19.3138	4.96698	0.000397405	Up
Brdt	3.86827	6.92634	38.7364	20.5589	0.000397405	Up
Ubtd2	5.55911	4.47246	38.7088	18.6465	0.000397405	Up
Bex1	51.6183	3.70355	334.274	29.4873	0.000397405	Up
Lima1	0.995869	1.55035	12.8791	3.88217	0.000397405	Up
S100a10	28.4459	28.8627	194.348	161.431	0.000397405	Up
Phyhipl	3.60487	1.97236	36.7035	5.57975	0.000397405	Up
Plekhb2	1.51078	2.73025	21.4549	10.6349	0.000397405	Up
Gdpd1	2.43137	4.13147	33.3368	17.8132	0.000397405	Up
1700017B05Rik	1.31319	2.46843	24.3918	6.99483	0.000397405	Up
Arid3c	3.61162	9.91776	73.7831	46.9708	0.000397405	Up
Prr23a	16.5798	9.7085	118.442	126.089	0.000397405	Up
Nxf2	1.6429	1.01322	30.1528	3.09509	0.000397405	Up
Ifngr1	0.842409	2.06328	25.7074	10.556	0.000397405	Up
Cpm	2.09813	0.869612	38.3126	2.93252	0.000397405	Up
Frg1	70.5908	75.1791	141.283	84.6877	0.000728436	Up
Fbxl6	25.5451	16.1015	51.1355	19.3286	0.000728436	Up
Pdcd11	4.83675	3.66079	11.2968	3.54761	0.000728436	Up
Mrpl43	63.1072	53.73	118.211	76.636	0.000728436	Up
Map4k5	6.31574	5.63403	16.1186	5.57374	0.000728436	Up
Rps27l	3020.66	2222.84	4442.42	4667.59	0.000728436	Up
Gclm	16.0343	10.3979	32.6187	16.7289	0.000728436	Up
Zcchc10	42.9159	28.6754	74.228	56.4865	0.000728436	Up
Hsd17b12	8.60723	14.9742	28.498	17.156	0.000728436	Up
Wdhd1	2.94386	2.60827	7.97444	2.98834	0.000728436	Up
Rbm19	4.47524	4.55	11.1847	6.40346	0.000728436	Up
Csdc2	2.94433	3.02956	12.694	2.96073	0.000728436	Up
Best2	4.08167	1.74563	14.5273	3.60568	0.000728436	Up
Tsga8	5.35377	7.50127	58.4587	10.2053	0.000728436	Up
Atg16l1	11.494	8.12661	21.7019	9.77671	0.00101837	Up
Exosc6	21.317	19.5592	49.5186	21.2245	0.00101837	Up
Gtf3c4	3.51166	3.3274	8.31118	3.85862	0.00101837	Up
Atxn7l3b	12.3236	8.37892	21.0269	14.8795	0.00101837	Up
Ttc14	5.62002	3.14354	9.46122	7.00737	0.00101837	Up
Med11	18.4168	19.142	54.367	22.0378	0.00101837	Up
Mob1b	11.6402	12.2148	24.6031	20.8083	0.00101837	Up
Chchd4	29.1025	25.4063	60.0871	48.0517	0.00101837	Up
Tmem223	25.7281	29.9852	74.7162	46.58	0.00101837	Up
Arid4a	1.24974	1.84525	5.61506	3.12641	0.00101837	Up
Krt8	6.03444	3.78357	19.9702	20.006	0.00101837	Up
Adk	4.13604	3.93124	14.5944	15.7954	0.00101837	Up
Snhg3	62.2753	54.3645	202.319	275.368	0.00101837	Up
Ahsa1	102.892	88.3135	174.263	115.378	0.00128804	Up
Hsd17b14	69.781	47.2891	105.175	72.651	0.00128804	Up
Sac3d1	35.1281	23.1203	60.4777	34.9424	0.00128804	Up
Ranbp2	8.59028	7.98076	14.7389	12.0599	0.00128804	Up
Sephs2	12.3031	12.2788	27.7896	14.5434	0.00128804	Up
Fpgs	12.9383	9.72906	27.6223	13.213	0.00128804	Up
Mrps6	135.013	165.398	294.429	218.332	0.00128804	Up
Cdc42se2	4.54946	7.7695	15.3063	7.01676	0.00128804	Up
1700029P11Rik	21.776	30.8779	63.3595	33.2879	0.00128804	Up
Rnf122	6.0846	10.9683	17.9888	14.69	0.00128804	Up
Hmmr	10.9899	15.2276	25.4977	31.329	0.00128804	Up
Cbfb	5.23468	5.60119	13.3184	11.3285	0.00128804	Up
Zfp874a	5.03814	11.1308	18.3887	19.2171	0.00128804	Up
Mcfd2	16.085	30.4573	49.914	27.2616	0.00154368	Up
Cacul1	8.51383	8.1431	15.5789	12.151	0.00154368	Up
Zfp229	2.06948	3.71315	7.78498	5.80749	0.00154368	Up
Tmsb4x	37.9561	7.0139	74.6311	37.5727	0.00154368	Up
Hist1h1e	14.6831	9.21413	45.321	26.9376	0.00154368	Up
Car4	4.90079	0.263984	26.8655	25.0201	0.00154368	Up
Gatsl3	63.728	67.8195	116.375	73.1275	0.00178832	Up
Ncapd2	2.25582	4.79663	8.55621	4.17572	0.00178832	Up
Asf1b	33.7517	35.8473	65.9828	57.4163	0.00178832	Up
AI464131	2.35449	3.56829	8.65819	2.86806	0.00178832	Up
Snap91	2.10825	1.60719	7.04024	2.77154	0.00178832	Up
2210404O09Rik	2.76228	3.1755	11.5291	10.6087	0.00178832	Up
Hexim1	0.857779	0.85722	6.52861	1.79263	0.00178832	Up
Tubb3	3.45552	0.558154	12.27	6.51061	0.00178832	Up
Cwh43	4.08888	5.17134	12.6281	6.71756	0.00202506	Up
Zmynd19	15.7789	24.651	46.7399	39.3185	0.00202506	Up
1700096K18Rik	5.91436	1.61029	16.578	6.85458	0.00202506	Up
Gm3336	1.32482	4.63975	24.1485	8.70228	0.00202506	Up
Fam129a	1.46224	3.72602	7.48295	3.94489	0.00225934	Up
Gpr160	8.1562	7.65094	19.7683	9.66076	0.00248076	Up
Atxn10	25.58	28.3459	48.2674	45.8789	0.00248076	Up
Prcc	4.32186	4.53669	13.3758	8.98359	0.00248076	Up
Parp9	1.16404	2.11712	7.0159	3.26319	0.00248076	Up
Zswim1	18.3334	20.0143	35.5891	23.1468	0.00270873	Up
Prorsd1	22.6549	19.8469	40.4808	31.4062	0.00270873	Up
Tsen15	13.5624	7.2833	32.1702	12.8105	0.00270873	Up
Paip2b	4.14507	3.91019	10.6409	12.5576	0.00270873	Up
Bud13	21.5527	25.7847	43.7494	27.4307	0.00293348	Up
Shkbp1	2.40796	3.62901	10.6643	3.62016	0.00293348	Up
Endod1	2.27956	1.59445	5.81718	4.66398	0.00293348	Up
Btaf1	2.80603	2.88675	5.80141	5.97888	0.00315137	Up
Htr5b	2.88946	2.79984	12.2062	7.88291	0.00315137	Up
Upp1	0.394171	3.03779	32.7264	16.0111	0.00315137	Up
Rfng	16.4648	9.18825	26.8952	17.5793	0.00336273	Up
Parp12	0.907665	0.907098	5.66174	2.52975	0.00336273	Up
Sfxn1	5.2169	5.07807	13.7937	7.6572	0.00356256	Up
Jade3	1.91573	1.16515	4.80511	3.72474	0.00356256	Up
Perp	78.555	87.8482	136.09	102.773	0.00376695	Up
Trim25	1.59031	1.71896	4.6134	2.55147	0.00376695	Up
Atp2a2	2.98616	6.29598	10.5191	9.69771	0.00376695	Up
Ylpm1	1.86525	2.09507	4.44877	3.43803	0.00418084	Up
Ulk2	1.10425	0.675765	3.56013	3.10769	0.00418084	Up
Map1s	0.638559	2.59091	6.13428	2.02431	0.00437678	Up
Prkrir	1.68204	2.01711	5.87666	3.6614	0.00437678	Up
Rnf220	2.34412	3.33119	8.1856	5.36223	0.0045493	Up
Dbndd2	1.62306	0.810946	5.16508	2.94604	0.00474914	Up
Mtch1	2.33997	2.62022	9.68663	12.5963	0.00474914	Up
Ubl5	115.163	101.938	170.875	180.352	0.00493221	Up
Ndufaf5	9.05041	7.42373	18.137	11.045	0.00493221	Up
Pdcd7	18.3034	18.7175	34.0119	23.8558	0.00511478	Up
Gm3604	4.05855	3.34642	9.23759	15.2073	0.00528662	Up
6430706D22Rik	17.8117	16.0153	30.5831	24.6729	0.00563358	Up
Adpgk	8.03636	5.86743	14.7858	9.17329	0.00563358	Up
Slc27a5	2.24234	4.57631	11.084	5.25016	0.00563358	Up
Ccdc186	1.23719	0.865581	5.66941	2.83084	0.00563358	Up
Msantd2	5.52184	6.26204	14.2831	9.77031	0.00580953	Up
Uchl1	17.7672	5.91131	28.5287	18.0545	0.0059941	Up
Zfp7	4.63947	3.67872	9.98896	7.54891	0.0059941	Up
Zfp558	1.50343	4.35684	7.318	12.6925	0.00632402	Up
Ifitm1	6.88449	10.3582	36.3297	35.7206	0.00632402	Up
Fasn	4.18827	2.62497	6.36013	6.14924	0.0064887	Up
2010320M18Rik	7.51847	4.10252	33.8215	6.25253	0.0064887	Up
Tekt2	3.79571	2.21443	12.385	6.98408	0.0064887	Up
Hist1h3f	7.98176	5.19093	31.4257	19.5267	0.0064887	Up
Sec1	7.51914	2.93641	12.8048	9.82233	0.00667149	Up
Igf2bp3	0.65762	1.90564	4.29647	3.43268	0.00684395	Up
Zfp935	13.4731	16.8433	27.3484	24.5725	0.00700132	Up
Gng12	3.12371	2.52662	6.5457	4.26795	0.00700132	Up
Fem1b	2.21296	1.41871	4.19274	3.44044	0.00700132	Up
Serpinc1	1.62903	5.27224	10.1214	5.22654	0.00700132	Up
Zc3hav1	1.30893	0.171659	4.50088	2.34081	0.00700132	Up
Zcwpw1	1.38329	3.73356	8.76719	6.52006	0.00718253	Up
Rpp25l	30.4814	16.0287	52.0594	37.848	0.00770759	Up
Aloxe3	2.034	2.01611	6.8776	5.58747	0.00788254	Up
2810408I11Rik	15.2695	6.93384	37.0948	19.086	0.00806086	Up
Iqcg	6.04569	6.55393	12.4756	8.49162	0.00822315	Up
Nop10	485.27	399.395	682.394	800.402	0.00822315	Up
Pnpo	5.23669	1.98504	9.89124	7.20392	0.00822315	Up
Pxt1	3.1494	0.36778	31.8409	7.77862	0.00838869	Up
Ubqln4	1.60749	2.24902	5.61579	3.1657	0.00852746	Up
Pcolce2	2.41711	2.70669	10.1098	6.80317	0.00852746	Up
Notum	1.76271	1.85036	7.29893	6.19738	0.00852746	Up
Zc3h10	1.69418	0.889179	7.38559	2.33013	0.00868953	Up
Harbi1	2.84193	2.3863	7.60196	6.01805	0.00886043	Up
Pnma5	4.57895	1.20152	8.48709	10.4893	0.00886043	Up
Fbxo34	34.8682	28.0098	50.4516	48.6464	0.00900915	Up
Dbr1	10.612	10.2936	20.1543	14.6429	0.00900915	Up
Lsm10	3.64942	5.6301	23.2363	8.06687	0.00900915	Up
Agpat3	3.44915	5.58758	9.35486	7.15517	0.00913504	Up
C130026I21Rik	38.9739	23.4996	52.5783	69.3363	0.00928014	Up
Pex11a	3.87493	5.43268	21.7755	11.2095	0.00928014	Up
B4galnt2	1.90765	1.68552	5.04447	3.05781	0.00957626	Up
Frat1	1.14772	1.03244	5.72347	4.20303	0.00957626	Up
Ap1s2	1.02222	0.620527	6.35631	3.36576	0.00991651	Up
B3galt6	2.99864	2.09775	6.71732	3.33854	0.0100712	Up
EU599041	2.17511	3.51431	10.6237	7.80372	0.0105162	Up
Tank	4.85307	4.16994	10.4293	9.82712	0.0108385	Up
Rpl13	249.185	128.143	282.591	281.658	0.0109441	Up
Txnrd1	9.21184	7.67328	15.3187	12.48	0.0109441	Up
Eid2	1.90755	3.47306	11.9352	12.1931	0.0109441	Up
Prkar2a	5.18333	4.1944	9.10236	9.78155	0.011811	Up
Dusp16	2.18292	2.54318	5.04419	8.18866	0.011811	Up
Osm	0.706764	0.824391	12.5238	2.59416	0.012539	Up
Zfp637	15.0557	18.4568	33.8764	24.9402	0.0129951	Up
Necap2	7.36236	11.7181	18.6267	12.786	0.013424	Up
Usb1	8.01109	4.16014	14.9697	10.7579	0.0139946	Up
Xpa	6.29379	1.20291	17.8334	12.738	0.0141209	Up
Ptpn9	1.01202	2.69	5.83619	3.20553	0.0147064	Up
Pip5k1a	3.37966	4.17477	7.82376	8.10013	0.0149276	Up
Zfp677	0.29067	1.93187	4.56765	3.54607	0.0149276	Up
Taf1d	99.4321	76.8074	139.879	123.809	0.0156457	Up
Snrpe	1266.79	982.125	1665.65	1799.81	0.0160574	Up
Sh2b1	3.01577	1.80494	5.5338	3.7862	0.0172694	Up
Rpl31	12.9322	8.76544	27.846	17.2018	0.0179073	Up
Pla2g16	16.5032	15.1452	25.1236	27.9703	0.0180038	Up
Gapvd1	4.00633	4.19121	7.35907	7.9482	0.0181516	Up
Avpi1	21.3553	11.6608	33.6281	26.7406	0.0182728	Up
Phf20	0.700295	2.64483	3.85728	3.92051	0.0182728	Up
Fam72a	2.09907	2.05646	6.4057	5.26046	0.0190692	Up
Mafg	18.1372	15.0764	29.362	23.7874	0.0194661	Up
Pon2	2.44188	2.05084	7.23412	6.57459	0.0207331	Up
Leprel4	2.17402	0	6.52511	7.39003	0.0207331	Up
Prr19	3.03689	4.51905	11.5463	7.46566	0.022239	Up
Rps19	465.305	342.835	593.404	573.656	0.0224874	Up
Rgs19	8.76705	2.83431	13.0022	10.7174	0.0227243	Up
Qpctl	5.47264	5.15535	11.3784	9.52088	0.0232537	Up
Sptan1	8.65257	9.3605	13.4466	12.4449	0.0236263	Up
Cpne8	6.63305	1.67086	22.596	14.9741	0.0240944	Up
Sumf1	1.31905	0.80753	4.10083	3.22041	0.0248017	Up
Syngr3	2.73905	2.07663	6.76416	5.86322	0.0250017	Up
Fau	100.152	119.72	193.86	281.73	0.0256094	Up
Procr	1.25483	3.29428	8.73507	5.38692	0.0259623	Up
Pgc	1.04422	0.731135	11.1989	6.83849	0.0268518	Up
2700038G22Rik	7.53639	4.69059	13.7282	11.0206	0.0270863	Up
Rbmxl2	0.322189	2.25565	8.40919	3.55763	0.0289996	Up
Bptf	3.74479	4.41611	6.28467	6.5388	0.0302137	Up
Bloc1s3	0.986867	1.20872	4.72913	3.3216	0.0306015	Up
Thoc5	34.0843	21.5202	43.7357	43.4441	0.03122	Up
Hist1h4c	29.5053	21.6877	84.3904	65.9721	0.0318586	Up
Zmiz2	2.22823	2.19659	4.64624	4.17867	0.0325021	Up
Stk3	1.74468	1.01716	3.80782	3.37006	0.033348	Up
BC053393	0.217325	1.21668	4.35759	10.6296	0.0341657	Up
Etnk1	9.46283	11.6304	16.5492	15.4774	0.0342624	Up
4930432K21Rik	25.9865	44.614	52.0927	69.8385	0.0370267	Up
Clspn	2.51829	2.55682	4.75755	5.63739	0.0392559	Up
Gpx2	6.36783	5.83375	14.8669	87.9151	0.0412934	Up
Ero1l	2.67758	2.777	5.1641	5.17268	0.0419418	Up
Mrpl36	139.239	94.7658	173.396	180.576	0.0422697	Up
Polr2k	111.36	133.415	182.736	225.429	0.0422697	Up
Zfp459	2.13183	3.68444	5.5855	8.25596	0.0423542	Up
Skp1a	231.306	221.228	311.504	366.803	0.0448633	Up
Khdc3	320.313	264.103	2.13846	2.6738	0.000397405	Down
Tdgf1	33.0451	87.4578	5.67879	0.854085	0.000397405	Down
Id3	531.705	682.903	13.9117	55.0123	0.000397405	Down
Dcbld1	28.842	28.9504	1.5815	2.03939	0.000397405	Down
Pramel5	331.273	279.203	7.156	34.6899	0.000397405	Down
Tex264	28.3266	47.5666	4.76008	1.13027	0.000397405	Down
Bag3	23.1636	48.7937	3.1765	2.42374	0.000397405	Down
Casp6	50.3404	60.0749	8.53097	1.60446	0.000397405	Down
Cnnm4	10.39	12.1122	0.931347	0.973278	0.000397405	Down
Cyb561a3	17.5799	22.2237	1.42015	2.09986	0.000397405	Down
Mboat2	62.7856	72.6387	8.48133	5.18698	0.000397405	Down
Prep	29.4143	27.988	4.92926	1.14872	0.000397405	Down
Kifc3	22.4726	25.2257	4.19276	1.05773	0.000397405	Down
Idh1	66.4294	51.7532	4.04229	7.31431	0.000397405	Down
Crip2	239.625	159.994	15.2797	25.6254	0.000397405	Down
Tmem56	21.3979	54.9851	3.65215	4.45683	0.000397405	Down
Hand1	77.9419	75.1079	14.6581	4.34796	0.000397405	Down
Agpat9	90.7369	96.6122	13.7591	8.62619	0.000397405	Down
Sun1	68.7989	73.9534	10.3193	6.44095	0.000397405	Down
Oaz2	23.7836	21.0165	3.74339	1.65165	0.000397405	Down
Smarcd2	19.7852	13.8415	2.68998	1.55765	0.000397405	Down
Ssx2ip	6.23268	16.4289	1.11071	1.54906	0.000397405	Down
Klf5	327.154	246.639	46.7001	26.3309	0.000397405	Down
Ppt2	109.784	142.218	22.6209	10.3835	0.000397405	Down
Fig4	33.7124	26.274	6.49274	1.71924	0.000397405	Down
Creg1	38.9288	36.7823	6.87932	3.04554	0.000397405	Down
Steap3	19.7844	38.0141	3.37328	3.7729	0.000397405	Down
Rgs11	19.0926	17.7116	2.12877	2.44355	0.000397405	Down
Fkbp8	78.2793	94.7769	11.0262	10.5627	0.000397405	Down
Atg4b	109.091	139.331	18.663	13.7335	0.000397405	Down
2310040G24Rik	1360.64	1330.85	136.818	195.372	0.000397405	Down
Pex16	83.7903	87.8766	13.1517	8.99815	0.000397405	Down
Msmo1	68.7856	81.2516	10.385	9.11837	0.000397405	Down
Gca	15.2539	42.2836	5.43964	2.47978	0.000397405	Down
Bad	67.2526	72.3485	15.1277	5.04027	0.000397405	Down
Bhmt	561.712	524.467	76.2771	91.7993	0.000397405	Down
Cpt1a	8.07694	14.8218	1.66075	1.5046	0.000397405	Down
Fam214a	5.58559	10.9523	2.31477	0.358205	0.000397405	Down
Lonp2	55.7809	30.1441	9.3313	3.35259	0.000397405	Down
Slc6a8	24.1704	16.8344	3.35353	2.53342	0.000397405	Down
Gulo	217.863	218.165	41.1674	25.3383	0.000397405	Down
Tdh	50.9996	51.1935	8.76311	6.15263	0.000397405	Down
Aifm1	16.6333	21.9089	2.38935	2.86937	0.000397405	Down
Tbx20	16.6152	17.9299	1.0121	3.58958	0.000397405	Down
Stk24	67.4826	73.4201	16.5965	5.90632	0.000397405	Down
Vnn1	137.85	68.7613	16.9909	14.7743	0.000397405	Down
Fbxl20	45.2919	83.5062	9.28125	10.2002	0.000397405	Down
Psap	146.562	185.326	22.5783	27.4833	0.000397405	Down
1700123I01Rik	35.1222	33.5534	3.75946	6.35073	0.000397405	Down
Casp3	27.9303	16.7996	3.72665	3.41461	0.000397405	Down
Etv6	6.6195	7.27526	1.27189	0.973908	0.000397405	Down
Stx17	6.67015	11.2253	1.57944	1.35295	0.000397405	Down
Fdx1	31.7401	33.0866	5.73762	4.64364	0.000397405	Down
Xylb	19.9379	30.3392	5.52359	3.12189	0.000397405	Down
Cers2	222.34	180.619	44.3248	25.0882	0.000397405	Down
Mef2d	14.4049	12.1071	2.14579	2.14518	0.000397405	Down
2210409E12Rik	649.143	1404.25	79.527	233.928	0.000397405	Down
Parp1	49.4582	65.1598	9.46087	9.45333	0.000397405	Down
Apobec3	15.2774	30.5884	6.18193	2.24831	0.000397405	Down
Gm11517	2478.22	3176.51	239.112	643.238	0.000397405	Down
Sfn	765.636	796.92	104.513	149.771	0.000397405	Down
Fam101b	23.1905	24.4993	3.41049	4.32661	0.000397405	Down
Stmn3	296.74	257.019	56.2296	41.5733	0.000397405	Down
Fgfr1	6.60659	11.9079	2.60349	0.934829	0.000397405	Down
Sh3d21	12.1067	13.2471	1.70968	2.63696	0.000397405	Down
Tfcp2l1	16.5346	15.6201	1.22544	3.87141	0.000397405	Down
Satb1	19.0683	24.6924	4.77913	3.20796	0.000397405	Down
Arhgef3	17.0256	24.1535	4.39742	3.41616	0.000397405	Down
Havcr1	19.5538	22.1846	3.13292	4.43115	0.000397405	Down
Ptplad1	29.3238	37.7582	10.2107	3.61669	0.000397405	Down
Rnd3	10.8145	20.2287	2.62231	3.11558	0.000397405	Down
Plcd1	19.881	25.6603	4.13145	4.32456	0.000397405	Down
Kcns3	7.64161	13.7183	1.5472	2.34255	0.000397405	Down
Cd9	1025.45	998.43	211.273	179.221	0.000397405	Down
Galk1	136.134	181.983	32.0217	28.8106	0.000397405	Down
Mical3	18.9258	15.9696	4.01268	2.84486	0.000397405	Down
Abcf3	18.1775	22.9425	3.99647	4.02965	0.000397405	Down
Hk1	17.1494	25.6114	5.69963	3.12157	0.000397405	Down
Gpr137b	195.553	165.307	59.442	24.06	0.000397405	Down
Slc43a3	57.2964	74.4658	16.1875	11.4727	0.000397405	Down
Cldn4	95.8571	137.509	34.6699	16.237	0.000397405	Down
Apba3	22.4353	24.6503	6.39868	3.58853	0.000397405	Down
Enah	5.14749	7.03338	1.24442	1.23502	0.000397405	Down
S100pbp	18.8001	22.8194	5.01423	3.71802	0.000397405	Down
Ndufa8	92.4089	73.9405	20.7771	13.7322	0.000397405	Down
Cnn3	82.9535	111.903	7.94834	28.8303	0.000397405	Down
Cdc42ep3	12.4941	17.9646	2.57402	3.61219	0.000397405	Down
Eif4e	559.176	530.214	114.353	116.676	0.000397405	Down
Fgfr2	10.1808	16.611	3.39479	2.45805	0.000397405	Down
Nsmce1	116.24	126.503	28.9212	25.1082	0.000397405	Down
Cdc42ep4	14.6547	16.1727	4.6381	2.45219	0.000397405	Down
9030624J02Rik	15.1887	18.9382	4.79386	2.96762	0.000397405	Down
Fam118a	42.9194	66.4433	18.431	7.63302	0.000397405	Down
Tcirg1	21.293	28.183	8.04379	3.68474	0.000397405	Down
Stx7	17.0688	19.6633	4.06184	3.99986	0.000397405	Down
Ppap2b	10.9469	15.7804	3.82366	2.42718	0.000397405	Down
Naalad2	101.613	116.248	17.0444	29.7449	0.000397405	Down
Micu1	15.1079	9.41099	2.41086	2.92565	0.000397405	Down
Dclre1c	13.0809	16.9011	3.64463	3.62025	0.000397405	Down
Fam195a	210.385	132.824	58.667	24.2616	0.000397405	Down
Sucla2	101.113	113.065	19.825	26.6429	0.000397405	Down
Renbp	105.646	92.101	20.9129	23.6208	0.000397405	Down
Osbpl2	17.3842	23.7822	7.31587	2.65185	0.000397405	Down
Cox7b	99.907	36.3773	25.0407	8.59531	0.000397405	Down
Ugcg	45.0135	61.0313	12.1369	12.19	0.000397405	Down
Epas1	9.86416	14.9042	3.02804	2.79554	0.000397405	Down
Slc6a6	33.6181	36.4128	10.5165	6.39059	0.000397405	Down
Nr5a2	50.2451	48.8292	9.65414	12.7748	0.000397405	Down
Tk1	78.2732	55.5976	19.1426	13.8504	0.000397405	Down
B020004J07Rik	15.9769	38.4879	6.10906	6.45243	0.000397405	Down
Iqub	14.4008	16.5382	4.45746	3.17845	0.000397405	Down
Becn2	269.236	305.472	54.3478	77.1513	0.000397405	Down
Crxos	1244.7	1208.35	137.543	380.292	0.000397405	Down
Map7	11.9731	18.0161	5.48606	2.3342	0.000397405	Down
Rab8a	36.7249	47.2212	6.94274	12.4455	0.000397405	Down
Ppp2r5c	21.9529	18.2579	5.20579	4.44176	0.000397405	Down
Eci1	69.8516	44.9385	18.136	10.5458	0.000397405	Down
Klf8	4.48186	9.21268	0.959227	2.11649	0.000397405	Down
Gnas	72.8839	80.8887	26.0784	14.3132	0.000397405	Down
Mier3	150.416	126.773	35.6459	31.9122	0.000397405	Down
Gnai2	23.017	25.29	4.92994	6.66254	0.000397405	Down
Osbpl8	2.88865	5.55553	1.02022	1.01902	0.000397405	Down
Gpr137b-ps	102.791	80.6354	24.3634	21.6822	0.000397405	Down
Usp38	23.5453	28.3879	9.47463	4.32966	0.000397405	Down
Tnpo1	12.4414	17.926	2.41701	4.91156	0.000397405	Down
Strada	26.5973	24.6438	8.53576	5.43089	0.000397405	Down
Fblim1	21.5101	30.1936	9.45104	4.57008	0.000397405	Down
Tmem120a	105.783	92.698	29.1327	21.3195	0.000397405	Down
Wtap	335.331	551.769	100.567	128.92	0.000397405	Down
Arhgap18	31.8546	29.2565	7.35693	8.2395	0.000397405	Down
Calcoco2	885.214	786.46	123.276	275.896	0.000397405	Down
Letmd1	15.1484	18.5188	5.95592	3.45473	0.000397405	Down
Dram2	21.8984	16.552	4.47715	5.26695	0.000397405	Down
Upf3b	27.166	22.615	8.05246	4.90645	0.000397405	Down
Nme6	48.498	35.0078	7.62882	12.7854	0.000397405	Down
Pigx	272.035	202.279	67.688	58.4875	0.000397405	Down
Rbm47	34.9796	36.7312	12.186	7.59289	0.000397405	Down
Slc25a20	41.7574	35.4468	13.669	7.80883	0.000397405	Down
Sidt2	13.6085	19.6451	2.44576	5.7604	0.000397405	Down
Dpp3	9.5541	12.9233	2.9185	2.91521	0.000397405	Down
Nudt4	136.057	210.485	61.4449	37.6833	0.000397405	Down
Wisp3	15.867	43.6093	2.93621	11.6032	0.000397405	Down
Cdk1	256.316	188.832	61.0298	59.4276	0.000397405	Down
Dab2	20.4003	24.8723	4.10106	7.27318	0.000397405	Down
Elf3	13.5899	44.1284	2.21341	11.6865	0.000397405	Down
Lasp1	23.0382	34.8194	11.279	5.76466	0.000397405	Down
Polr3g	39.346	31.4719	11.892	8.55746	0.000397405	Down
Vps41	29.627	30.0804	6.41075	9.43152	0.000397405	Down
P4ha1	12.1863	14.5621	5.23523	2.72179	0.000397405	Down
Larp4	163.116	230.913	60.3708	53.9124	0.000397405	Down
Pld3	81.4228	88.5599	12.3213	31.6815	0.000397405	Down
Idh2	53.45	37.696	14.3409	11.2419	0.000397405	Down
Plekha1	15.4651	16.6238	5.38058	4.13891	0.000397405	Down
Tbx3	37.8501	32.6178	8.00707	11.5598	0.000397405	Down
Ppp5c	33.8359	44.6591	13.8162	9.42596	0.000397405	Down
Foxn3	15.7605	18.8377	4.4414	5.21051	0.000397405	Down
Stra13	79.9676	66.9651	24.4196	22.0402	0.000397405	Down
Chek2	81.6709	84.3268	21.9041	25.9295	0.000397405	Down
Tmem242	36.3186	46.9858	9.67766	13.8154	0.000397405	Down
Actn4	57.1155	52.9611	23.8303	10.2878	0.000397405	Down
Timm8a2	80.9574	53.7566	21.0654	18.8438	0.000397405	Down
Btrc	46.6831	56.136	16.7951	14.1824	0.000397405	Down
Gata6	55.5752	67.8425	9.85521	24.0033	0.000397405	Down
Igf2r	14.9808	11.5411	5.69335	2.68294	0.000397405	Down
Ttl	7.76207	9.04864	2.26127	2.60759	0.000397405	Down
Akt1	7.621	16.5514	2.91002	4.16623	0.000397405	Down
Jarid2	25.5702	29.0734	8.20638	8.01629	0.000397405	Down
Zfp655	43.3695	50.251	16.5806	12.403	0.000397405	Down
Gpr161	41.2526	37.096	12.6543	11.8407	0.000397405	Down
Itch	15.4373	12.8622	3.30966	4.91362	0.000397405	Down
Frmd8	10.3354	14.4607	2.42986	4.68599	0.000397405	Down
Ube2f	47.5536	29.735	14.5018	9.58881	0.000397405	Down
Atf2	9.75742	12.4678	3.59301	3.2655	0.000397405	Down
Parp8	70.2779	109.875	22.6549	31.2282	0.000397405	Down
Aacs	64.5277	85.1512	29.1262	19.0207	0.000397405	Down
Pou5f1	138.27	167.046	47.8041	45.9798	0.000397405	Down
Phyh	67.0632	59.8989	20.7079	18.5471	0.000397405	Down
Wipi2	143.355	120.29	66.9005	24.2376	0.000397405	Down
BC052040	33.4829	31.6484	12.9016	8.49945	0.000397405	Down
Tnrc18	7.59741	11.5996	3.89852	2.42635	0.000397405	Down
Plin3	41.3808	55.3702	12.7985	16.6931	0.000397405	Down
Slc5a11	22.2923	58.9489	10.0472	14.7501	0.000397405	Down
Echdc2	257.948	154.941	58.4621	69.937	0.000397405	Down
Foxa1	21.8365	20.6136	7.58152	6.25599	0.000397405	Down
Sat1	1613.87	1314.15	537.41	423.55	0.000397405	Down
Pnpla8	31.4991	27.9725	11.6317	8.23683	0.000397405	Down
Cyp2s1	93.3401	139.895	41.585	35.7178	0.000397405	Down
Ppm1a	339.735	364.426	85.9173	132.667	0.000397405	Down
Mylpf	56.4074	98.0645	22.542	27.0085	0.000397405	Down
Rpph1	643.554	281.811	136.615	158.549	0.000397405	Down
Isyna1	1967.75	1311.09	484.705	565.812	0.000397405	Down
Cept1	20.4571	20.016	3.69007	8.84243	0.000397405	Down
Kdm2b	39.0298	41.9432	14.2332	11.4989	0.000397405	Down
Gyk	12.8935	11.3101	2.87839	4.67171	0.000397405	Down
Birc3	9.37157	13.8534	2.50695	4.61093	0.000397405	Down
Ap3b1	16.8595	15.0093	5.89238	4.73035	0.000397405	Down
Pin1rt1	52.3164	127.434	28.308	31.369	0.000397405	Down
Impdh1	99.1051	104.263	48.1339	23.1898	0.000397405	Down
Rabac1	103.386	107.118	34.2886	35.4752	0.000397405	Down
Tfrc	99.2038	158.778	55.3347	35.1258	0.000397405	Down
Acp5	50.0633	54.6974	16.9152	18.0126	0.000397405	Down
Myadm	74.581	80.1229	38.5232	17.8278	0.000397405	Down
Bhmt2	46.1407	44.0886	19.9301	11.6442	0.000397405	Down
Fdps	31.2951	33.7656	6.92646	15.2	0.000397405	Down
Tpp2	24.5267	17.1245	8.40639	6.17559	0.000397405	Down
Zfp954	14.6107	13.8873	2.4714	6.39979	0.000397405	Down
Glod4	21.5003	20.7144	8.18922	6.45855	0.000397405	Down
Hdac1	99.602	107.65	52.1487	23.8388	0.000397405	Down
Dtl	40.9192	51.9283	22.2626	11.7489	0.000397405	Down
Tmem64	17.6208	24.2853	5.46235	8.45583	0.000397405	Down
Ppfibp2	53.5218	65.5524	19.9615	21.0092	0.000397405	Down
Drg2	212.623	203.815	100.011	53.4372	0.000397405	Down
Bri3bp	17.3009	15.1244	7.16684	4.56942	0.000397405	Down
Gls	6.97331	17.348	3.87214	4.4616	0.000397405	Down
Rnf149	30.61	27.7684	9.16074	10.8669	0.000397405	Down
Sox15	368.985	316.625	111.028	127.74	0.000397405	Down
Trp53	19.9114	24.6106	6.07045	9.44065	0.000397405	Down
Ppm1b	15.9511	18.2699	4.77931	6.96741	0.000397405	Down
Tet2	3.64443	6.20666	1.05017	2.24186	0.000397405	Down
Trip12	11.1401	22.6864	4.9262	6.82224	0.000397405	Down
Hipk3	9.78641	13.5089	2.45258	5.3418	0.000397405	Down
Nt5c3b	177.128	141.655	58.8211	55.5774	0.000397405	Down
Cdk8	15.1022	14.3983	4.0551	5.8753	0.000397405	Down
Ak4	19.1238	17.7761	5.42711	7.6597	0.000397405	Down
Rnasek	347.911	498.023	145.613	156.554	0.000397405	Down
Rad54b	15.2389	13.4487	4.58751	5.35615	0.000397405	Down
Sgk1	54.9153	70.8964	30.4156	17.6232	0.000397405	Down
Swt1	39.3184	40.4074	18.2824	11.7559	0.000397405	Down
Hsd17b4	21.797	12.4116	5.55442	6.40808	0.000397405	Down
Gnb1	29.4246	26.5276	10.0983	10.6218	0.000397405	Down
Rbpj	10.4922	15.3556	4.01489	4.72657	0.000397405	Down
Marcks	8.11961	9.0324	1.28225	4.40908	0.000397405	Down
Ccdc132	8.43991	11.4449	3.15099	3.86236	0.000397405	Down
Tmem192	160.878	136.237	59.5457	50.5963	0.000397405	Down
Dcaf4	96.8163	103.082	40.9656	32.7966	0.000397405	Down
Ammecr1l	22.9316	37.2492	8.34524	13.0207	0.000397405	Down
Timm22	96.5043	75.8569	38.6379	27.3255	0.000397405	Down
Ankrd17	8.70425	18.2287	4.37955	5.54653	0.000397405	Down
Ckb	313.672	365.589	113.792	133.321	0.000397405	Down
Zfp42	56.7225	76.9893	20.645	27.4659	0.000397405	Down
Cab39l	23.9994	17.8087	8.47868	7.27576	0.000397405	Down
Aqp3	55.8571	100.364	36.9426	23.1137	0.000397405	Down
Klf10	19.2881	21.2044	6.61621	8.23381	0.000397405	Down
Trim43c	253.64	528.852	35.2798	220.381	0.000397405	Down
Gpd1l	516.825	439.772	232.16	144.645	0.000397405	Down
Ppp6r3	31.5084	48.2797	15.8981	14.6194	0.000397405	Down
Gm13102	226.7	204.733	52.7952	97.8004	0.000397405	Down
Prpsap2	22.4402	20.3408	6.50478	9.48341	0.000397405	Down
Tecr	91.2292	85.5052	29.8144	34.7274	0.000397405	Down
Mmadhc	67.8486	47.4232	19.2922	24.9701	0.000397405	Down
Ash2l	33.342	55.8343	8.65577	23.001	0.000397405	Down
Rogdi	37.665	27.9443	7.81283	16.1223	0.000397405	Down
Cdc45	87.7098	54.4762	27.0721	27.9016	0.000397405	Down
Tpm4	78.2363	50.1373	9.63858	35.3493	0.000397405	Down
Sars	20.8687	22.2866	9.26431	7.92197	0.000397405	Down
Eva1a	28.6073	77.9268	18.8582	22.0883	0.000397405	Down
Memo1	165.376	133.97	61.3965	55.6395	0.000397405	Down
Sf3b6	181.103	159.786	84.7657	53.3835	0.000397405	Down
Srsf5	64.2406	91.2725	38.6894	26.926	0.000397405	Down
Ldb1	19.9631	21.0284	5.3134	9.76191	0.000397405	Down
Fam96a	225.881	308.572	98.2332	109.882	0.000397405	Down
Thoc7	239.864	198.115	93.8829	80.6349	0.000397405	Down
Pttg1	273.54	557.117	143.668	175.081	0.000397405	Down
Anapc10	105.896	91.8662	40.2985	38.1308	0.000397405	Down
Got1	54.4401	70.6875	26.1274	23.7259	0.000397405	Down
Chchd10	161.714	124.205	57.7327	54.3643	0.000397405	Down
Ubac2	24.5271	17.0204	6.95103	8.99363	0.000397405	Down
Pdia5	27.5851	49.4372	10.7054	18.4181	0.000397405	Down
Zfp217	8.00597	19.7712	5.01734	5.86354	0.000397405	Down
Arpc4	50.7071	68.7827	28.6623	20.7122	0.000397405	Down
Skp2	36.869	30.9964	15.8418	12.2338	0.000397405	Down
Scp2	24.7986	34.2514	10.9266	12.1464	0.000397405	Down
Spic	536.869	982.275	262.096	338.988	0.000397405	Down
Pccb	29.5133	35.6847	11.9579	15.3533	0.000397405	Down
Slc16a6	79.7923	60.6821	30.2565	28.1195	0.000397405	Down
Prkag1	98.6792	73.2248	43.6351	29.4069	0.000397405	Down
Brca2	11.9561	15.6827	3.64515	7.31021	0.000397405	Down
Mkrn1	229.012	220.066	118.398	77.1274	0.000397405	Down
Slc25a39	38.1721	56.937	17.405	21.9376	0.000397405	Down
Pmm1	490.429	460.796	248.182	169.242	0.000397405	Down
Itfg3	62.618	43.6529	25.4591	19.6883	0.000397405	Down
Psmc4	239.92	213.458	118.364	83.6047	0.000397405	Down
Dmgdh	36.6335	40.368	16.7033	16.4225	0.000397405	Down
Atad2b	12.1488	16.3439	3.24331	8.07018	0.000397405	Down
Setd2	12.2968	19.4483	4.05414	8.85788	0.000397405	Down
Sp110	207.841	190.123	74.8001	110.595	0.000397405	Down
Zc3h12c	12.2645	25.459	6.5883	9.4466	0.000397405	Down
Pramel7	376.083	428.244	110.044	221.508	0.000397405	Down
Psat1	560.873	580.134	323.029	198.555	0.000397405	Down
Rrm2	335.602	311.179	157.421	127.495	0.000397405	Down
Phf13	33.8383	34.945	14.3634	15.557	0.000397405	Down
Mfn1	35.8286	57.486	25.7623	17.2924	0.000397405	Down
Selt	48.2821	75.5325	29.803	25.6084	0.000397405	Down
Cul5	123.637	153.653	53.6356	66.6396	0.000397405	Down
Cttn	60.7736	69.7555	30.8937	27.1738	0.000397405	Down
Clp1	53.9238	78.4247	27.155	30.8808	0.000397405	Down
Def8	58.3221	82.901	30.6648	32.0146	0.000397405	Down
Fkbp4	161.774	173.878	80.5363	72.3162	0.000397405	Down
Ywhaz	63.9392	97.6565	42.5727	28.9138	0.000397405	Down
Kmt2c	5.41985	10.5553	3.15858	3.83967	0.000397405	Down
Folr1	472.856	556.62	166.588	279.126	0.000397405	Down
C1d	79.2291	85.2673	38.5047	35.9058	0.000397405	Down
AU018091	97.0252	145.876	51.121	58.328	0.000397405	Down
Mrpl13	240.323	194.355	108.768	89.6883	0.000397405	Down
Sord	535.223	544.58	276.022	228.98	0.000397405	Down
Ddb1	67.4583	76.4742	37.4915	30.0284	0.000397405	Down
Hdlbp	33.6385	32.0917	12.0645	17.7651	0.000397405	Down
G3bp2	157.789	129.899	76.9498	59.7276	0.000397405	Down
Sumo1	623.124	575.772	324.207	250.674	0.000397405	Down
Nanog	15.2166	19.3644	1.03702	1.09277	0.000728436	Down
Alpl	15.0092	15.8718	1.48814	0.832794	0.000728436	Down
Pvrl2	5.99782	19.29	2.19262	0.570762	0.000728436	Down
Atg16l2	15.8576	13.942	1.41828	1.73938	0.000728436	Down
Rffl	12.1855	22.35	1.47191	2.20289	0.000728436	Down
Ostm1	7.9887	12.3543	1.95788	0.854766	0.000728436	Down
Serpinb6a	26.6769	69.6898	1.74024	8.59465	0.000728436	Down
Brms1l	16.5742	13.822	3.65232	1.63508	0.000728436	Down
Itgb1bp1	31.8446	19.2544	3.93842	5.59143	0.000728436	Down
Cep57l1	8.08958	10.8145	1.24958	2.50222	0.000728436	Down
Plaur	18.9366	37.4859	6.58713	5.49539	0.000728436	Down
Rab29	29.6422	37.9628	2.94149	10.4247	0.000728436	Down
Tes	15.758	14.1229	3.55296	3.89199	0.000728436	Down
Tada3	14.2942	17.7853	3.61937	4.48557	0.000728436	Down
Rnf19b	18.185	27.9443	10.0844	5.81	0.000728436	Down
2510002D24Rik	24.6536	29.7196	7.02117	10.4405	0.000728436	Down
Elp3	10.4851	20.697	4.57639	5.66557	0.000728436	Down
Sepw1	191.317	160.297	73.223	49.7992	0.000728436	Down
R3hdm2	6.52195	8.55379	2.13695	2.97958	0.000728436	Down
Mad1l1	10.7017	17.7355	3.96227	5.9376	0.000728436	Down
Emc10	22.2719	29.9829	9.96834	10.4259	0.000728436	Down
Polr1a	9.26744	9.80241	4.00866	3.74578	0.000728436	Down
Slc11a2	44.6446	47.6709	24.0965	18.3379	0.000728436	Down
Mcm7	43.8734	37.7243	19.256	17.2355	0.000728436	Down
Smpdl3a	129.934	160.185	80.8057	55.7664	0.000728436	Down
Tnfsf13b	34.3566	44.1197	1.41357	0.994065	0.00101837	Down
Mccc1	6.80235	9.5178	1.97965	0.691472	0.00101837	Down
Kbtbd4	10.146	15.593	3.47733	1.77028	0.00101837	Down
Arl4a	6.2058	9.58061	1.77076	1.37947	0.00101837	Down
Pak4	12.2736	11.6534	3.44406	1.78259	0.00101837	Down
5031439G07Rik	5.14424	5.67812	1.26469	1.17428	0.00101837	Down
Baiap2	14.4471	16.7688	5.42659	2.36183	0.00101837	Down
Mov10	12.3653	11.969	4.40672	1.90268	0.00101837	Down
Rcor1	3.44702	14.5796	1.50431	3.05947	0.00101837	Down
Myo1c	6.88558	6.4212	1.27065	2.14189	0.00101837	Down
Sec24b	5.96084	5.2569	1.51011	1.6831	0.00101837	Down
Them4	37.5616	43.1392	18.0857	8.0984	0.00101837	Down
Wars2	20.5544	18.7681	9.02192	3.85135	0.00101837	Down
Mif4gd	16.6117	21.3937	4.31239	7.35416	0.00101837	Down
Xrcc1	54.85	44.8868	24.9985	12.2347	0.00101837	Down
Magt1	12.8458	10.1483	4.56559	4.02103	0.00101837	Down
Xpr1	10.4089	8.9454	4.41601	3.71633	0.00101837	Down
Pgd	54.6675	52.728	26.4587	19.9806	0.00101837	Down
Yme1l1	60.2744	64.5151	35.5987	22.5515	0.00101837	Down
Bok	53.1871	33.6192	1.74029	5.32051	0.00128804	Down
Fstl3	21.3511	23.4063	7.98638	1.9615	0.00128804	Down
Ocln	8.14177	11.5752	2.86686	1.60133	0.00128804	Down
Gorasp1	31.6111	38.2491	14.19	9.74779	0.00128804	Down
Appl1	5.05698	5.75456	2.27368	1.66834	0.00128804	Down
Hspbp1	73.168	68.7315	35.4035	26.5177	0.00128804	Down
Arhgap1	48.6557	52.6395	27.717	18.7787	0.00128804	Down
Rnf166	15.8185	12.6787	1.77808	3.12353	0.00154368	Down
Plekhg5	8.04406	9.41975	3.29948	1.0418	0.00154368	Down
Psph	15.5761	15.6078	3.18958	4.4941	0.00154368	Down
Letm1	7.76543	8.35721	2.34787	2.1844	0.00154368	Down
Otud1	9.18975	11.0736	2.82145	2.90891	0.00154368	Down
Ttyh2	13.6022	12.9677	5.67749	3.66836	0.00154368	Down
Rqcd1	46.3559	42.6858	16.4951	14.2084	0.00154368	Down
Vps8	5.95431	4.50227	1.26605	2.05723	0.00154368	Down
Snx1	108.181	92.3954	54.2147	39.054	0.00154368	Down
Mrs2	13.134	12.9669	3.72892	2.23995	0.00178832	Down
Hltf	2.94074	6.92127	1.00098	1.60043	0.00178832	Down
Actn1	8.72952	7.45907	2.89601	2.15451	0.00178832	Down
Card14	4.21465	6.27228	1.45254	1.68252	0.00178832	Down
Pold1	7.17451	9.31467	2.76144	2.3718	0.00178832	Down
Sec22a	6.69183	7.77744	1.43923	2.7594	0.00178832	Down
Cmtm7	35.5039	35.8005	13.651	10.5193	0.00178832	Down
Pex19	36.3511	33.219	17.5694	9.32429	0.00178832	Down
Cebpg	9.58918	14.532	5.4364	4.62851	0.00178832	Down
Psmd1	118.015	88.356	61.77	38.3045	0.00178832	Down
Chmp4c	18.7921	20.4401	5.3095	3.73062	0.00202506	Down
Pdzd3	7.25315	19.738	4.04106	2.95483	0.00202506	Down
Tmbim4	120.394	54.3109	38.0157	28.7517	0.00202506	Down
Rbpms2	111.703	87.3221	55.5056	28.5301	0.00202506	Down
Dnajc7	93.9962	80.517	50.2135	29.2351	0.00202506	Down
Ccpg1	27.9235	23.9194	12.2621	10.0553	0.00202506	Down
Zdhhc20	24.5494	21.1285	11.7707	8.83727	0.00202506	Down
Ptma	1311.04	1197.07	916.189	653.248	0.00202506	Down
Slc45a4	3.10937	7.9299	0.776534	0.853303	0.00225934	Down
Lgalsl	7.17787	6.66818	1.59243	0.694284	0.00225934	Down
Ccdc90b	21.5807	21.4353	8.37774	3.21704	0.00225934	Down
Pepd	15.3544	11.4285	2.97307	3.57921	0.00225934	Down
Pard6b	5.88381	7.54596	1.49885	1.94264	0.00225934	Down
Myo1b	45.1948	40.6455	25.0531	7.74112	0.00225934	Down
Gpc4	18.5357	13.7996	5.55286	5.48926	0.00225934	Down
Smyd5	128.423	138.323	81.0411	45.6173	0.00225934	Down
Foxo3	8.50398	7.89844	2.04797	1.07327	0.00248076	Down
Ccnb1ip1	29.079	22.5464	9.25075	5.36907	0.00248076	Down
Ube2q2	13.7996	8.24633	3.13739	4.55926	0.00248076	Down
Fbxl5	10.1039	9.63436	3.25328	2.18242	0.00270873	Down
Prdx3	137.82	110.456	70.9853	30.7511	0.00270873	Down
Brd7	17.1274	19.3543	7.19105	6.71235	0.00270873	Down
Pias2	24.3344	29.1336	13.1681	10.0952	0.00270873	Down
Klf4	5.39652	8.80913	1.08735	0.675088	0.00293348	Down
Sox21	4.02092	5.32123	1.04435	1.19181	0.00293348	Down
Slain2	6.69577	4.62399	2.14835	1.23835	0.00293348	Down
Ebp	57.8845	31.7875	22.6368	6.42924	0.00293348	Down
E430025E21Rik	7.9231	6.22146	2.67979	1.61915	0.00293348	Down
Dhdds	13.7162	15.2679	6.37191	4.12017	0.00293348	Down
Lrwd1	15.5301	12.0671	4.74886	5.42295	0.00293348	Down
Melk	45.3826	46.2787	25.8003	15.6794	0.00293348	Down
Tead4	70.0682	56.9939	36.6318	24.3639	0.00293348	Down
Mtmr6	6.33946	4.13382	0.844859	1.0474	0.00315137	Down
Zyg11a	11.4359	7.93541	1.49623	3.26004	0.00315137	Down
Vps53	10.409	9.49876	3.16042	2.39292	0.00315137	Down
Naa60	8.71943	5.2668	0.934209	2.83338	0.00315137	Down
Decr2	13.1966	16.8048	4.90371	5.02598	0.00315137	Down
Fxr2	10.38	12.5341	4.7174	1.56106	0.00336273	Down
Atp11b	1.91659	6.23639	0.946874	1.42043	0.00336273	Down
Vps33b	5.3526	15.8579	3.64913	2.85887	0.00336273	Down
Ttc13	8.14918	6.47409	1.80898	2.8639	0.00336273	Down
Ankrd13a	12.6087	11.5207	4.71905	3.60817	0.00336273	Down
Rpa1	12.7349	19.7551	7.25165	5.40266	0.00336273	Down
Lrpprc	28.1613	33.1778	16.9597	11.4667	0.00336273	Down
Csnk2a2	5.7014	6.174	1.43679	1.20247	0.00356256	Down
Bhlhb9	8.73658	6.86293	2.23946	2.02558	0.00356256	Down
Adrbk1	5.79851	8.28524	2.10112	1.80479	0.00356256	Down
Tgif2	17.7777	12.9589	6.95127	4.83543	0.00356256	Down
Parpbp	4.90945	6.34939	1.29656	2.08723	0.00356256	Down
0610007P14Rik	32.7519	31.5784	11.4487	10.4719	0.00356256	Down
Poc1a	12.0963	11.101	1.87286	1.31694	0.00376695	Down
H2afy	7.86064	11.3402	2.38522	1.396	0.00376695	Down
Fdft1	136.096	164.979	67.0613	21.6014	0.00376695	Down
Cdk16	36.9723	28.9653	17.6521	7.76918	0.00376695	Down
Stx12	33.5027	20.422	13.7525	8.25427	0.00376695	Down
Tmigd1	15.0403	16.3541	2.76926	3.04239	0.00398036	Down
Slc35c2	11.8571	8.11325	2.89776	2.33642	0.00398036	Down
Scd1	11.47	14.55	6.37433	4.08252	0.00398036	Down
B4galt1	3.50167	5.58932	1.33399	0.765397	0.00418084	Down
Sardh	9.28749	16.3341	6.39992	1.84878	0.00418084	Down
Snd1	6.56663	5.84638	1.98141	0.727675	0.00437678	Down
Arhgef1	4.29084	8.33362	2.11911	1.87617	0.00437678	Down
Knstrn	6.33341	4.24217	1.29432	0.986033	0.0045493	Down
Mdh1	17.1293	6.5533	3.18503	2.23496	0.0045493	Down
Gnl3l	17.2014	20.1398	10.6441	5.46328	0.0045493	Down
1700021F05Rik	168.622	148.676	92.2659	57.7528	0.0045493	Down
Slc35f2	36.4646	35.695	20.1432	13.0691	0.0045493	Down
Pdp2	178.91	137.245	97.7475	52.7097	0.0045493	Down
Plcd3	8.48073	5.78713	2.30638	2.11969	0.00474914	Down
Icam1	4.40503	9.95752	1.77408	2.68906	0.00474914	Down
Slc25a41	17.8968	25.7797	1.76644	1.50118	0.00493221	Down
Triobp	6.22445	5.47326	0.733997	1.02691	0.00493221	Down
Anapc5	110.062	93.5215	61.9002	33.6853	0.00493221	Down
Arvcf	5.02583	9.80216	1.16628	1.04477	0.00511478	Down
Spcs3	12.3633	9.06843	4.71786	2.78002	0.00511478	Down
Mad2l1	94.7617	81.3769	49.4744	25.6808	0.00511478	Down
Entpd3	4.09787	6.32342	0.736899	0.146921	0.00528662	Down
Hsd17b10	42.883	20.396	10.3346	2.27607	0.00528662	Down
Psmd10	16.2284	13.0004	4.40392	2.80538	0.00528662	Down
Rlim	21.6072	29.4011	15.1645	7.13853	0.00528662	Down
Mrpl18	218.968	120.967	95.5352	55.5659	0.00528662	Down
Taz	8.96576	4.30304	1.41253	2.31776	0.00546905	Down
4930402H24Rik	6.37847	15.9482	5.78984	2.09078	0.00546905	Down
Bora	29.6741	26.7091	14.6007	8.13375	0.00546905	Down
Scarb2	41.3427	45.1178	23.7275	15.3539	0.00546905	Down
Tmem184b	2.8975	5.11157	0.770344	0.538291	0.00563358	Down
Cdc42ep1	7.44475	8.28688	0.885862	2.27232	0.0059941	Down
Smpd1	49.0193	68.9119	34.7766	12.2805	0.0059941	Down
Coil	14.0609	36.4173	13.0601	6.82557	0.00618027	Down
Riok3	81.9656	59.9066	44.4427	15.845	0.00618027	Down
Dvl3	6.72563	4.50503	1.37425	0.872813	0.00632402	Down
Lin37	40.7339	31.0601	14.8677	4.64812	0.00632402	Down
Apoc1	70.3501	85.6403	12.4772	19.3864	0.0064887	Down
2700029M09Rik	89.0969	100.173	52.1887	23.6152	0.00667149	Down
Uba1	111.587	77.6786	59.2886	29.8244	0.00667149	Down
Kctd18	6.71947	8.82933	3.00353	0.765993	0.00684395	Down
Ctage5	26.5438	19.4859	12.5874	6.76892	0.00684395	Down
Ece2	55.5126	51.7892	26.1213	16.2631	0.00700132	Down
Hhex	14.1461	5.76066	2.01645	1.88942	0.00718253	Down
Dalrd3	15.6628	7.9264	2.97366	2.51336	0.00753115	Down
Lamtor4	35.3169	19.7606	7.8431	6.82938	0.00753115	Down
Lmnb1	7.90773	11.4301	3.64688	2.54862	0.00753115	Down
Kcnk5	27.7289	56.8633	25.5532	7.85935	0.00753115	Down
Sppl2a	7.91415	5.46003	3.00559	1.91774	0.00770759	Down
Ndufaf2	70.0935	36.6812	18.4021	12.1972	0.00788254	Down
Rsrc1	7.25392	2.89975	1.35744	1.73742	0.00822315	Down
Entpd2	8.78941	8.90311	1.20953	2.5466	0.00838869	Down
Stard10	12.1588	21.436	4.733	2.58004	0.00852746	Down
2610002J02Rik	25.5591	17.5964	7.55928	2.38884	0.00852746	Down
Lmo1	19.756	7.64976	2.70344	3.62131	0.00852746	Down
Lss	15.7203	15.0269	8.04664	2.14861	0.00852746	Down
Fiz1	21.7831	21.0756	11.1373	7.68777	0.00868953	Down
Gm9833	53.936	49.9169	29.7767	15.3278	0.00886043	Down
Dpf3	10.2511	13.7396	2.39907	2.15889	0.00900915	Down
1700042G15Rik	10.1992	9.66317	0.78448	1.92642	0.00913504	Down
Aspg	7.25593	13.4282	4.76692	1.33301	0.00928014	Down
Gata3	4.16917	5.33748	1.25153	2.85964	0.00928014	Down
Atf7ip2	7.80684	7.8446	2.82655	1.62219	0.00942896	Down
Leng8	2.45959	6.18752	1.66454	1.35227	0.00942896	Down
Ttll6	3.13653	5.11982	0.913003	1.27489	0.0100712	Down
2700097O09Rik	36.0753	35.2319	15.8019	12.6649	0.0100712	Down
Actn2	8.77006	9.59909	3.95197	2.07055	0.0102018	Down
Nfyc	39.7589	75.7061	28.9322	18.7515	0.0106896	Down
Btbd1	5.90378	4.62194	1.10455	2.14324	0.0109441	Down
Ap1ar	5.08026	8.37892	2.05771	1.99443	0.0109441	Down
Nln	9.39143	6.72214	3.7207	2.12912	0.0109441	Down
Sec23a	12.1786	11.7306	6.36746	3.16175	0.0109441	Down
Mfge8	44.9526	56.9475	29.6824	12.6829	0.0109441	Down
Zfp212	5.04495	6.83871	2.0653	1.3477	0.0110963	Down
Tex19.2	3.68821	13.2088	0.756554	2.91811	0.011404	Down
Trafd1	6.94044	2.92209	0.913332	1.7043	0.011404	Down
Psen1	17.5688	15.1199	8.70459	3.9117	0.011404	Down
Polrmt	12.2941	15.3952	7.33603	4.41414	0.011404	Down
Arrdc2	6.85677	5.7055	1.45493	0.679112	0.011516	Down
Bloc1s5	7.72649	9.55399	2.01916	1.89199	0.011516	Down
Gipc1	4.88302	14.2757	1.5004	0.704027	0.011664	Down
Ghdc	6.1056	6.97843	1.24231	1.98999	0.011664	Down
Klrg2	7.26818	8.90015	2.8361	0.701049	0.011811	Down
Ppp2r2b	2.98136	11.4749	2.22799	1.82251	0.0119635	Down
Ccdc127	10.5422	5.24459	3.49157	1.62594	0.0119635	Down
P2rx4	6.93471	7.90584	2.14494	1.36796	0.0120895	Down
Tmem161b	8.53525	10.9635	4.46902	2.52333	0.0120895	Down
Golga7	41.3834	30.8915	20.6241	15.3002	0.0122207	Down
Mvd	12.4295	5.7998	2.93231	2.21937	0.012539	Down
Gdi1	2.57573	7.88423	1.54547	0.98246	0.0128685	Down
Pink1	8.99316	15.539	5.60377	1.56925	0.0128685	Down
Top1mt	4.03491	10.9633	1.24101	2.61368	0.0129951	Down
Fra10ac1	14.0909	7.21896	1.4944	2.53171	0.013424	Down
Rnaseh2c	44.7384	18.7077	6.3963	8.02977	0.013424	Down
Alg14	39.884	35.2667	16.4555	6.83943	0.0139946	Down
Arpc1b	53.1567	68.9268	34.1728	17.0345	0.0139946	Down
Kptn	13.8733	10.2015	4.39261	1.03019	0.0141209	Down
Rcan1	4.7999	5.73793	1.22087	1.22205	0.0145683	Down
Prune	12.5691	14.2185	7.0056	4.2397	0.0145683	Down
Cry1	25.2326	27.5301	15.6229	8.18459	0.0147064	Down
Alkbh8	6.35328	6.87052	2.01504	2.11704	0.0148062	Down
Mrps11	52.5634	19.5936	17.0879	11.2278	0.0149276	Down
Aen	45.6881	46.1939	27.6679	16.2509	0.0149276	Down
Lin9	8.50399	7.0597	3.59442	1.7818	0.0150632	Down
Dgcr6	9.29604	8.01117	2.17401	2.63496	0.0152134	Down
Gga1	4.02742	6.62283	2.06135	1.35512	0.0155048	Down
Parl	64.9366	37.3324	28.5425	16.3207	0.0156457	Down
Stk40	5.09402	7.56752	2.79386	2.02159	0.0160574	Down
Bmyc	26.9198	12.0989	4.17373	5.14198	0.0161721	Down
Unc45a	5.00086	6.54829	2.35161	1.71982	0.0161721	Down
Cmc2	13.2458	9.62146	3.74461	2.84477	0.0165682	Down
Bcl7a	4.54873	4.69702	1.79775	0.527879	0.0168814	Down
Klhl28	4.16138	4.26308	0.908175	0.906656	0.0170169	Down
Dap	27.4992	38.5039	18.6396	10.5915	0.0171518	Down
Prelid2	342.938	276.583	194.948	90.7724	0.0171518	Down
Rnf5	25.3439	11.8358	6.51446	4.62844	0.0172694	Down
Optn	5.56367	10.423	3.28813	1.75352	0.017361	Down
C130074G19Rik	22.0045	36.7184	17.7812	5.62347	0.017361	Down
Zdhhc7	30.6902	62.5425	29.3211	9.61055	0.017361	Down
Hadha	13.7612	15.191	7.93675	4.58497	0.017361	Down
Plod1	11.3864	28.0667	11.2358	4.0788	0.0175025	Down
Cdc123	9.42908	9.05046	0.99505	0.7003	0.0176607	Down
Lztr1	5.13879	6.38584	2.24355	0.824621	0.0179073	Down
Trmt1l	17.4881	24.4149	12.1822	4.69985	0.0198128	Down
Ddost	64.4815	32.6918	29.3526	15.6113	0.0198128	Down
Psmg1	54.2039	34.1456	23.7129	9.47294	0.0200693	Down
Ykt6	13.9443	12.8056	8.06042	2.97979	0.0200693	Down
Nap1l4	31.1454	28.1669	16.9455	9.13633	0.0200693	Down
Ppp1r3b	2.81315	6.10673	1.86487	1.29977	0.0203053	Down
Pex5	8.73314	9.38452	4.42221	1.83576	0.0203989	Down
Arhgdig	22.5674	24.0766	1.33371	3.16574	0.0209439	Down
Spint2	220.322	209.535	143.622	69.1307	0.021034	Down
Got1l1	5.35807	14.2565	1.24223	2.19373	0.0217101	Down
3110002H16Rik	145.433	81.6921	72.3775	23.087	0.022009	Down
Cdh1	32.817	41.5762	24.3976	12.2719	0.0224874	Down
Gjb5	7.27319	5.46799	1.173	0.989815	0.0227243	Down
R3hcc1	43.9256	39.0706	25.0429	12.0713	0.022827	Down
Dusp26	5.75157	8.78334	2.04947	0	0.0228886	Down
Sesn1	5.25123	4.01262	1.5753	1.00158	0.0228886	Down
Nedd4l	7.60172	10.6154	5.48435	3.06202	0.0229903	Down
Usp22	39.1514	39.5201	26.2733	9.05563	0.0232537	Down
Tax1bp3	46.9673	48.7344	14.1062	7.05109	0.0237673	Down
Ocrl	2.72702	5.613	2.04331	1.23304	0.0240944	Down
C330027C09Rik	18.4666	12.6277	9.59647	3.025	0.0248017	Down
Phb	17.7966	10.5125	7.36723	4.32625	0.0257346	Down
Yipf1	28.0415	24.8021	13.6342	7.70703	0.0264926	Down
Cln8	21.6009	18.4932	13.0809	6.94823	0.0277374	Down
Grin1	4.61335	13.9176	5.34319	1.69961	0.0287245	Down
Chga	1.43571	9.54565	0.83406	0.292797	0.0291189	Down
Tsc22d1	22.5626	29.7975	14.9651	4.2089	0.0294267	Down
Ccbl1	7.22731	3.10009	0.812737	0.570442	0.0298619	Down
Fez2	11.1311	17.9646	7.92018	3.33432	0.0298619	Down
Fbxo31	21.7994	13.2804	10.8976	2.79783	0.0299794	Down
Kdm8	3.71473	7.05491	2.00634	1.0801	0.0313227	Down
Mettl9	17.1455	11.6522	7.3608	3.64975	0.0317571	Down
Klhdc2	26.3401	10.1427	10.426	3.65829	0.0334461	Down
Taldo1	188.247	137.233	109.048	40.8274	0.0334461	Down
Stk17b	5.73934	5.93328	2.72889	1.08855	0.0339173	Down
Prosc	38.6304	43.5555	27.1787	8.27194	0.035868	Down
Cited1	667.511	219.266	299.123	99.7078	0.0364181	Down
Tspan14	16.3846	15.3668	9.125	1.48989	0.0367232	Down
Setd3	12.0497	6.67867	5.05375	2.8647	0.038875	Down
Ppapdc1b	31.3438	22.6254	15.2435	7.11527	0.038948	Down
Exoc6	11.6983	8.73022	5.85411	1.90352	0.0441632	Down
Ecsit	48.319	40.6807	28.7715	10.132	0.0444498	Down
Gabarap	55.1294	52.3972	33.5452	15.2215	0.0444498	Down
Ipo4	38.6159	60.7283	34.5342	14.7323	0.0457785	Down
Alg13	145.614	106.543	83.4799	29.8395	0.046372	Down
Csf3r	3.46837	4.9767	2.02188	0.423155	0.0478331	Down
Rcc1	66.7929	99.3351	57.7672	19.1041	0.0489893	Down

## Sheet: KD Rarg
Supplementary information, Table S3 Differentially expressed genes of Nr5a2, Rarg, Nr1h3, or Nr2c2 KD in 8C embryos
Rarg KD 8C
Gene	1NR NC rep1	1NR NC rep2	1NR Rarg KD rep1	1NR Rarg KD rep2	p value	DEG
Bex1	51.6183	3.70355	78.0118	213.044	5e-05	Up
Klf17	26.8679	46.5431	123.803	59.6192	5e-05	Up
Zfp644	1.90585	3.55453	16.3507	9.89949	5e-05	Up
Ddit4l	7.83736	10.6376	4.44576	63.2854	0.0001	Up
Nxf2	1.6429	1.01322	7.97665	113.559	0.0002	Up
Gm13247	3.08851	8.76453	26.1786	14.4221	0.0004	Up
Fundc1	19.7362	11.2425	26.6681	57.5013	0.0006	Up
Pdpn	19.6737	35.3987	20.6465	125.312	0.0006	Up
Rnf11	33.5068	37.6315	81.4136	69.7189	0.00065	Up
Fbxo34	34.8682	28.0098	43.186	91.0619	0.0007	Up
Gm11544	21.9475	18.616	37.6545	94.2861	0.00095	Up
Yy2	11.0904	4.75884	37.1673	10.9677	0.00155	Up
Ifitm2	47.2132	109.813	217.38	177.972	0.0017	Up
Slc39a2	6.05817	17.0213	26.6916	30.1378	0.0018	Up
Hspa2	5.29205	5.73329	12.7316	18.7456	0.00215	Up
Slc19a3	8.66074	4.76777	9.3322	26.6269	0.0023	Up
Prkcd	15.1043	20.9739	23.4247	55.0155	0.00235	Up
Arid3c	3.61162	9.91776	7.54059	46.5031	0.00305	Up
AF067063	33.6584	58.7615	86.0099	123.223	0.0031	Up
Chic1	1.60818	4.53623	6.965	7.76301	0.00315	Up
Dazl	6.87863	9.46724	2.99601	43.8052	0.00345	Up
Rpl39	1267.31	906.889	2937.7	935.78	0.0036	Up
Fgf4	2.78158	5.8379	6.09401	21.5194	0.00375	Up
Errfi1	1.67629	1.27044	6.12088	7.07198	0.00405	Up
Slc31a1	7.72383	3.31892	6.32405	20.7568	0.0043	Up
Glrx5	21.4008	13.749	48.7295	47.7651	0.00455	Up
Pecam1	6.19761	6.65503	13.67	15.2114	0.00455	Up
Khdc1b	9.02047	13.0554	23.6119	25.5754	0.00525	Up
Sycn	199.231	205.253	333.138	394.244	0.00525	Up
Adk	4.13604	3.93124	5.2772	23.4415	0.0053	Up
Smchd1	4.34387	5.4446	10.451	8.02964	0.0054	Up
Arid4b	2.39984	1.62963	4.23061	6.76175	0.0055	Up
Cln5	4.23951	4.69673	3.41743	23.9522	0.0056	Up
Klhl10	8.29628	17.4951	23.705	32.4788	0.0056	Up
Nupr1	32.6946	16.6391	53.3944	101.18	0.0058	Up
Rgn	4.74595	5.60639	24.1625	9.3401	0.0059	Up
Bcl2l11	2.30036	3.42496	5.86063	7.99087	0.006	Up
Magea5	25.63	39.8631	103.007	16.63	0.0064	Up
Gm364	2.84472	1.2797	18.0054	4.35299	0.0066	Up
Rnf6	10.7991	16.8924	26.2952	24.0768	0.0066	Up
Efhd2	3.82658	2.805	2.11538	24.5808	0.0072	Up
1600010M07Rik	47.6094	37.5493	81.0157	110.226	0.00755	Up
Hmox1	0.296161	7.25624	7.65864	34.7586	0.0081	Up
2210404O09Rik	2.76228	3.1755	7.89213	10.9883	0.00825	Up
Acsl4	42.5633	24.2532	82.7429	30.8771	0.0084	Up
Cst7	25.6962	19.1554	17.0557	97.206	0.00935	Up
Aloxe3	2.034	2.01611	8.306	5.68437	0.0097	Up
Klhl9	0.970547	1.28985	3.62405	4.97779	0.01	Up
Npc1l1	2.67095	3.42503	8.59633	5.00932	0.0106	Up
Rps29	70.3927	88.8976	223.384	144.351	0.0113	Up
Stmn1	14.8283	27.01	23.1036	72.1374	0.0124	Up
Magea8	12.8272	0.884778	33.4947	3.54997	0.01295	Up
Gm13157	10.0406	15.6035	25.7274	16.9278	0.0131	Up
Trim13	14.7965	24.0325	23.0299	56.5946	0.0136	Up
2410141K09Rik	2.53679	2.21996	15.9972	1.36222	0.01435	Up
4930444P10Rik	16.0173	22.7927	58.2549	34.8686	0.01455	Up
Zfp865	1.39079	0.856066	4.12242	5.85091	0.01585	Up
Olfr376	2.41195	1.01381	1.60913	23.2052	0.0181	Up
Zfp715	1.66135	1.36714	4.02669	3.89847	0.01875	Up
Msra	1.46301	0.295248	2.18615	9.11544	0.0189	Up
Cnnm2	2.05024	1.79283	4.2672	6.64668	0.01915	Up
A4galt	1.69127	0.739676	4.09303	14.7929	0.01935	Up
Krt7	1.17551	0.822884	5.31947	13.4591	0.01975	Up
Tex11	1.16856	0.540409	3.31836	4.39995	0.0205	Up
Amhr2	11.7252	10.3779	12.1709	33.0193	0.02055	Up
Eda2r	4.23514	9.81003	8.9787	23.539	0.0207	Up
Apoe	13.4701	15.537	14.3733	48.5945	0.0217	Up
Ercc6l	5.75406	3.82016	9.54378	8.26726	0.023	Up
Clspn	2.51829	2.55682	5.12361	5.32182	0.0233	Up
Zcchc11	1.521	1.38752	2.80811	4.18956	0.02385	Up
Nppb	6.96926	0.544793	2.02967	50.4344	0.0251	Up
Krt18	15.0948	10.0883	4.88414	54.562	0.02625	Up
Serpine2	8.20224	3.62524	7.5227	19.7351	0.0265	Up
Zfp459	2.13183	3.68444	7.755	4.73752	0.0307	Up
Angptl6	1.49474	1.04637	1.15967	17.0091	0.0308	Up
Mknk2	2.29289	1.60396	4.19747	5.37568	0.03105	Up
Cbx7	2.19593	2.86775	3.96255	9.083	0.03185	Up
Gm13119	0	1.94493	2.48356	31.8387	0.03205	Up
Ubtd2	5.55911	4.47246	7.70149	10.9996	0.0331	Up
Fam3a	3.87371	0.542259	3.33644	12.1868	0.0338	Up
Prr19	3.03689	4.51905	14.7508	9.11836	0.0339	Up
Rpl15	198.997	147.42	227.408	179.188	0.03415	Up
Slc39a10	2.52961	2.85368	2.41579	9.00649	0.0351	Up
1110008P14Rik	54.7889	34.1251	69.2341	89.9442	0.03535	Up
1810044D09Rik	24.3552	9.26834	44.8445	67.9406	0.0354	Up
Defb42	7.00921	5.74874	19.994	53.7474	0.0377	Up
3830417A13Rik	0.840806	0.980916	8.69429	1.40347	0.0385	Up
Tmem63a	2.19686	1.17523	2.66407	6.81703	0.0387	Up
Gm7120	7.63327	11.5936	26.9181	16.5187	0.03915	Up
Rhox9	4.49789	0	54.399	8.57591	0.0394	Up
Car4	4.90079	0.263984	4.88264	18.5148	0.03955	Up
Alox12	5.64345	4.63905	10.1825	9.05434	0.03995	Up
Siglecg	0.521007	1.82271	3.13565	4.33758	0.04045	Up
Nup62cl	15.8982	10.4998	30.6424	18.9233	0.04055	Up
Parp9	1.16404	2.11712	4.64822	3.89896	0.04145	Up
4933430I17Rik	4.59246	6.0715	11.5361	10.5798	0.04195	Up
Tcstv1	2.64145	0.925888	4.30212	18.5877	0.0422	Up
Fam107b	2.80013	1.39921	1.37455	9.60135	0.04255	Up
Ppp3cc	0.689301	1.1256	2.96671	6.73121	0.0427	Up
Fem1b	2.21296	1.41871	3.5591	3.50019	0.04315	Up
Gm11517	2478.22	3176.51	6289.57	4484.2	0.0437	Up
Bpgm	4.92824	2.2492	6.63777	10.1012	0.04415	Up
Zbtb5	1.88494	1.25284	2.42667	4.69989	0.0442	Up
Btg2	0.682206	2.86355	1.58244	8.46346	0.04435	Up
Slc35e3	2.38712	3.25625	1.38379	11.9092	0.0449	Up
Tdpoz4	1.85	1.61989	3.00052	17.167	0.04535	Up
Arl6	2.21049	1.32645	5.71863	5.65223	0.0457	Up
Mir22hg	1.80651	0.361261	3.33417	6.27375	0.0457	Up
Acn9	4.33194	5.08589	21.0068	31.817	0.04635	Up
Arg2	5.40631	7.44139	7.99496	31.443	0.04655	Up
Zfp951	3.20838	6.93787	6.01501	13.7282	0.04665	Up
Tdpoz1	3.01411	3.70387	5.0489	9.97564	0.04715	Up
1500009L16Rik	27.9653	32.9967	3.63892	5.4747	0.0001	Down
1700042G15Rik	38.5028	81.9521	14.2352	27.2483	0.00065	Down
2700094K13Rik	45.5292	41.0988	12.6405	15.7674	0.00125	Down
Acaa1a	424.689	485.612	82.6389	197.584	0.0014	Down
Acad8	15.7318	38.6287	0	14.3829	0.00205	Down
Acy3	643.554	281.811	51.5901	208.041	0.0023	Down
Akr1b8	8.11961	9.0324	1.3856	3.76311	0.0024	Down
Anxa3	81.4228	88.5599	34.3686	44.2065	0.0026	Down
Anxa8	21.797	12.4116	3.89739	6.35587	0.00335	Down
Apba3	6.60659	11.9079	1.55522	5.33143	0.0037	Down
Arhgef1	8.32389	15.5052	0	7.8626	0.0046	Down
Asz1	13.6085	19.6451	3.97656	10.725	0.00515	Down
Atg4d	14.6547	16.1727	3.51608	9.21513	0.00555	Down
Atn1	134.45	150.697	52.4286	74.1604	0.00575	Down
Ccdc91	17.6484	43.2102	5.34958	15.6145	0.00635	Down
Cdc42ep4	32.1376	38.77	6.71744	16.9476	0.0068	Down
Chmp4c	158.866	93.6206	52.1139	56.947	0.00685	Down
Clk2	27.8183	23.0593	6.67339	13.9021	0.00715	Down
Dcps	18.7921	20.4401	3.93671	9.62242	0.0076	Down
Ddx3y	7.25315	19.738	1.29994	7.91268	0.00795	Down
Dnmt3l	78.7263	50.859	23.5971	37.6948	0.00845	Down
Dpp4	1.83766	8.88991	2.6608	0.327106	0.00885	Down
Efr3a	70.0938	62.4901	7.68112	27.8785	0.00915	Down
Eif2s3y	31.2951	33.7656	6.37022	16.046	0.00925	Down
Eif4a2	12.405	9.03702	4.33943	4.86808	0.00945	Down
Etfb	22.4353	24.6503	7.17132	12.2795	0.00955	Down
Fabp5	53.936	49.9169	20.3027	27.9422	0.00985	Down
Fdps	26.6769	69.6898	11.2189	28.759	0.00995	Down
Fdx1	10.8145	20.2287	4.25952	9.21286	0.01055	Down
Fgfr1	11.3227	20.6653	3.40833	4.71494	0.01115	Down
Gdi1	15.4556	3.08855	2.5925	5.35064	0.0113	Down
Gm9833	12.1084	26.0741	7.51692	4.99181	0.01145	Down
Gtpbp8	15.7789	20.9381	6.68406	9.72111	0.01195	Down
Hormad1	3.04198	14.2211	3.03857	0.599997	0.0129	Down
Hsd17b4	44.1435	52.3539	4.32491	31.623	0.013	Down
Igsf1	35.5777	28.6977	9.57015	19.8617	0.01355	Down
Jakmip1	31.7401	33.0866	8.17302	18.1545	0.01785	Down
Jun	8.1959	8.47468	1.64451	2.85989	0.01895	Down
Klf4	18.9366	37.4859	6.68442	16.7735	0.0196	Down
Lrwd1	3.10191	8.65647	1.42574	3.36523	0.0209	Down
Mael	15.5301	12.0671	2.60265	9.4333	0.02255	Down
Marcks	32.7486	18.6801	4.11733	17.4713	0.0228	Down
Mef2d	6.60629	10.7682	0.736277	2.8543	0.02565	Down
Mri1	13.4501	13.2621	3.8811	1.79087	0.02635	Down
Mtg1	113.257	147.183	35.6657	71.8306	0.02745	Down
Ndufa3	78.8442	61.1349	21.7056	41.4959	0.0281	Down
Nek6	3.68821	13.2088	2.52047	3.25446	0.02845	Down
Nme4	10.7475	11.5827	4.48168	4.64822	0.0309	Down
Nsfl1c	20.1896	15.5476	7.889	7.89336	0.033	Down
Pdzd3	5.91954	4.60125	0	3.46985	0.0346	Down
Plaur	6.04612	8.22141	2.16725	1.37072	0.03645	Down
Plcd3	9.68579	18.2865	3.27562	5.74266	0.037	Down
Pld3	14.4049	12.1071	4.07816	7.77258	0.03735	Down
Plk5	5.75515	7.23941	1.91217	4.09923	0.03765	Down
Ptges	3.8939	6.38187	0.52896	2.34165	0.0377	Down
Rarg	2.57573	7.88423	2.28315	0.803911	0.03895	Down
Rfc5	10.1992	9.66317	2.82638	5.1931	0.04095	Down
Rnd3	3.79009	13.8623	1.63781	3.02245	0.04155	Down
Rpph1	4.29084	8.33362	1.48596	3.83491	0.04265	Down
Scd2	16.5498	23.1676	5.77019	14.2764	0.04275	Down
Serpinb6a	8.26004	1.84642	0.838106	1.79348	0.04375	Down
Sh3tc1	13.4862	11.0359	3.1633	7.80944	0.04375	Down
Sidt2	20.249	16.3952	6.77301	9.34999	0.0443	Down
Tagap1	6.90032	6.21883	1.34935	2.24006	0.0445	Down
Tex101	2.55051	6.07171	1.0369	2.39015	0.0448	Down
Tex19.2	26.9046	21.9994	9.36344	12.3841	0.0455	Down
Tmbim1	6.99378	12.6473	0	7.08961	0.04635	Down
Trmt1	2.91246	4.35332	0.852074	1.03791	0.04775	Down
Vkorc1	8.48073	5.78713	2.68755	3.12265	0.048	Down
Wfdc15a	5.39652	8.80913	2.67483	3.1572	0.04825	Down
Xkr9	2.83818	5.55901	0.584912	2.83153	0.0495	Down
Zfp280d	11.2428	7.37486	2.26564	6.76967	0.04975	Down

## Sheet: KD Nr1h3
Supplementary information, Table S3 Differentially expressed genes of Nr5a2, Rarg, Nr1h3, or Nr2c2 KD in 8C embryos
Nr1h3 KD 8C
Gene	1NR NC rep1	1NR NC rep2	1NR Nr1h3 KD rep1	1NR Nr1h3 KD rep2	p value	DEG
Stag2	33.0294	37.8015	52.0212	98.1789	5e-05	Up
Zfp644	1.90585	3.55453	12.4232	7.12653	5e-05	Up
Kif2c	7.65124	9.86625	37.0016	14.3617	0.0001	Up
Klf17	26.8679	46.5431	113.361	52.4677	0.00015	Up
Zscan5b	15.8827	40.0149	107.569	35.6396	0.00015	Up
Fkbpl	3.96528	8.64082	31.3043	37.3647	0.00025	Up
Nupr1	32.6946	16.6391	136.285	74.5484	0.0003	Up
Pola1	7.95189	6.32605	14.2807	16.2789	0.00115	Up
Card6	0.539227	1.32007	7.99974	2.71653	0.0015	Up
Ercc6l	5.75406	3.82016	14.5108	9.67705	0.0017	Up
Ifitm2	47.2132	109.813	171.544	220.707	0.0017	Up
Coq4	14.3674	12.2542	17.903	39.3169	0.0024	Up
Phlda2	36.5613	31.6174	146.12	32.7281	0.00245	Up
Susd3	10.252	12.8008	41.2574	25.7814	0.00255	Up
Btg2	0.682206	2.86355	2.97992	10.5962	0.0035	Up
Sfmbt2	1.21637	2.67274	7.9513	7.55395	0.0036	Up
Rnf113a2	29.0226	26.6866	75.8589	41.2323	0.0044	Up
Mmgt1	7.83555	5.23489	10.0363	16.4257	0.00495	Up
Tlk2	3.5559	5.64811	12.232	8.61051	0.00615	Up
Zfp160	1.08735	2.05365	4.9144	5.03819	0.007	Up
Zfp35	6.25172	5.44274	11.3264	14.0806	0.0076	Up
Anxa2	16.5102	21.2346	23.4178	50.5196	0.0078	Up
Txndc17	17.7891	13.3771	41.1149	25.3936	0.008	Up
Hist1h1c	18.3453	8.58188	25.2011	54.3912	0.0084	Up
Ifngr1	0.842409	2.06328	6.87533	8.71309	0.0084	Up
Snhg3	62.2753	54.3645	109.048	172.77	0.0084	Up
Rabgef1	9.30949	8.42246	24.2192	12.4823	0.00855	Up
Tubb6	12.5747	8.98483	21.2346	25.239	0.0089	Up
Pbld1	2.07031	10.8466	12.2159	20.4609	0.0095	Up
Fgf4	2.78158	5.8379	14.6796	5.40132	0.0101	Up
Zfp260	1.3349	0.62252	3.00003	4.20821	0.0105	Up
Khdc1a	14.2666	18.5501	27.6124	24.1807	0.0106	Up
Brdt	3.86827	6.92634	24.431	5.65941	0.01115	Up
Bbs4	5.41436	4.73536	9.22412	13.4857	0.0113	Up
Rnf24	1.58152	1.73818	4.81529	3.26914	0.0125	Up
C230052I12Rik	8.64572	8.36494	21.7235	16.3654	0.0127	Up
Zfp54	1.52685	2.6114	3.20616	9.49763	0.01275	Up
Rgn	4.74595	5.60639	20.3605	7.08756	0.0134	Up
Pcbp3	1.61694	1.98008	5.13409	7.49339	0.0139	Up
Slc16a1	6.99678	2.06061	12.2238	6.26202	0.0143	Up
Rbm19	4.47524	4.55	11.1929	7.37908	0.01445	Up
Mixl1	1.33419	2.66736	10.1035	3.07818	0.01495	Up
Map1s	0.638559	2.59091	7.2551	2.65967	0.01575	Up
Rhox9	4.49789	0	41.3454	8.77158	0.01575	Up
Pms2	1.94235	2.12878	5.61093	4.65842	0.0159	Up
Gm5424	6.80098	15.87	18.6682	27.3095	0.01605	Up
Brcc3	26.8581	17.548	28.2893	57.9309	0.0169	Up
Vipas39	3.87438	2.94652	8.51023	7.21588	0.0181	Up
Zfp952	1.54225	0.784687	2.44925	5.04692	0.01815	Up
Gm13247	3.08851	8.76453	9.97256	14.7373	0.0189	Up
Abo	5.00724	2.73379	7.51334	12.307	0.0208	Up
Hn1l	3.7841	5.29517	11.8422	7.33523	0.02125	Up
Parp9	1.16404	2.11712	6.0225	2.97323	0.02165	Up
Fam212a	3.45547	5.18749	24.385	3.81749	0.0231	Up
Lima1	0.995869	1.55035	4.43053	2.22843	0.0231	Up
Nicn1	3.78248	3.08809	9.60446	6.79504	0.02345	Up
Med11	18.4168	19.142	45.3943	32.1862	0.0244	Up
Snx15	4.87101	5.54117	14.7325	9.8975	0.02495	Up
Arid4b	2.39984	1.62963	4.40461	3.87936	0.02615	Up
Gm7120	7.63327	11.5936	21.716	26.6615	0.02655	Up
2210404O09Rik	2.76228	3.1755	3.86718	10.3132	0.0266	Up
Spata7	7.70263	5.84983	12.9208	13.2175	0.0269	Up
Pou2f3	0.170714	1.67223	6.94852	1.61996	0.027	Up
Psip1	2.37642	1.72467	6.74566	5.0762	0.02875	Up
Ccdc173	1.32167	2.96029	6.12103	6.30443	0.0296	Up
Phlda3	3.55912	10.6466	14.0092	16.4153	0.02975	Up
Pim2	3.48117	1.06582	6.31161	5.79636	0.02985	Up
Pex11a	3.87493	5.43268	14.6914	17.0058	0.03	Up
Il17b	2.83423	8.62135	9.2786	29.0602	0.03065	Up
Nedd4	1.97761	2.15157	5.8029	2.55749	0.03085	Up
Ccpg1os	7.28827	10.2304	23.6799	29.7751	0.03095	Up
Kbtbd8	1.97356	2.25061	4.07017	4.57835	0.03105	Up
Nfe2l2	1.39891	3.79286	7.87846	4.31529	0.03375	Up
Hist2h2ac	42.8226	7.69528	43.6079	89.471	0.0351	Up
Msantd4	3.4259	0.980544	4.41733	6.34871	0.03585	Up
Mbl2	14.9016	4.79192	43.3833	2.83293	0.0367	Up
Dtnbp1	7.46585	13.3747	24.7252	17.5594	0.0372	Up
Phf20	0.700295	2.64483	4.85857	2.34566	0.03845	Up
2210018M11Rik	1.84218	1.71811	3.20898	4.54682	0.0397	Up
BC017643	1.11402	2.32182	9.42186	3.3385	0.03985	Up
Zfp772	1.38175	0.966716	3.57376	2.91091	0.04255	Up
D11Wsu47e	2.3987	2.79752	6.67407	5.12996	0.0434	Up
Kdf1	1.31613	0.184197	6.09594	2.00888	0.0452	Up
Ccdc92	0.968978	1.35607	2.95478	4.05108	0.0456	Up
Prodh	2.67641	0.267539	2.35988	5.81184	0.04685	Up
Bcdin3d	0.776225	2.4461	7.81838	4.47479	0.0474	Up
Gm364	2.84472	1.2797	8.84775	2.31809	0.0478	Up
4933430I17Rik	4.59246	6.0715	11.4518	9.97424	0.04825	Up
Ak8	4.16567	5.8322	8.38425	11.6605	0.0497	Up
Zfp101	1.40495	1.85669	3.8604	3.84827	0.04975	Up
Dnajb9	334.741	328.14	107.402	119.025	5e-05	Down
Fam46c	45.5672	57.4913	13.5037	12.0906	5e-05	Down
Pnliprp2	21.755	55.0754	15.7178	9.25777	5e-05	Down
Pramel5	331.273	279.203	132.153	136.16	5e-05	Down
Snrpn	171.019	181.14	42.5835	33.6745	5e-05	Down
Spryd7	85.7923	111.279	35.1301	51.6743	5e-05	Down
Tle4	32.4225	61.9542	10.4638	23.2168	5e-05	Down
Usp38	23.5453	28.3879	8.16366	11.5483	5e-05	Down
Marcks	8.11961	9.0324	1.64103	1.57161	0.0001	Down
Smpdl3a	129.934	160.185	47.3115	78.8789	0.0001	Down
Rarg	27.9653	32.9967	12.9939	12.2459	0.00025	Down
Cttn	60.7736	69.7555	30.38	32.2268	0.0003	Down
Eif2s3y	15.7318	38.6287	8.58731	6.88648	0.0003	Down
Gata6	55.5752	67.8425	21.5009	34.7894	0.00035	Down
Rragd	22.4351	27.8528	13.9786	7.79133	0.00035	Down
Sidt2	13.6085	19.6451	7.46201	5.92798	0.00035	Down
Fgfr1	6.60659	11.9079	3.52702	2.82135	0.0004	Down
Mfge8	44.9526	56.9475	19.33	22.4699	0.0005	Down
Tet2	3.64443	6.20666	2.19469	1.37335	0.0006	Down
Tbx20	16.6152	17.9299	3.85748	4.91068	0.00065	Down
Satb1	19.0683	24.6924	11.2501	10.582	0.0009	Down
Ap2a2	31.156	30.8949	12.918	17.3824	0.001	Down
Rnd3	10.8145	20.2287	5.79171	5.12514	0.001	Down
Bhmt2	46.1407	44.0886	25.0272	19.3261	0.0011	Down
Cry1	25.2326	27.5301	13.4316	9.4019	0.0013	Down
Cers6	6.17755	6.37188	0.687064	2.37566	0.00135	Down
Tpm4	78.2363	50.1373	29.9185	33.1645	0.00145	Down
Ddah1	19.4031	12.8014	6.268	7.45432	0.00155	Down
Pcgf5	89.9773	131.267	44.7755	62.4644	0.0016	Down
Hsd17b4	21.797	12.4116	8.215	4.82807	0.0017	Down
Pros1	4.09226	11.4958	0.465691	1.33163	0.0017	Down
Epha4	2.7146	4.01782	0.830148	0.595421	0.00175	Down
Parn	16.4127	19.1885	9.76699	4.70034	0.0019	Down
Dpp4	1.83766	8.88991	2.57147	1.08408	0.00195	Down
Fbxo30	12.7788	6.81796	2.49303	5.22104	0.00195	Down
Tfdp1	33.4977	32.549	18.5088	12.7616	0.00215	Down
Lcp1	2.75531	6.47596	0.964019	1.14647	0.0028	Down
Rnf166	15.8185	12.6787	6.64941	2.91929	0.0034	Down
Gpc4	18.5357	13.7996	5.16718	7.29121	0.00345	Down
Rpph1	643.554	281.811	186.409	171.394	0.00455	Down
Otud1	9.18975	11.0736	2.84501	3.71415	0.0046	Down
Klf4	5.39652	8.80913	1.61164	2.6213	0.00495	Down
Fabp5	32.1376	38.77	9.00524	14.491	0.0051	Down
Mef2d	14.4049	12.1071	4.59549	6.33631	0.00535	Down
Akr1b8	17.6484	43.2102	7.56874	16.9443	0.0061	Down
Xkr9	12.1084	26.0741	10.9688	5.76538	0.00695	Down
Alkbh5	6.38061	4.20686	1.89336	2.75875	0.008	Down
Ddx3y	8.32389	15.5052	5.56242	5.95831	0.00815	Down
Stard4	6.99931	5.34184	0.514584	2.54516	0.009	Down
Jun	5.91954	4.60125	0.574732	1.4946	0.0099	Down
Foxn3	15.7605	18.8377	10.8222	6.07346	0.00995	Down
Cmtm4	4.50756	3.76131	2.02183	1.88286	0.01	Down
Zdhhc2	5.17705	8.39165	1.37959	1.8015	0.0101	Down
Arhgap10	13.0183	8.62712	4.94635	4.5977	0.01055	Down
Tmed7	13.7399	9.86453	4.39051	7.07079	0.01125	Down
Ddx60	2.23867	4.3933	0.68335	1.76514	0.0115	Down
Ddi2	11.2637	10.5733	4.4267	4.64743	0.0116	Down
Suox	3.51592	6.60356	1.47849	1.23019	0.01205	Down
Abcb5	8.0773	6.31915	3.17684	3.31599	0.01245	Down
Prmt6	14.3349	15.4441	8.26031	6.27092	0.0125	Down
Gm9	15.8126	2.91274	4.01246	1.45669	0.01335	Down
Atf7ip	3.86811	7.80207	3.47856	1.86938	0.0136	Down
Micu1	15.1079	9.41099	5.88847	5.77396	0.01465	Down
Chmp4c	18.7921	20.4401	11.0313	7.2637	0.01485	Down
Idua	5.62214	4.83011	1.94656	2.30478	0.0157	Down
Rps6ka5	4.16698	3.69187	2.02661	0.612375	0.0161	Down
Foxo3	8.50398	7.89844	3.52077	3.75144	0.01625	Down
Bhlhb9	8.73658	6.86293	4.72081	2.00266	0.0167	Down
Uchl1	17.7672	5.91131	3.82477	1.7126	0.01705	Down
Nudt3	8.50673	18.7091	6.02687	7.12439	0.0171	Down
Ggt1	3.29937	11.6987	2.87104	1.46517	0.0174	Down
Ackr3	4.1457	4.58085	1.42413	0.415212	0.0185	Down
Zfp263	6.06749	8.21824	3.5726	2.93313	0.0185	Down
Phtf2	7.83418	5.77253	2.62949	3.87679	0.01865	Down
Tex101	13.4501	13.2621	2.49594	3.85341	0.01895	Down
1700042G15Rik	10.1992	9.66317	2.44701	5.56893	0.0196	Down
Pex5	8.73314	9.38452	4.31045	4.40633	0.01995	Down
Smad7	2.75457	4.6241	1.47371	1.56134	0.02085	Down
Plk5	6.90032	6.21883	1.06195	2.98284	0.0218	Down
Dvl3	6.72563	4.50503	2.18704	2.03367	0.02215	Down
Dph2	9.6281	11.8039	6.06917	4.52769	0.02355	Down
Jakmip1	8.1959	8.47468	3.30769	4.23708	0.0241	Down
Ptges	2.83818	5.55901	0.910128	2.68451	0.02415	Down
Slc45a4	3.10937	7.9299	2.67379	2.41453	0.02455	Down
Igsf1	3.04198	14.2211	3.00917	4.59133	0.02475	Down
Ddit4l	7.83736	10.6376	2.39409	6.0936	0.0252	Down
Rala	7.14865	8.76677	5.25676	2.13294	0.0252	Down
Pdzd3	7.25315	19.738	3.65569	9.00153	0.02525	Down
Ell3	17.6135	12.4252	8.16108	4.72889	0.02565	Down
Rmi2	2.76251	3.9421	1.4498	1.04499	0.0264	Down
Lactb	15.3175	9.95371	8.56908	3.53967	0.0265	Down
Impa2	9.72831	7.54127	3.75662	2.33129	0.0291	Down
Kptn	13.8733	10.2015	6.28248	4.14813	0.0296	Down
Gata3	4.16917	4.83063	1.13853	2.22029	0.02995	Down
Fbxl5	10.1039	9.63436	6.29795	3.477	0.0303	Down
Rsu1	9.95351	1.43451	2.11562	1.11896	0.03095	Down
Paxip1	3.59985	4.81961	1.35214	2.74938	0.0319	Down
Rnf5	25.3439	11.8358	7.90504	8.60799	0.0326	Down
Arhgap8	14.8738	4.5553	2.01349	5.92752	0.03335	Down
Trim38	4.80039	14.5631	2.0788	4.59422	0.03335	Down
Setd6	7.1814	4.44677	2.79667	0.791048	0.0347	Down
Cbr2	24.7285	5.10665	7.07259	4.03228	0.03575	Down
Ergic1	2.96358	4.14686	0.850866	1.33099	0.03675	Down
2510039O18Rik	4.83927	5.24242	1.9302	2.36817	0.0369	Down
Slc25a40	5.30931	7.0629	3.02261	2.71337	0.03745	Down
Slc25a31	12.6645	1.90432	4.2524	1.79169	0.03755	Down
Smap2	6.63043	6.93257	4.0296	2.76171	0.03865	Down
Tmem5	16.7996	16.4187	7.06302	9.05946	0.03895	Down
4930500L23Rik	24.2262	8.20504	4.71007	3.29518	0.03945	Down
Kifc1	3.00009	5.44489	0.817064	2.13719	0.03965	Down
Arap1	2.8749	4.00909	2.63669	0.782036	0.03995	Down
Gm5643	51.9721	66.9334	47.5697	34.0632	0.0407	Down
Nr4a1	5.57773	5.48813	3.29339	1.32349	0.04275	Down
Shc3	9.47541	4.7075	3.97362	1.46145	0.04515	Down
Galnt2	2.79362	6.07162	2.32837	2.07453	0.0452	Down
Tap1	2.72194	5.61259	1.56392	1.96265	0.04595	Down
Rhob	3.54051	3.44094	1.14232	1.12156	0.04805	Down
Txndc11	3.68735	7.14734	2.89022	1.6123	0.04825	Down
Pdxp	5.56638	4.0513	0.807188	2.75483	0.0487	Down
Ctgf	4.14937	3.1558	1.96599	0.856442	0.04875	Down

## Sheet: KD Nr2c2
Supplementary information, Table S3 Differentially expressed genes of Nr5a2, Rarg, Nr1h3, or Nr2c2 KD in 8C embryos
Nr2c2 KD 8C
Gene	1NR NC rep1	1NR NC rep2	1NR Nr2c2 KD rep1	1NR Nr2c2 KD rep2	p value	DEG
AF067063	33.6584	58.7615	527.769	27.5757	5e-05	Up
Gm11544	21.9475	18.616	253.099	20.0394	5e-05	Up
Micu1	15.1079	9.41099	69.433	6.58733	5e-05	Up
Rpl39	1267.31	906.889	2666.47	1957.96	5e-05	Up
Scamp1	21.147	10.1044	79.5805	10.3542	5e-05	Up
Slc19a3	8.66074	4.76777	118.383	4.07967	5e-05	Up
Cbl	11.4514	14.1833	56.3685	7.4619	0.0001	Up
Cul3	19.9462	21.121	99.9406	16.5031	0.0001	Up
Rimklb	15.5437	19.8854	83.1938	5.86855	0.0001	Up
Gm11517	2478.22	3176.51	6910.27	4745.3	0.00015	Up
Rpl41	5489.16	6106.35	12816.7	9162.95	0.00025	Up
Dppa3	2578.34	2585.77	6820.1	4245.18	0.0003	Up
Gm364	2.84472	1.2797	15.5448	15.7807	0.00045	Up
Timm8a1	610.463	532.214	1263.39	720.671	0.00045	Up
Glrx5	21.4008	13.749	85.1566	29.4575	0.0005	Up
Zfyve20	13.2208	13.5729	53.4373	5.57486	0.0005	Up
Bex1	51.6183	3.70355	136.883	54.0816	0.00055	Up
Zfp644	1.90585	3.55453	12.189	3.49455	0.0006	Up
Znhit3	504.337	331.859	997.51	474.407	0.0008	Up
Cst7	25.6962	19.1554	97.5193	17.8694	0.001	Up
Lars2	145.012	169.897	179.805	337.604	0.001	Up
Scd3	5.01346	2.01204	25.4446	1.66833	0.001	Up
Guca1a	214.439	135.614	544.673	126.122	0.0012	Up
Lonp2	55.7809	30.1441	220.737	12.3085	0.0014	Up
BB557941	5.17539	2.63668	43.2419	0	0.00175	Up
Ifitm2	47.2132	109.813	205.455	168.191	0.00175	Up
Magoh	555.036	432.062	1105.75	570.255	0.0019	Up
Eda2r	4.23514	9.81003	24.5223	13.2554	0.00195	Up
Zfp51	29.5522	21.8316	74.435	23.5231	0.002	Up
Zscan5b	15.8827	40.0149	94.4082	17.6362	0.0024	Up
Wdr44	1.4958	0.558017	7.6203	2.34091	0.00255	Up
Ddr2	1.7154	1.13299	5.72421	1.44735	0.0028	Up
Ubb	627.33	321.041	598.485	964.172	0.0028	Up
Sgms1	1.41002	0.627706	6.83849	1.45027	0.0032	Up
Imp3	230.499	210.169	462.557	260.624	0.0033	Up
Mmgt1	7.83555	5.23489	15.1932	9.957	0.00335	Up
Dppa5a	2496.81	3037.57	2932.52	5861.91	0.0039	Up
Ak7	2.17527	1.712	2.92311	9.29088	0.0044	Up
AA467197	79.6115	83.7112	180.434	130.65	0.0048	Up
Tubb6	12.5747	8.98483	21.0988	24.2825	0.00495	Up
Syngr2	13.271	6.91387	23.3913	21.3555	0.00535	Up
Iqcf1	23.3231	8.54013	90.8627	13.9333	0.0054	Up
Rgn	4.74595	5.60639	20.8222	7.27151	0.0058	Up
Phf6	4.61429	3.5762	13.2218	4.49207	0.00585	Up
Ube2w	12.4941	7.33033	31.125	6.28992	0.0059	Up
Plk2	7.20841	5.62713	16.4379	10.3104	0.00665	Up
Klf17	26.8679	46.5431	113.013	13.2412	0.00685	Up
Ntmt1	24.2306	30.4882	81.3465	23.2861	0.00765	Up
Iars	18.1009	12.1414	41.2643	10.5698	0.00825	Up
Mbd3l2	2.4514	3.28788	16.2795	1.06961	0.00885	Up
Bex6	69.7345	130.436	284.606	60.1506	0.0089	Up
Hn1l	3.7841	5.29517	8.25651	11.183	0.0095	Up
Ate1	5.87504	2.75949	15.1881	1.49065	0.0109	Up
Anapc15	51.6331	29.1319	84.2935	61.7649	0.0113	Up
Apol7b	4.03225	5.53171	27.298	0.743603	0.01165	Up
Gm5424	6.80098	15.87	7.47511	34.6746	0.01335	Up
Errfi1	1.67629	1.27044	4.89469	4.50007	0.0134	Up
Tdpoz4	1.85	1.61989	47.3086	2.85127	0.01355	Up
Brdt	3.86827	6.92634	23.7654	3.08318	0.01395	Up
Arg2	5.40631	7.44139	47.7899	9.48049	0.01465	Up
Zfp566	3.66769	3.23281	8.01649	10.1001	0.0149	Up
Zfp874a	5.03814	11.1308	15.8924	11.0185	0.015	Up
Gm7102	4.28273	0.699511	24.4809	1.62418	0.01575	Up
Arhgap11a	3.06473	5.13325	7.60601	6.657	0.01595	Up
Klhl10	8.29628	17.4951	28.6545	17.4825	0.0161	Up
Tlk2	3.5559	5.64811	13.5644	3.91485	0.01635	Up
AU015228	0.849346	0.693233	6.42573	0.369772	0.0177	Up
Epb4.1l4b	1.56644	2.09213	2.72176	6.44787	0.0178	Up
Car4	4.90079	0.263984	15.3501	17.7085	0.018	Up
Slc6a14	0.849047	2.88486	5.11834	3.79931	0.0197	Up
Rpl15	198.997	147.42	220.914	192.712	0.02025	Up
Tdrp	12.9756	7.11591	12.5722	20.789	0.0204	Up
1110008P14Rik	54.7889	34.1251	83.1413	66.8908	0.0207	Up
Tcstv1	2.64145	0.925888	112.116	0.585721	0.02125	Up
Anxa8	6.04612	8.22141	11.8495	14.977	0.0223	Up
BC147527	0.556447	0.97375	23.0771	0	0.0238	Up
Hipk1	2.39983	2.06293	6.1516	1.5621	0.02595	Up
Rpp25l	30.4814	16.0287	49.9488	31.989	0.0271	Up
Siglecg	0.521007	1.82271	3.73551	4.0875	0.02715	Up
Phkg2	10.404	14.2654	30.7072	12.1599	0.02845	Up
Calml4	14.6806	13.5668	60.9287	11.0754	0.02855	Up
Pcm1	1.55477	1.84512	2.58627	3.35274	0.0293	Up
Gm1995	2.17963	2.48977	8.25015	1.66295	0.03015	Up
Stmn1	14.8283	27.01	31.2152	31.3781	0.03065	Up
Zfp951	3.20838	6.93787	7.31707	10.2871	0.03125	Up
Phlda3	3.55912	10.6466	11.8761	15.8788	0.0329	Up
2210404O09Rik	2.76228	3.1755	9.11891	3.78702	0.03455	Up
Ccdc186	1.23719	0.865581	4.18795	2.29021	0.0381	Up
1700080O16Rik	11.6144	1.83243	16.1861	10.323	0.0398	Up
Pex11a	3.87493	5.43268	18.0992	10.878	0.0399	Up
Fgf4	2.78158	5.8379	4.76248	10.4136	0.0404	Up
Gm1527	2.49825	0.145686	9.62295	1.99871	0.0404	Up
Yy2	11.0904	4.75884	24.2602	6.43917	0.0408	Up
Pwwp2a	1.83076	3.20574	4.36149	5.18875	0.04115	Up
Ak8	4.16567	5.8322	8.7822	9.89962	0.0415	Up
Stambp	2.24471	0.85679	6.83004	2.31499	0.0419	Up
Endog	55.1802	35.2042	103.112	54.2992	0.04225	Up
Zfp101	1.40495	1.85669	5.59517	2.17591	0.04295	Up
Rhod	1.09	4.8338	6.38086	9.88459	0.0445	Up
Gadd45b	5.65642	3.005	16.1978	3.94075	0.0454	Up
Pgam2	7.41091	9.95612	21.7515	12.5794	0.0456	Up
Rwdd2a	0.423312	2.66918	8.1181	2.23442	0.04605	Up
Taf3	2.44815	1.94851	3.96404	3.66786	0.04815	Up
Ndufs6	498.251	411.672	34.0885	93.6014	5e-05	Down
Ranbp1	442.384	350.166	87.818	158.567	0.0003	Down
Parl	64.9366	37.3324	5.59641	7.77263	0.00035	Down
Slc35a4	31.0106	21.2028	5.11175	8.64279	0.0011	Down
Mtx1	66.1534	65.2474	13.0711	25.7287	0.00145	Down
Rpph1	643.554	281.811	58.8501	36.0501	0.00145	Down
Tomm70a	59.1671	48.8017	11.3081	26.2286	0.0016	Down
Nedd8	435.895	369.74	126.012	150.597	0.00165	Down
Impact	12.6144	15.994	3.09032	4.96021	0.0022	Down
Lrrfip2	13.4847	15.4945	3.3198	4.08233	0.00225	Down
Pold1	7.17451	9.31467	1.35547	1.79871	0.0024	Down
Xkr9	12.1084	26.0741	5.38299	3.66132	0.0026	Down
Cldn4	95.8571	137.509	15.5648	65.1915	0.00285	Down
Fam114a2	16.7805	14.6051	3.5002	3.46465	0.003	Down
Hsph1	29.5869	37.7983	10.8503	13.157	0.00305	Down
Eif2s3y	15.7318	38.6287	0	11.0487	0.00365	Down
Wfdc15a	113.257	147.183	18.4294	30.3456	0.00365	Down
Poll	4.28523	13.4279	0.593785	2.27478	0.00475	Down
Pccb	29.5133	35.6847	11.9855	10.7951	0.0048	Down
R3hcc1	43.9256	39.0706	11.574	16.7452	0.0056	Down
2700029M09Rik	89.0969	100.173	29.9673	40.1206	0.0061	Down
Manbal	34.9418	25.7822	9.30804	5.33469	0.0062	Down
Mettl17	19.7153	13.3007	4.558	2.25057	0.00665	Down
Mael	32.7486	18.6801	8.46658	6.37302	0.00685	Down
Hsd17b4	21.797	12.4116	3.42165	6.93097	0.00775	Down
Dpcd	16.836	16.0525	2.28749	3.45738	0.0083	Down
Igbp1	84.6665	53.7358	27.4648	24.4491	0.0084	Down
Myg1	34.5918	33.187	12.6505	9.40207	0.00875	Down
Gprc5a	40.4291	60.1023	21.6516	19.3269	0.0088	Down
Gm9	15.8126	2.91274	1.32748	0.728142	0.01	Down
Sdhd	21.4289	23.8488	6.41616	4.0326	0.01095	Down
Ddx3y	8.32389	15.5052	0	6.70097	0.0111	Down
Chchd1	157.345	122.87	54.9407	43.7003	0.01155	Down
Ube2g2	17.562	25.605	7.71707	6.88192	0.01175	Down
Slc25a17	44.534	31.3662	16.5452	10.7691	0.0119	Down
Rnf166	15.8185	12.6787	3.66177	4.2379	0.0126	Down
Nup37	82.5661	82.5397	47.0572	19.752	0.01275	Down
Nr2c2	7.80988	12.17	0.808548	0.592307	0.01285	Down
Asz1	16.5498	23.1676	7.22692	4.82406	0.0132	Down
1110059E24Rik	35.1363	26.2402	7.47728	12.615	0.01545	Down
Rdh13	17.9549	19.313	7.81427	6.51386	0.0161	Down
Spata5	15.7688	19.0365	6.71834	6.20635	0.017	Down
Hnrnph3	17.7061	9.21166	4.19383	4.02353	0.0172	Down
Spry2	22.2608	35.31	9.46201	12.9542	0.01735	Down
Zdhhc2	5.17705	8.39165	1.51221	1.80508	0.0184	Down
Galnt2	2.79362	6.07162	1.66781	0.780712	0.021	Down
Atf7ip2	7.80684	7.8446	2.38165	2.46083	0.0228	Down
Gata3	4.16917	4.83063	0.414975	1.81437	0.02525	Down
Sdr39u1	15.8461	15.0814	1.298	1.42849	0.02585	Down
Etfdh	10.9077	8.56986	3.88819	2.00302	0.0261	Down
Tagap1	10.7475	11.5827	2.81354	4.06946	0.0267	Down
Prmt6	14.3349	15.4441	6.78313	4.50849	0.0272	Down
Mdh1	17.1293	6.5533	5.09749	1.99476	0.02845	Down
Asb3	3.89529	3.54251	0.930509	0.565051	0.02895	Down
Nfs1	26.7955	19.0541	10.5059	5.28229	0.0305	Down
9430016H08Rik	68.9793	71.8722	34.362	20.9891	0.03055	Down
Dpp4	1.83766	8.88991	1.82804	2.06206	0.0315	Down
Vps52	8.7723	8.8292	3.43217	2.94937	0.0338	Down
Akt1s1	8.615	10.0342	2.56673	2.58015	0.03445	Down
Scrn2	6.20268	6.0792	0.742291	1.62994	0.03455	Down
Fh1	26.111	18.9729	6.11195	11.1767	0.0346	Down
Ackr3	4.1457	4.58085	0.173896	1.14301	0.03475	Down
Plekhg5	8.04406	9.41975	3.35012	3.36822	0.03525	Down
Cdyl2	2.78676	4.90641	1.36136	1.61238	0.03545	Down
Cox15	4.81934	3.84393	0.942081	1.5429	0.0406	Down
Bhlhb9	8.73658	6.86293	4.32706	1.04884	0.04205	Down
Dph2	9.6281	11.8039	4.07251	3.71325	0.04275	Down
Cebpa	5.84616	20	3.49232	6.5094	0.04315	Down
Hddc3	24.69	22.2993	8.01662	4.73616	0.04325	Down
Csk	6.04313	10.8735	2.14007	3.76517	0.04495	Down
Slirp	474.218	434.089	97.7777	106.09	0.0468	Down
Arid2	3.88229	3.81317	0.798146	2.19536	0.04745	Down
Hars2	9.21078	7.88635	3.72216	2.51337	0.04745	Down
Csnk2a2	5.7014	6.174	2.35671	1.95489	0.0488	Down
Anxa3	6.99378	12.6473	2.09199	3.82627	0.0496	Down
