# Supplementary material for: NR5A2 connects zygotic genome activation to the first lineage segregation in totipotent embryos
Source: Cell Res. 2023 Nov 7;33(12):952–66. doi: 10.1038/s41422-023-00887-z (PMC10709309; doi:10.1038/s41422-023-00887-z)
Supplement: Supplementary file 14 — Supplementary Table S4 [file 41422_2023_887_MOESM14_ESM.xlsx]

## Sheet: Table4_KD_NR5A2_2C_DEG
Supplementary information, Table S4 Differentially expressed genes of Nr5a2 KD in 2C embryos
Nr5a2 KD 2C
Gene	1NR NC rep1	1NR NC rep2	1NR Nr5a2 KD rep1	1NR Nr5a2 KD rep2	p value	DEG
Esx1	6.63206	17.0231	72.8718	63.7887	5e-05	Up
Duoxa2	14.5947	3.48877	37.2896	34.5768	0.0003	Up
Mum1l1	4.99529	1.49438	14.1873	8.52656	0.00035	Up
Gpr50	65.9702	6.84087	136.581	141.318	0.00045	Up
Ppp1r2-ps7	4.93693	1.74683	12.1207	30.5048	0.0008	Up
Cd74	14.4128	7.49728	77.4467	9.78814	0.00105	Up
Hist1h2bj	11.388	64.4399	182.736	157.757	0.0019	Up
Mtmr1	2.03342	0.574008	8.17607	7.77323	0.00195	Up
Crabp1	12.2764	26.2484	119.696	72.1704	0.0026	Up
Olfr376	5.84399	3.57739	17.4741	43.2364	0.0033	Up
Eif4ebp2	2.54823	6.07985	7.81285	22.0202	0.00345	Up
Snrpn	13.608	10.2878	47.327	69.9863	0.00365	Up
Gm5635	11.3839	0	131.507	31.9326	0.00385	Up
Lrrc15	1.65188	2.8997	8.75768	9.53669	0.00495	Up
Gla	20.2499	11.6516	39.2296	37.7492	0.0054	Up
Sqstm1	18.8339	16.8886	43.476	63.08	0.0055	Up
Zfp952	1.01122	1.67915	8.3458	6.86358	0.00575	Up
Gadd45a	17.8534	33.4819	96.764	69.0401	0.00585	Up
Peg3	1.6598	0.722345	6.50949	4.54731	0.0067	Up
Cypt3	19.0991	12.8875	110.432	45.7001	0.00675	Up
Pi4k2b	8.19631	6.25472	22.0717	17.0859	0.0068	Up
Ripk3	1.38245	2.59493	10.4858	10.4605	0.00685	Up
Cotl1	20.1397	18.6787	56.0236	51.4706	0.0073	Up
Fhl3	2.72864	7.10871	28.2698	14.9728	0.0074	Up
Mycn	2.14101	1.0787	7.93004	6.24417	0.0077	Up
Ifitm1	2.50724	4.18798	30.7814	46.6229	0.00795	Up
Plat	3.6688	5.54665	14.8436	13.8941	0.0089	Up
L3hypdh	0.384417	3.21249	18.3231	9.35528	0.00915	Up
Sva	4.24876	10.053	50.9683	37.7573	0.0099	Up
Atf3	0.971289	0.490864	11.4866	6.45286	0.01035	Up
Chtf8	1.87264	9.89609	18.701	20.3576	0.01055	Up
Tgfbr1	5.03889	5.29805	12.6033	11.1128	0.01065	Up
Cd59b	4.1378	2.41386	14.3313	8.76394	0.0116	Up
Ephx2	1.47616	1.78859	5.92087	9.93463	0.0122	Up
Traf4	3.42818	11.4153	19.7297	25.326	0.0122	Up
Usp26	2.72691	1.62152	3.04838	5.88389	0.01265	Up
Rtn3	9.62984	11.1496	20.7062	27.6983	0.0127	Up
9130227L01Rik	2.70015	1.27993	7.68687	21.2	0.0128	Up
Slc25a22	0.243065	1.6537	8.58962	10.2906	0.0131	Up
Bckdhb	3.41585	4.46523	18.436	10.8937	0.01345	Up
Tmem248	7.99292	10.3231	19.7145	23.6934	0.01495	Up
Fgf9	1.2897	1.2952	4.85079	3.81474	0.0153	Up
Dgat1	8.73198	11.0041	29.9158	24.1941	0.0154	Up
Cox11	2.89848	2.52442	11.6971	12.4908	0.01545	Up
Il6ra	1.44224	3.80703	12.2264	6.83108	0.01635	Up
Tbc1d25	1.78347	1.92665	8.84533	5.19198	0.01665	Up
Gpr83	1.95258	1.90003	15.8379	2.09747	0.01715	Up
Vcl	3.46814	5.05024	10.1581	6.7766	0.01855	Up
Crispld2	2.14342	1.50678	6.639	4.10817	0.01875	Up
Ccdc91	3.28511	5.7323	9.44118	13.414	0.019	Up
Upp1	10.5972	4.26365	37.2499	12.5146	0.0191	Up
Max	6.46772	7.10915	12.1225	20.5354	0.01945	Up
Cdkl5	0.744531	2.10614	8.0465	6.16117	0.0196	Up
Bhlhb9	2.39263	0.492193	4.49114	4.06469	0.02	Up
Igtp	1.89084	0.955284	9.48917	5.59881	0.0204	Up
Pdpk1	19.1195	15.0712	39.7408	48.9482	0.0205	Up
Mtx2	10.0139	12.7579	41.7973	27.0813	0.02105	Up
Fam3c	3.36264	3.21739	10.0072	8.39855	0.0212	Up
Cypt2	8.91594	1.99884	56.2374	5.11839	0.02235	Up
Spi1	1.55249	0.79006	16.4322	7.34036	0.02255	Up
Osr2	4.59711	0.291025	7.20067	6.83631	0.02285	Up
Zfp759	1.38005	1.82093	2.8664	9.29378	0.02365	Up
Gck	0.789666	1.19465	1.93272	6.63808	0.02415	Up
Shisa2	1.92579	1.30774	7.30274	5.65719	0.0244	Up
Egln3	4.60036	0.34757	11.0373	5.72658	0.0254	Up
Tcfl5	3.99534	4.46591	16.5559	10.5704	0.0259	Up
Btbd7	1.78603	2.79338	5.19635	9.28614	0.02595	Up
Tmem221	2.17124	1.65246	10.2276	8.71764	0.0262	Up
Bambi-ps1	3.488	10.23	21.2733	21.0203	0.0262	Up
Zfp408	0.159722	2.16672	4.8804	3.32001	0.0272	Up
Lnpep	6.21314	2.71983	7.48735	10.3548	0.02725	Up
Fam64a	3.2235	0	4.34378	9.76116	0.02755	Up
Cyp4f39	1.41403	3.38376	10.8403	5.04903	0.028	Up
Cers6	1.51457	1.82577	5.96693	4.59877	0.02915	Up
Cnn1	11.2596	6.0963	24.9782	21.4853	0.0298	Up
Cyb5r1	1.21987	0.618322	9.83765	8.36852	0.03025	Up
6330403K07Rik	0	4.10435	17.5828	5.39886	0.0316	Up
Xlr4c	20.8572	17.8612	96.0277	35.7605	0.03205	Up
Tuba4a	28.0623	14.969	61.6906	69.9306	0.03235	Up
Prtn3	6.25195	8.43187	26.2013	31.2407	0.0328	Up
Psmd13	12.7878	16.216	42.8665	23.8091	0.03345	Up
Tle1	3.20056	5.2688	9.61866	21.6657	0.0336	Up
Msx1	4.65462	1.76477	14.9177	4.30069	0.0345	Up
Klf3	1.35263	2.45623	8.67057	3.34008	0.03535	Up
Mtfmt	1.87069	0.944995	5.84055	5.53796	0.03585	Up
Hand1	5.42665	0.771749	8.4066	4.0234	0.03595	Up
Ube4a	1.82085	1.90961	5.14087	5.23942	0.0377	Up
Shq1	0.963436	2.43425	9.45781	6.39959	0.0378	Up
Ndrg1	8.55817	2.3932	16.6736	12.0911	0.03845	Up
Slc2a3	1.20216	2.49065	3.2925	7.20377	0.0385	Up
Naa10	27.9039	8.24162	40.3686	47.3728	0.03885	Up
Sesn3	4.53751	6.31762	13.5017	17.7046	0.0392	Up
Tmx1	6.74347	4.28577	12.067	14.6239	0.0394	Up
Qsox1	1.24316	3.75598	7.10774	8.99536	0.04045	Up
Ceacam1	1.29894	3.35699	10.9723	6.50572	0.04055	Up
Mboat7	2.75755	0.960959	6.92114	5.27485	0.0409	Up
Tsx	13.9879	8.92569	26.6	31.5258	0.041	Up
Ift27	2.94394	0.566267	5.77846	8.55513	0.04175	Up
Timp2	0.330651	2.11856	5.34587	4.93622	0.0422	Up
Wars	1.77543	4.17976	10.1962	7.184	0.0425	Up
AA467197	2.91397	5.75392	26.7827	15.2402	0.04275	Up
H2-Q7	13.327	14.788	27.9439	31.3673	0.0445	Up
Coch	0.999418	1.32236	7.33374	2.27652	0.04475	Up
Nptx1	1.43846	2.33088	5.2065	5.17341	0.0451	Up
H2-Q6	6.53647	9.59962	17.3638	25.7566	0.04525	Up
Slc2a8	3.04776	3.69411	11.6187	8.5265	0.0464	Up
Slc1a4	2.12271	3.1986	4.73181	5.4923	0.04675	Up
Zhx1	2.90759	1.81296	6.69274	6.19288	0.0473	Up
Sv2b	2.52884	1.65432	4.22613	7.94431	0.04745	Up
Dusp2	0.409016	0.933021	4.39852	3.32332	0.0475	Up
Xlr4a	16.061	1.29335	51.1838	28.3042	0.049	Up
AA415398	107.111	41.6487	35.4221	20.1045	5e-05	Down
Nr5a2	19.4333	24.3311	6.12754	2.72192	5e-05	Down
Gm3139	134.068	93.8863	47.5869	61.6647	0.00025	Down
Trim13	123.759	23.7402	45.6877	16.233	0.00085	Down
Zfp639	72.7917	55.5828	25.553	45.2823	0.0012	Down
Prmt6	30.9349	56.0619	16.9841	22.6096	0.0013	Down
Stmn3	49.426	82.8996	23.6772	32.3981	0.00165	Down
Snrnp27	82.8014	60.875	20.6029	30.8457	0.00215	Down
Adrbk1	11.1375	9.00386	3.79105	1.71157	0.00225	Down
Mmp11	3.35569	17.7787	0.56041	2.10284	0.00245	Down
Pramel6	85.0463	46.5625	23.9427	38.8448	0.00255	Down
Ubtfl1	57.6975	21.8871	21.6429	13.7605	0.00295	Down
Pop5	62.7965	164.424	57.0598	60.7736	0.0034	Down
Dcaf5	4.49067	6.06401	1.21699	2.00521	0.0039	Down
Clu	29.4269	24.7868	20.2126	7.7501	0.00395	Down
Mcm10	14.7805	11.5327	6.85364	5.95872	0.0055	Down
Tlk2	22.4327	24.4217	14.1248	10.171	0.00635	Down
Fiz1	13.7149	34.6201	10.9434	11.4149	0.0064	Down
Denr	79.3442	48.6339	36.3502	36.4291	0.0072	Down
Aste1	33.575	40.7604	19.0485	13.5933	0.0072	Down
Pramel5	30.2545	19.7705	4.46153	14.9074	0.00825	Down
Klf4	9.7819	14.1624	5.04844	4.58694	0.0087	Down
Ddx55	8.20807	8.76125	4.08233	4.2158	0.01015	Down
Xylb	6.38227	22.9142	5.67087	7.59736	0.01135	Down
Zfp820	8.41432	12.5617	6.87971	5.77908	0.0115	Down
Rffl	11.5533	16.9174	4.36075	6.21111	0.0119	Down
Lgals8	8.83072	4.27135	2.1254	3.72389	0.01195	Down
Rpl13a	87.2996	126.48	57.344	38.0674	0.0129	Down
0610009B22Rik	41.4551	14.5112	5.74376	10.5377	0.01295	Down
Fbxo6	21.2448	44.2622	11.3491	23.2555	0.01315	Down
Idh1	8.87707	4.61858	3.1498	1.19171	0.01335	Down
Zfp599	12.5789	7.96546	4.01218	3.93522	0.01375	Down
Ccdc9	9.04955	18.6263	2.60435	9.45033	0.0138	Down
Hmg20b	14.0951	22.898	8.99848	8.39034	0.01395	Down
D5Ertd577e	16.2841	15.6771	8.51914	12.4616	0.0142	Down
Ehmt2	3.25928	5.39184	2.00649	2.20308	0.0142	Down
Cbx8	18.1348	9.71805	6.61399	5.87201	0.01435	Down
Mrpl54	40.5799	72.703	19.3337	30.9154	0.01675	Down
Tnfaip8l2	56.0227	129.375	52.5227	78.9992	0.01675	Down
Clcn6	3.98466	4.27502	1.39634	0.672821	0.01725	Down
Zfp956	5.11277	5.70872	2.36951	0.95166	0.0183	Down
Satb1	4.61064	3.32518	1.43307	2.59685	0.0192	Down
Lyrm4	27.6589	12.1286	9.23539	7.44753	0.0193	Down
Hyls1	62.2528	26.562	24.2864	21.0926	0.01965	Down
AA543401	68.6341	42.2305	21.9075	35.7123	0.01975	Down
Ppp5c	2.14993	12.3324	0.821741	3.96635	0.02015	Down
Rgs11	14.6374	16.3996	9.15696	6.68248	0.0205	Down
Cep170	4.08422	4.13469	1.59988	2.40928	0.0208	Down
Usp29	4.97335	7.08133	1.16344	3.76279	0.02115	Down
Phkg2	60.1579	83.7793	43.2787	52.2497	0.02185	Down
Rab42	18.6696	28.2726	8.94881	11.9704	0.02205	Down
Deaf1	10.5681	9.46064	4.85209	3.83984	0.0232	Down
Gtsf1l	19.6823	19.3853	9.84823	9.00948	0.02475	Down
Gm1587	11.6743	6.19712	3.08481	3.32075	0.025	Down
Xpa	18.3614	10.4656	6.01348	3.77182	0.025	Down
Cdk5rap1	10.7216	5.91126	1.5225	4.37565	0.0251	Down
Pde6a	4.23461	5.42175	3.46615	2.17912	0.0257	Down
Tatdn2	3.72653	12.3191	2.94962	3.86642	0.0258	Down
Lat2	15.7432	9.82028	5.96738	5.90166	0.0262	Down
Cep104	4.05287	8.75433	2.32769	3.3436	0.02625	Down
Zc3h4	4.79998	4.0424	1.01724	2.44591	0.02655	Down
Fam26f	7.42737	13.4776	0.919277	2.23342	0.02745	Down
Ube2f	15.6067	16.5166	3.73887	14.5432	0.0278	Down
Dis3l	9.41086	9.11188	5.39383	2.35172	0.02825	Down
Nacc2	3.91251	6.08671	2.2893	2.60718	0.0284	Down
Mast1	4.41188	7.35827	3.00409	3.35951	0.0285	Down
Acot13	80.6304	36.7715	32.854	32.1608	0.02895	Down
Poc1a	9.59715	7.87417	5.41189	1.66081	0.0299	Down
Rreb1	3.97198	12.5184	3.51197	7.03823	0.03045	Down
Ssmem1	11.1245	4.72663	3.47303	2.04645	0.03185	Down
Lamtor4	17.0808	24.7009	8.04219	9.55894	0.0332	Down
Enpp5	10.0149	2.11148	4.23542	1.43991	0.0346	Down
Egln1	9.70637	6.03403	3.50825	2.90628	0.03485	Down
Dcun1d3	5.08372	5.69662	2.61208	2.36917	0.03565	Down
Plin3	6.14436	9.08367	3.12916	3.77495	0.03945	Down
Htra1	6.55846	8.28279	4.17895	4.03453	0.03995	Down
Rab11fip5	3.61416	6.64243	1.4394	2.69134	0.0401	Down
Dnajc4	12.4304	22.9901	7.91789	5.90907	0.04185	Down
Tead4	5.58445	9.93628	3.58	4.85052	0.0424	Down
Fbrs	4.65038	4.91933	1.39482	2.49023	0.04255	Down
Cdyl	6.81224	8.56112	4.87655	3.63428	0.0433	Down
Gm20337	9.44046	9.16496	2.99238	4.49673	0.0434	Down
Sigirr	4.49603	7.05932	1.93455	3.45924	0.0447	Down
Eif2s3y	9.21544	11.4752	7.54205	7.46794	0.0453	Down
Rpl23	13.1484	12.2266	6.12898	4.96508	0.04535	Down
Plekhb1	13.0355	9.79299	8.283	6.20105	0.0467	Down
Ptpn9	6.9555	5.73585	4.3743	3.74295	0.047	Down
Man2a2	3.0032	5.31201	1.81278	1.87449	0.0475	Down
Tsta3	3.69468	12.4947	2.49736	3.74588	0.04895	Down
Timmdc1	15.9006	9.96104	6.47641	8.71972	0.049	Down
Rps26	122.506	71.2428	67.781	34.2904	0.0491	Down
Myg1	14.5791	19.4323	3.68272	16.8328	0.0495	Down
Rpl19	32.4674	42.0563	11.3141	32.5877	0.0497	Down
