# Supplementary material for: NR5A2 connects zygotic genome activation to the first lineage segregation in totipotent embryos
Source: Cell Res. 2023 Nov 7;33(12):952–66. doi: 10.1038/s41422-023-00887-z (PMC10709309; doi:10.1038/s41422-023-00887-z)
Supplement: Supplementary file 15 — Supplementary Table S5 [file 41422_2023_887_MOESM15_ESM.xlsx]

## Sheet: Sheet1
Supplementary information, Table S5 ZGA gene list
Gene	Class	Nr5a2 NC 2C rep1	Nr5a2 NC 2C rep2	Nr5a2 KD 2C rep1	Nr5a2 KD 2C rep2
1110008F13Rik	minor	125.393	148.821	168.399	227.063
Scand1	minor	53.2174	47.5598	70.1422	61.0498
Ctsl	minor	586.044	286.075	666.86	640.111
Id2	minor	139.355	28.93	95.7734	59.0859
Gcsh	minor	742.088	898.054	914.199	1022.16
Tmsb4x	minor	58.0924	49.9623	107.39	162.156
Prps1	minor	726.299	213.529	637.994	577.176
Lgals1	minor	75.9838	71.8609	67.5458	35.938
Clp1	minor	140.121	58.5377	66.1001	121.557
Hmox1	minor	13.0837	8.66892	4.82539	21.7372
Akr1b10	minor	12.8418	12.5458	2.77579	19.0512
Plk2	minor	48.1161	10.9015	25.64	18.0784
Mt1	minor	2110.14	2092.65	1922.13	1486.39
Gm9895	minor	21.935	9.71553	11.5838	23.765
Mt2	minor	1914.61	2391.58	1766.67	1849.18
Ddit4l	minor	27.7752	14.6702	17.3034	12.8121
Zscan4f	minor	124.308	25.201	53.1895	44.6854
Gm12794	minor	124.163	16.921	75.6715	41.0787
Zscan4c	minor	73.0758	12.5959	26.3519	23.7851
Zscan4d	minor	77.6897	12.2138	21.5957	24.4627
Dux	minor	0.314783	0	1.05314	0
2310040G24Rik	minor	102.765	118.695	155.104	153.494
Bex6	minor	114.353	89.2666	77.1412	95.7856
Usp17la	minor	15.9342	2.10917	2.24817	2.82346
Usp17le	minor	16.3531	7.17482	7.58594	16.5078
Usp17lb	minor	319.865	119.169	212.111	200.08
Gm8300	minor	75.2731	84.5429	60.9116	96.1876
Zscan4a	minor	40.2712	8.01111	19.3216	26.0896
Gm5662	minor	361.986	276.218	449.757	297.893
B020004J07Rik	minor	96.3216	51.039	56.8889	125.455
Zscan4b	minor	20.3634	1.73644	2.54457	7.367
Gm428	minor	72.0607	4.91265	24.5132	23.6612
Gm4340	minor	31.005	11.2623	41.8611	40.4825
Gm11544	minor	428.406	436.1	775.313	654.394
Defb13	minor	0	0	0	0
Gm4850	minor	313.005	111.404	275.417	266.346
2410141K09Rik	minor	3.15812	0	0.303841	1.71541
Gm11487	minor	54.2373	7.45776	31.4898	38.3675
Cypt2	minor	8.91594	1.99884	56.2374	5.11839
Gm21319	minor	4.96328	4.64665	2.33426	12.698
Gm4301	minor	3.55584	1.40791	0.388185	3.30196
Gm10696	minor	128.914	38.5204	63.2081	97.9572
Usp17lc	minor	78.3417	37.4456	74.4614	46.0918
Gm4971	minor	131.235	32.0187	141.039	82.9445
Gm13078	minor	307.44	46.6332	117.38	150.465
Ubtfl1	minor	57.6975	21.8871	21.6429	13.7605
BC080695	minor	117.102	58.8323	47.3346	145.193
Gm13119	minor	19.164	9.29191	10.9235	22.2342
Gm5039	minor	36.2058	28.0715	26.564	40.4148
Guca1a	minor	221.686	213.856	221.106	253.289
Obox3	minor	438.152	247.376	324.234	531.46
Gm2022	minor	12.9402	11.5365	26.8616	9.66332
Tmem92	minor	52.4456	40.4444	54.5767	64.1871
B020004C17Rik	minor	466.156	211.831	547.157	532.261
Rfpl4b	minor	96.4592	32.7615	122.186	30.8759
Gm2016	minor	198.274	134.496	212.317	164.805
Gm4027	minor	67.1704	53.7061	133.659	52.43
Zfp352	minor	214.096	55.9016	116.482	98.7266
Pramef6	minor	55.7488	4.30885	9.75526	14.3782
Defb35	minor	0	0	0	0
Usp17ld	minor	46.6908	13.7384	32.4757	30.2215
Gm4302	minor	0.00351229	0.0127323	0.0107347	0.00884657
Rps27	major	8.77199	8.39975	16.3452	3.1163
Eif4ebp1	major	34.6319	45.0567	65.7846	58.0656
Rpl37a	major	11.8002	9.39444	9.63553	2.98187
Rps23	major	14.6593	25.9841	26.5099	18.9673
Set	major	86.6526	92.0538	98.0365	78.2143
Ddhd2	major	34.8197	17.551	20.1144	20.8959
Arglu1	major	28.3098	51.4395	40.5754	32.0647
Cbx3	major	125.469	103.162	116.605	71.0512
Malat1	major	8.93232	78.8822	26.4942	25.1775
Fam195b	major	1.76243	1.79832	0.39823	5.79572
Eif3f	major	39.416	48.152	55.0253	38.2087
Polr2m	major	38.8512	55.5301	57.5062	75.9637
Pgp	major	66.135	108.338	54.9223	119.633
Bag1	major	26.0051	114.209	85.5752	76.5074
Slc39a1	major	23.4638	16.7422	22.7848	22.7523
Psmg2	major	9.02998	14.9418	6.626	11.5028
Alyref	major	20.3702	41.4813	37.6297	37.6282
Churc1	major	43.8241	48.3699	34.6051	53.3171
Chchd4	major	24.2372	32.9702	24.4255	20.6657
Gna11	major	5.83195	5.16728	3.69382	7.11634
Prdx4	major	140.463	94.477	264.363	284.917
Cacybp	major	62.0012	29.0381	54.6745	67.4967
Akirin1	major	22.3849	23.4731	29.122	24.9166
Marcksl1	major	34.7924	31.5004	45.2492	91.7944
Tmem160	major	9.99135	56.6588	37.6546	21.3925
H2afz	major	314.894	229.723	374.114	280.832
Hccs	major	28.805	17.4302	26.392	25.991
Hexb	major	74.6369	61.0901	123.933	109.252
C1d	major	107.361	90.9227	131.417	152.385
Pnrc2	major	43.5135	9.20982	7.68214	14.1852
Dnpep	major	17.2701	9.76991	19.0243	32.7233
Yrdc	major	25.324	78.7123	118.827	91.0277
Gpn3	major	89.9603	74.5264	92.0143	114.898
Ttyh2	major	10.4345	16.9814	20.8073	35.7645
Epcam	major	96.0964	83.6757	130.832	88.6507
Mrps30	major	42.3881	24.2998	71.8855	62.4701
Gsr	major	2.53439	5.91857	7.06342	7.95669
Ostm1	major	9.09768	10.529	16.0127	19.1245
Nudt21	major	20.2197	19.0121	19.9581	20.4645
Lias	major	23.0787	19.4882	19.873	26.6866
D030056L22Rik	major	100.88	158.938	202.284	224.776
Piwil2	major	3.46465	4.8551	7.08918	5.8959
Eif2b5	major	10.8914	23.7822	23.4828	32.162
Nupr1	major	36.2953	43.0851	66.9996	26.4598
Ier3ip1	major	13.7115	21.2859	17.0157	13.8667
Vimp	major	390.474	622.062	593.292	462.009
Mrps34	major	16.52	4.03337	6.57205	6.79858
Hnrnpab	major	39.708	158.949	176.194	203.639
Pdxp	major	7.97795	18.3822	13.0279	18.2158
Snapc2	major	109.838	78.0566	79.6828	62.9952
Casp6	major	6.971	1.41632	2.1923	1.26329
Sycp1	major	41.696	25.0647	22.2119	30.0072
Syap1	major	28.6479	25.1516	28.3321	38.8082
Wdr45b	major	51.0605	69.5911	81.1707	82.4233
Yme1l1	major	20.4378	22.3266	34.5106	30.5564
Zfp263	major	12.1149	24.6047	26.5894	15.4238
Tomm5	major	312.144	456.121	375.547	370.002
Ctsa	major	27.1353	50.5843	47.0082	48.1722
Tob1	major	49.1171	17.2344	50.3952	30.0566
2900097C17Rik	major	23.993	21.0655	25.3249	23.6055
Sac3d1	major	58.3218	68.8255	122.642	42.0987
Ier2	major	26.4055	11.3903	15.1078	29.1426
Rnf11	major	94.384	69.0074	119.455	83.7901
Pld6	major	2.20605	3.66841	1.75858	3.18224
Isca2	major	33.7537	27.5502	33.8165	44.456
Chrac1	major	21.584	21.0939	23.9396	14.2177
Nop2	major	52.091	46.472	56.5155	51.4525
Rab5a	major	16.9646	33.3909	53.0204	55.7124
Rbmx2	major	30.9026	14.0812	41.4726	17.815
Nop16	major	130.017	91.5928	98.8875	108.169
Tmed4	major	20.346	8.35355	27.8941	20.0555
Ormdl2	major	35.8819	20.7946	31.9937	36.8082
Hspbp1	major	26.005	43.914	22.5403	19.1626
Fyttd1	major	12.1045	12.5454	18.0968	16.0832
Fam136a	major	44.5671	8.78689	22.8858	20.2341
Ell2	major	21.9772	40.7955	63.9081	61.7308
Id1	major	51.8577	26.684	54.1777	12.8325
Pmpca	major	17.2524	8.23868	11.2993	16.6262
Polr3g	major	13.2989	21.5707	14.5297	13.1509
Gemin2	major	20.9951	17.6169	23.2031	28.1764
Zfp637	major	19.1852	44.6717	30.1531	27.3283
Cnep1r1	major	40.2866	35.1311	42.1672	63.7036
Sbno1	major	21.6482	24.915	29.4578	20.2834
Zfp622	major	16.6089	74.6824	104.444	81.7458
Mpdu1	major	5.38136	25.1152	25.1051	18.6167
Kctd6	major	19.2089	16.1224	23.3908	29.0306
Fbxw2	major	14.1547	16.4974	23.1609	21.8693
Zfp386	major	8.63531	3.29891	8.46334	7.33558
Apoc2	major	22.5486	40.8435	20.7055	16.2549
Pcgf5	major	175.94	105.74	158.32	134.959
Fam134a	major	4.35468	14.9945	7.58216	12.0554
Dync1li1	major	19.2502	13.757	23.665	25.9477
Nanp	major	16.933	9.87752	13.4463	7.05519
Ppp1cc	major	26.7478	58.7124	55.1349	64.0158
Cul3	major	190.091	70.2384	132.75	122.684
Wdr45	major	36.5913	44.1025	43.6546	42.0027
Cuedc2	major	16.6046	8.74201	12.0783	7.65402
Rpl9	major	0	0.932411	3.32789	0
Mcts2	major	97.4194	48.3707	20.1032	93.0831
Arih2	major	11.6086	22.5801	23.2251	13.9577
Pigh	major	6.09092	9.80971	8.49983	11.4325
1600020E01Rik	major	36.7974	61.3694	36.7278	35.376
Gnl3l	major	5.45691	7.39258	6.27166	7.34991
Hspa2	major	34.2142	4.08557	11.1481	13.6801
Coil	major	8.05038	14.0463	12.9437	16.6776
Shmt1	major	38.7844	53.5989	43.7187	58.9118
Nme2	major	189.473	358.583	285.005	335.074
Chek2	major	45.7213	34.4991	45.58	52.5459
Hmgcl	major	31.3065	15.7889	29.2356	34.0781
Gpkow	major	16.8609	11.2562	15.4962	22.6791
Gba	major	4.9141	4.65374	2.4652	5.94952
Lsm12	major	8.63873	29.0763	15.2169	14.5087
Tomm70a	major	4.89793	15.1214	18.2074	29.3016
Akap8	major	29.7737	43.9254	34.3986	44.8238
Tmx1	major	6.74347	4.28577	12.067	14.6239
Cdkn3	major	17.291	14.3142	46.5181	26.9415
Srsf1	major	31.8074	42.4606	52.4214	63.6221
Arrdc3	major	11.6136	2.62439	8.09454	7.49811
BC003965	major	26.9537	33.5513	43.6424	43.2125
2210016L21Rik	major	19.3819	33.9965	21.2406	22.3001
Eif1a	major	26.525	20.5083	45.7819	35.6332
Cggbp1	major	44.9761	46.2919	57.4157	71.5169
Stk19	major	16.6235	20.8384	23.9447	9.91459
Gsto1	major	65.6162	27.3752	123.792	36.5389
Trap1a	major	19.4357	13.489	24.7264	12.6664
Odc1	major	52.363	170.717	158.066	162.515
Pus1	major	34.2274	45.892	49.9281	35.4317
Tmsb15b1	major	72.3805	38.6296	58.7561	36.0634
Zc3hc1	major	67.0354	44.49	76.1344	64.3161
Fmr1	major	14.4744	20.0525	27.4351	21.9362
Kdm5a	major	7.16485	11.1987	9.78587	9.15115
Surf2	major	24.713	28.1729	19.8027	30.6563
Tmpo	major	15.2297	22.8514	13.9472	24.1227
Acat2	major	18.6629	17.0359	37.857	38.2731
Gadd45a	major	17.8534	33.4819	96.764	69.0401
Lpcat3	major	3.86719	6.40174	8.95692	9.64794
Taf4b	major	15.9188	24.6393	32.0055	29.1845
Mak16	major	141.188	67.5471	102.754	102.084
Senp2	major	8.65486	12.6711	13.8449	11.3043
Sapcd2	major	18.6309	35.5602	37.7381	32.3933
Plekhf2	major	25.0717	25.8685	65.6571	39.0985
Pcyt2	major	6.70165	19.0038	9.93032	13.6106
Snhg5	major	169.437	38.1472	41.9353	68.2088
Tomm20	major	12.7036	17.4375	20.7424	21.5077
Ing4	major	16.3727	28.0115	24.4851	16.8509
Ankrd54	major	20.7729	61.7737	46.7015	42.0383
Rabgef1	major	50.5096	22.7057	31.7381	26.1167
Zfp644	major	11.1594	15.5542	10.0379	13.9719
Snf8	major	16.152	52.9538	32.6435	25.6032
Ncbp1	major	59.6522	55.1625	75.661	62.3254
Dolpp1	major	8.65364	5.77635	8.94835	7.49485
Psat1	major	68.7755	84.6024	113.816	74.3516
Narfl	major	12.5911	21.2304	11.7869	26.5324
Sfi1	major	22.5146	25.3019	16.8581	17.455
Suv420h1	major	12.7339	16.2158	13.1555	13.8054
Slc25a33	major	12.0248	11.207	16.3443	8.15354
Wdr34	major	4.32872	5.75011	4.59603	6.81736
Zfp367	major	12.7338	13.623	24.1892	17.256
2810008D09Rik	major	52.0601	118.92	121.728	107.045
Fbxl15	major	2.28374	5.60188	4.86682	4.65872
Smek1	major	16.0539	42.6174	26.7642	30.7418
1700020I14Rik	major	14.9864	24.8238	22.9075	36.0291
Hmmr	major	34.3791	34.8996	38.956	36.4261
Pabpc1	major	26.4847	93.7738	86.3202	91.3379
Pgd	major	17.2577	40.2607	34.7794	30.8545
Agpat5	major	33.9516	30.5713	49.8024	54.9778
Cstf2t	major	17.3499	33.5881	34.1503	25.1954
Mgat2	major	47.4103	101.6	97.3318	109.406
Pspc1	major	13.9247	9.93656	14.0585	10.9952
Mdp1	major	26.2531	30.5547	23.1084	18.5905
A830080D01Rik	major	17.0893	8.36706	19.0355	13.5121
Rrs1	major	18.6442	29.6664	36.3792	29.2675
Esf1	major	19.9643	43.4265	39.7384	41.9007
Nup62cl	major	8.31345	2.45156	6.51865	7.73758
Rad9a	major	23.1804	8.58187	17.2476	17.5745
Vhl	major	38.9237	39.0903	53.2184	51.7616
Nabp1	major	32.5515	13.6741	21.9663	15.3363
Adi1	major	27.0865	32.2182	27.1549	45.0311
Tor1aip2	major	32.5389	19.4433	29.2818	33.7796
Spry2	major	16.4219	5.75929	17.8978	8.67109
Bid	major	29.9745	18.344	26.0143	30.1241
Decr2	major	16.1313	22.3297	38.1852	33.1689
Cdkn1a	major	34.6802	21.1947	47.812	57.18
Aggf1	major	15.0365	29.9668	25.0621	37.5609
Sdr39u1	major	7.46371	7.46568	10.1123	10.0606
Mns1	major	15.4411	13.4802	19.7239	16.8189
Nol11	major	69.2809	52.669	78.5616	83.1022
Gart	major	8.69854	6.01387	9.5795	8.60808
Cbx8	major	18.1348	9.71805	6.61399	5.87201
Commd7	major	21.4561	13.7018	11.7676	15.4263
Spns1	major	50.8796	73.1223	68.9709	65.6555
Hdac1	major	33.1202	22.1541	22.1719	28.7746
Ppp1r2	major	11.222	8.56297	10.5452	11.9514
Dnajc4	major	12.4304	22.9901	7.91789	5.90907
Ctsz	major	64.9422	91.0133	109.792	125.981
2010320M18Rik	major	36.5719	19.6349	32.6311	24.7112
Creld1	major	3.44506	4.98382	3.14317	4.21471
1700123O20Rik	major	14.7581	22.4289	25.3264	25.7307
Ugcg	major	11.2484	29.3081	20.9219	21.2413
Ap4s1	major	13.6651	14.9736	13.2733	11.4608
Pim3	major	21.1051	27.8345	30.5718	33.5451
Ccne1	major	274.837	213.38	309.573	294.373
Cndp2	major	15.798	35.7745	28.0138	21.9607
Dusp22	major	0.656686	9.63107	4.61311	10.6442
Tmem223	major	12.4946	15.9624	19.7683	28.424
Zfp281	major	33.8346	14.6048	16.1739	19.627
Ube2j2	major	5.50307	11.4631	13.5546	13.9797
Zgpat	major	5.39866	12.3933	19.3543	14.73
Ccnb1ip1	major	85.4442	39.134	60.8229	33.989
Kdm5b	major	37.7376	74.1487	57.4415	53.4109
Sp3	major	16.1349	8.9784	10.7104	17.4908
Nampt	major	13.0963	10.0546	7.9129	6.69067
Sec61a2	major	24.152	11.1609	18.3785	20.4283
Bex1	major	35.6954	3.54409	33.8277	70.9339
Cbwd1	major	29.1996	18.9824	26.8403	26.4751
Rnmtl1	major	4.95873	8.9255	12.1436	11.5082
Grb2	major	8.74953	19.8361	22.3069	24.699
Ovol1	major	4.8418	2.86089	1.96235	1.35081
Pdcd10	major	16.2025	10.8936	23.7163	14.5861
Cox7a1	major	4.71579	20.0771	7.32678	6.24001
2410004N09Rik	major	23.3346	39.9359	33.8929	13.756
Lyrm2	major	10.3789	11.0924	9.11623	6.51219
Gpatch3	major	8.28755	25.2462	10.9862	21.6274
Rdm1	major	36.4291	45.4886	46.4118	50.8938
Zfp217	major	15.8248	13.0614	18.993	10.5316
Gnl1	major	4.92196	8.95662	4.17361	11.255
Nol9	major	25.1053	47.2409	30.0599	39.3325
1600002K03Rik	major	43.9039	74.8387	67.9578	34.474
AK010878	major	66.159	100.655	85.6058	67.7186
Tsen34	major	5.02117	9.1775	7.28974	11.2073
Xpa	major	18.3614	10.4656	6.01348	3.77182
Dnaaf2	major	14.9288	18.3569	9.18657	19.1977
Naa15	major	12.2058	17.0649	12.4406	17.2339
Noa1	major	18.2228	33.4421	39.5329	32.4886
Gss	major	7.50665	6.99054	7.87014	5.92801
Bcl10	major	30.7741	4.71598	14.6858	22.7548
Aaed1	major	9.35164	3.60324	1.06633	12.546
Strn3	major	8.90386	8.27705	11.1172	12.2414
Rassf7	major	7.90288	5.34725	10.934	11.6763
Ddx54	major	14.9144	31.6	21.8169	13.5506
Pias3	major	3.52783	4.85657	10.3573	7.37251
Arf2	major	54.7845	30.6296	87.0263	46.8862
Heatr3	major	22.6988	24.7796	24.1622	28.0144
Nr1d2	major	4.06126	5.06343	3.87197	4.725
Ppcs	major	19.296	15.0634	24.4283	26.3643
Oraov1	major	12.753	26.5268	30.869	28.3653
Sgms2	major	4.72487	1.28526	3.86231	3.09583
Mapk14	major	28.0878	24.9624	32.4399	29.0549
2510002D24Rik	major	9.71011	23.5902	18.1835	15.6359
Faf2	major	13.0688	7.72868	13.3934	14.3594
Apoc1	major	23.4578	18.1373	15.2342	17.9188
E130309D02Rik	major	10.9373	32.8952	28.6729	30.7807
Ap4b1	major	20.0673	7.53716	11.3433	14.6772
Sltm	major	20.8001	36.3702	24.2444	34.6293
Zfp1	major	17.5874	9.41796	16.175	8.55661
Haus2	major	21.3976	21.9159	29.4544	22.967
Impdh2	major	9.35918	7.11598	6.56332	8.15441
Ipo11	major	12.9223	9.88747	16.2329	17.691
Pitpnb	major	41.444	30.2767	30.2168	46.3852
Yy2	major	52.2282	38.6314	46.1366	87.4463
Xpnpep1	major	37.6037	20.0659	36.9638	34.9726
Ndufaf1	major	10.2584	11.3692	7.85647	8.11298
Larp1b	major	36.5196	172.355	95.4866	96.8791
Mtch2	major	20.3235	19.261	18.8838	28.1481
Rbbp6	major	65.7211	55.1952	68.997	65.3024
Mcl1	major	14.2914	37.2593	25.0626	28.4719
Yy1	major	14.2685	33.608	15.2789	26.3
Deaf1	major	10.5681	9.46064	4.85209	3.83984
Nipa2	major	21.9906	22.4198	27.8459	30.0155
Cdk2ap1	major	482.3	376.027	387.266	376.48
Surf6	major	11.5572	41.8558	22.958	22.3172
Fbl	major	1.23497	6.85934	11.5273	3.73016
Polr3e	major	6.01465	24.7553	11.8817	17.8321
Tnpo3	major	47.4816	48.692	79.0113	54.0913
Fam109a	major	23.03	38.6958	40.5847	35.2131
Tmem185b	major	5.40608	5.55213	1.15218	13.3025
Syngr1	major	2.98134	12.7932	9.08701	4.52405
Slc25a36	major	37.4021	19.4666	33.0541	37.3359
Zfp868	major	22.7121	7.87721	13.2229	8.71984
Mettl2	major	18.3746	16.3775	36.5114	29.0194
Ccdc126	major	26.3872	23.8376	18.6392	32.6435
Ankrd10	major	136.06	159.125	208.554	195.72
Hormad1	major	41.2161	41.9145	47.4902	66.2014
Syncrip	major	23.2105	22.1062	15.2228	10.3888
Ubl4	major	3.94109	3.09113	2.08565	8.91737
Rpp40	major	19.6392	8.64669	15.403	12.8535
Mknk2	major	14.2963	24.9777	21.9029	22.2293
Tpst1	major	5.88435	7.50889	9.04045	17.6703
Bspry	major	16.856	34.7052	24.1295	21.1216
Stk16	major	4.77683	12.2884	11.208	13.8799
Cox11	major	2.89848	2.52442	11.6971	12.4908
Atg4d	major	2.67356	2.93616	4.26093	2.26474
Ruvbl1	major	17.5199	10.7441	14.4443	14.2251
Dpagt1	major	9.45626	12.9352	12.8948	13.9297
Dedd2	major	17.006	38.717	17.1006	22.3735
Slc29a2	major	6.27757	14.0495	13.7362	23.2901
Rab20	major	130.005	191.372	238.55	173.853
Prorsd1	major	25.2582	11.4754	19.3536	22.1417
Stk11	major	14.2856	34.3849	21.2685	16.1097
Sgpp1	major	3.99073	12.0396	9.64926	4.74397
Prnp	major	17.0249	37.9156	18.6277	37.8945
Alkbh4	major	11.4691	2.03291	11.5482	5.3748
B230219D22Rik	major	10.8848	14.6722	15.3194	15.5159
Slc12a2	major	14.3871	23.9452	18.1973	16.6091
Mga	major	8.17519	11.867	10.1823	11.1861
Cdc5l	major	16.6872	10.4453	10.43	9.02784
Zfp809	major	20.9029	13.765	32.1984	18.3576
Traf2	major	8.28439	8.24583	9.83117	14.0808
Isg20l2	major	18.1522	31.554	24.6654	26.1859
Tsr1	major	21.6338	17.1079	23.6584	24.0309
9430016H08Rik	major	16.1627	6.96585	10.5693	27.1709
Rbm34	major	13.6718	14.9353	9.7872	14.9154
Zmym5	major	7.53413	2.07859	4.41362	6.08136
Sesn1	major	9.01404	7.32057	11.489	12.9187
Spryd4	major	14.0129	9.69187	6.85477	8.74947
Sparc	major	3.97026	8.81797	2.33359	6.87439
Gtf3c5	major	23.3026	55.246	48.435	46.2413
Zfp623	major	26.9609	20.7614	22.3143	26.3638
Nmb	major	48.8076	57.3791	34.2378	25.1239
Dbr1	major	32.5589	31.2842	47.3747	57.4852
Zdhhc7	major	14.9971	53.4132	16.9786	26.8713
Sertad1	major	150.153	236.776	269.805	145.679
Arv1	major	8.58755	4.69857	1.66527	3.03092
Gabpa	major	67.3408	29.21	49.8285	30.0733
Elp6	major	44.0416	35.5841	31.1079	32.9805
Trub2	major	18.1883	18.868	19.3963	22.5188
BC005537	major	22.8006	21.8178	22.3214	15.3368
Rbmx	major	49.7844	35.6666	74.6389	49.7685
Ndrg3	major	3.0302	3.34647	4.19502	6.11663
1110038B12Rik	major	33.6554	27.0134	21.8213	27.6539
Ei24	major	36.3287	64.7178	69.0783	68.8899
Prpf4	major	21.3897	15.4624	17.2483	18.5758
Dck	major	19.0755	8.09776	21.6858	19.7478
Npl	major	99.1128	60.5683	62.4351	62.026
Dis3	major	18.3868	18.1763	18.518	16.2324
Ccdc134	major	15.8742	11.0848	15.4094	24.1242
Zfp668	major	1.91599	8.40559	5.21003	5.38943
Syce3	major	2.88215	2.37445	0	0
Gpr160	major	23.3022	18.0308	44.8681	48.6723
Zfp346	major	11.4929	14.4394	16.712	21.5818
Rbm45	major	16.6292	10.0389	11.822	8.23482
Tsen15	major	10.8217	8.29626	11.6782	12.9511
Ppat	major	78.9731	65.3028	79.5308	80.9594
Cdk9	major	16.342	30.9436	27.5151	19.62
Stk17b	major	22.8359	7.64012	18.1254	20.9396
Ints7	major	7.80191	4.62415	6.1771	9.32219
Yars	major	7.5475	9.15021	14.4406	8.86872
Ficd	major	53.2602	45.9665	100.048	100.478
Crip1	major	23.1741	21.4858	75.7163	36.2945
Gnpda1	major	6.94572	2.88544	3.09216	5.04509
Ubr5	major	10.3357	11.2356	8.53534	8.96314
Kbtbd2	major	3.85146	8.24177	9.20756	4.35023
Cited1	major	81.4058	62.8698	119.346	134.206
Smg5	major	4.44754	14.2942	8.71952	8.54705
Mex3c	major	8.87624	8.00141	7.43759	7.43845
Mplkip	major	2.07359	6.09265	7.21697	9.99212
Ppp2cb	major	18.9172	43.85	21.4074	15.8675
Sirt1	major	32.1643	30.6965	19.2221	21.6269
Moap1	major	11.5255	8.56457	7.49411	10.7818
Pin1	major	17.3895	15.8193	19.7692	15.2771
Tsga8	major	2.73406	28.8694	58.8825	18.474
Foxred1	major	14.3323	5.00588	14.7064	7.09905
Osbpl6	major	13.5686	13.226	13.9616	10.8758
Rlf	major	8.52597	16.9149	16.7585	15.5049
Pglyrp1	major	27.6331	45.4994	91.4843	37.8773
Tspan4	major	18.7891	50.9473	32.8553	49.0042
Tbl2	major	5.45506	9.13973	7.87254	13.6444
Anp32e	major	20.0704	27.0416	33.8211	25.913
Timm22	major	13.3839	17.818	15.7069	15.2074
Chka	major	76.8688	122.326	140.63	138.783
Spg7	major	6.52917	4.56949	3.87004	1.81399
Snhg10	major	51.2064	44.5484	65.3883	58.7897
Gemin5	major	10.8463	21.2786	18.6136	15.145
Arl2bp	major	4.98112	3.5215	4.44761	3.21745
Ikzf5	major	8.47942	1.72286	5.80442	3.93908
Nudt4	major	21.0456	67.527	37.0157	29.8146
Wdr77	major	88.642	51.7623	89.6908	71.8749
Hars2	major	16.0663	8.53229	11.2194	10.174
Pak2	major	6.18709	7.93332	10.4368	10.0712
Def8	major	5.20204	9.74112	7.5385	7.30859
9930104L06Rik	major	9.73926	13.1403	13.5194	11.189
Asl	major	1.75067	0.666269	1.76739	5.10667
Chac1	major	10.3956	0.322812	4.85168	6.44192
Cldn7	major	4.567	11.5151	9.83879	35.1417
Tnfrsf12a	major	116.48	152.272	246.162	234.74
Impdh1	major	9.4443	42.4653	22.0102	14.2362
Prosc	major	37.9184	26.4586	21.7979	38.0837
Rab40c	major	6.54938	24.3796	15.7968	21.6094
Zfx	major	10.2043	5.48489	9.45669	13.3384
Dnajb14	major	120.465	82.7927	117.596	184.069
Trim6	major	4.05154	16.5566	10.763	10.8772
Tatdn3	major	5.13363	8.29537	0.43609	7.70889
Ppp1r8	major	46.7952	68.8867	81.2607	82.0716
Prmt6	major	30.9349	56.0619	16.9841	22.6096
Pip5k1a	major	18.3192	11.1684	26.1815	17.4501
Gm6568	major	29.871	10.2217	22.854	24.2839
Sppl3	major	6.95495	16.4134	12.8838	14.3012
Zfp617	major	25.6377	12.6425	18.3064	19.8956
Gm6402	major	10.133	3.47941	0.342118	6.35278
Smarca5-ps	major	16.4214	15.1766	10.335	16.8313
Cdc42ep4	major	5.59071	4.3768	10.0635	4.76001
Ankrd22	major	27.8866	28.376	53.1366	77.8558
Tmem129	major	17.644	9.11487	33.6761	24.6711
Pdp2	major	76.9009	56.8155	69.9342	87.438
Sike1	major	16.5321	9.92229	8.75133	10.5437
Ube2o	major	11.1587	35.2786	16.0617	14.0149
Slc25a28	major	7.84712	27.2083	18.4833	15.3765
Terf2ip	major	6.4921	12.7994	9.9548	13.1365
Atad2b	major	18.6435	25.3497	29.9872	32.3511
Wdr4	major	4.2875	12.5758	7.93119	8.23934
Zfp775	major	31.9875	43.4802	31.8502	33.7562
Map2k3	major	18.0739	8.3878	22.7968	40.2723
Glrx2	major	1.66267	4.43213	2.9589	2.42047
Ipo7	major	11.1856	37.9695	39.6056	46.0169
Qpctl	major	6.34121	24.9313	42.8087	33.4601
Pten	major	10.4525	11.6603	13.9666	14.579
Ero1l	major	7.08546	4.52968	9.37199	10.5633
Cenpi	major	11.3543	3.77529	10.6264	11.4092
Pi4k2b	major	8.19631	6.25472	22.0717	17.0859
Wrap53	major	26.4872	16.6131	19.1089	24.2621
D16Ertd472e	major	16.1251	20.6079	16.3812	16.0492
Mars2	major	23.3153	8.80202	28.3689	12.2418
Flywch1	major	1.7296	2.61512	0.659213	1.72168
Dido1	major	9.10445	17.2196	14.6019	15.3113
Gskip	major	13.4205	13.9577	15.6814	15.8917
Mef2a	major	3.27686	3.81352	5.46356	4.37974
Pqlc1	major	12.677	16.7475	14.9657	20.4556
Pds5a	major	10.7281	10.5583	10.4435	13.3273
Tlk2	major	22.4327	24.4217	14.1248	10.171
Dgke	major	16.5155	19.9912	21.557	26.2173
Slc25a25	major	15.7306	32.3408	27.9798	36.8644
Cldn6	major	75.2689	12.8857	50.3773	61.9077
Klhl7	major	11.8463	17.204	16.3328	14.045
Zbtb43	major	12.0655	10.0431	9.65707	8.00412
2810006K23Rik	major	7.91069	3.84105	5.24393	4.42136
Cxadr	major	18.9947	18.7578	64.5415	41.2162
Gtf2i	major	7.11751	6.52083	4.2107	10.7299
Fahd1	major	27.5968	5.53704	8.16439	32.9441
Fam76a	major	17.8199	17.83	12.7416	16.6462
Gripap1	major	3.74949	4.87497	3.88312	6.68222
Socs3	major	4.28526	14.8226	16.2302	8.81255
Als2	major	26.2295	29.9796	21.8065	37.9763
2410016O06Rik	major	8.52413	20.3533	21.5178	15.7252
Glb1	major	12.4275	17.1011	15.1412	21.3708
Slc35e2	major	5.52036	6.08391	8.60262	13.4405
Fam20b	major	3.35364	4.2094	5.33208	7.95864
Snhg4	major	23.0517	16.7088	34.6896	28.4084
Them4	major	55.9271	46.7836	43.6208	52.2946
Slc5a6	major	27.1622	46.7548	53.8898	71.3443
Ppp1r16a	major	5.409	9.4188	7.21141	6.04583
H2-D1	major	8.84426	7.43458	23.5302	20.4908
Chst12	major	37.4954	17.9632	14.8932	20.2508
Ptpn1	major	13.64	26.37	24.7925	30.4033
Lgals3	major	21.0905	12.4911	29.3062	19.195
Mpv17	major	17.9435	13.6304	12.3007	21.7676
Hpdl	major	14.0721	18.8859	26.7116	17.2684
Nt5c	major	3.05784	9.50857	19.0494	9.20159
BC027231	major	24.0981	17.8739	17.0416	17.6215
1600012H06Rik	major	18.4824	13.9812	26.5522	34.0873
Msrb1	major	32.3426	140.87	179.766	169.941
Arsk	major	24.3798	10.6681	12.0664	33.06
Ubtd2	major	12.0297	22.5467	24.8187	21.6424
Ptpn9	major	6.9555	5.73585	4.3743	3.74295
Mvk	major	21.4403	20.2188	22.9369	32.3425
4930427A07Rik	major	5.02826	10.5639	12.298	12.5065
Zscan5b	major	276	136.861	341.715	319.817
Wbscr16	major	3.52369	13.5358	6.87776	12.0773
Gfod2	major	10.9492	13.038	24.2794	18.0183
Prelid2	major	39.4155	57.939	67.543	64.1085
Nmrk1	major	11.3522	2.77422	11.9881	12.2956
Klrg2	major	3.84726	10.6057	12.4801	6.78769
Gt(ROSA)26Sor	major	101.132	52.5517	178.216	119.201
Dhx9	major	5.36346	13.6026	11.0531	18.5427
Tmem177	major	14.1242	6.50282	2.68356	7.34358
Tef	major	5.71426	7.35618	11.6665	7.27847
Snx10	major	6.04987	3.81184	4.2043	6.48596
Mcf2	major	3.50309	0.245547	1.58084	2.31223
Chd1	major	12.1968	14.2909	16.0654	19.4892
Arl16	major	6.93306	13.6128	21.7197	12.8094
Casc3	major	6.38523	11.7898	17.2836	14.6336
Ajuba	major	15.2536	15.0541	8.71395	11.1527
4632427E13Rik	major	16.2513	15.9861	21.9148	12.5066
Tgs1	major	18.1782	26.6568	22.7633	28.077
Tfrc	major	68.7406	69.2152	134.679	98.7587
Fbxo47	major	11.9225	1.18816	11.244	6.97924
Poglut1	major	10.8034	4.27091	6.17891	8.34312
Mesdc2	major	9.65431	8.30692	14.7257	10.9012
Ranbp2	major	11.5831	23.2873	17.7299	16.1184
Utp23	major	33.2575	30.3195	37.1831	36.9064
Urm1	major	6.78667	23.6861	29.5884	21.8938
Zfp42	major	39.2937	21.4803	24.2945	24.3316
Dcun1d3	major	5.08372	5.69662	2.61208	2.36917
Unc119b	major	23.7413	26.0071	31.6563	32.9354
Zfp935	major	3.87494	5.47048	7.41304	19.1223
Sord	major	25.0167	54.6958	24.8795	32.6935
Kpna1	major	69.2969	36.3972	46.2499	60.9055
Tasp1	major	11.3075	13.9201	20.8993	14.7219
Glul	major	133.681	97.3044	189.711	194.088
Sfn	major	91.7525	91.9346	64.9843	88.1794
Apmap	major	28.2135	13.0776	26.7423	30.17
Mta2	major	19.6596	38.9437	36.6283	48.4192
Cd24a	major	35.8806	7.85801	16.0377	46.8344
Gorasp1	major	7.54186	18.6565	12.2906	17.7695
Socs2	major	14.4436	19.6878	13.885	11.8753
Calml4	major	33.3545	83.2523	94.2637	36.9744
Ccdc36	major	14.7148	7.40721	12.0712	14.485
Tktl1	major	65.3458	17.1028	51.3062	18.7301
Gadd45b	major	148.463	108.619	246.499	191.932
Ttc14	major	7.41342	7.98581	11.2927	9.38404
Npepps	major	2.43547	2.80554	4.08882	1.75433
Gm2a	major	45.3484	33.9943	48.1867	71.0802
Yeats2	major	7.89343	7.13224	8.177	8.99716
Hic2	major	11.523	28.3273	14.2906	16.9851
Pprc1	major	11.2654	22.1539	12.7147	13.4232
Msh5	major	1.84088	3.05479	1.53358	3.4497
Zfp949	major	8.58536	6.47335	8.37358	7.23535
Utp14b	major	35.599	49.2355	40.5575	43.537
Crem	major	7.10869	5.7734	7.43528	4.40548
Ppp1r2-ps3	major	5.0964	3.96191	3.52768	6.3261
2810013P06Rik	major	32.9961	26.6715	23.9703	41.2779
Ptrh1	major	89.2024	172.602	149.005	147.603
Gtpbp3	major	11.4868	10.2449	11.0033	13.4618
Ptpmt1	major	29.8304	42.9544	32.5375	26.8483
Wdr44	major	27.9949	21.9561	61.0147	33.3077
Adat3	major	14.9567	21.7021	26.6841	23.8974
Ccdc51	major	2.34024	2.55668	2.25602	4.32419
Tmem56	major	9.23144	4.62719	3.95178	3.85996
Eif2ak3	major	5.11786	7.11346	6.87705	4.2586
Dennd5a	major	6.98573	6.23713	6.20122	6.0106
Ncapd2	major	11.2378	15.1502	10.0983	17.066
Tnip2	major	2.93093	1.97509	5.23243	3.85978
Snhg8	major	26.4015	8.22081	10.9847	7.76553
Ap4e1	major	3.9051	2.66876	4.70064	3.08425
Idh2	major	5.01127	7.02877	1.294	16.9916
Bambi	major	12.0949	7.701	18.8879	25.4662
G2e3	major	16.6026	9.29504	16.2178	13.347
Rundc1	major	4.32594	6.3851	5.62958	4.92099
Rwdd4a	major	29.5222	30.3123	20.4779	30.9022
Rprd1b	major	18.6079	20.5533	18.8335	22.8194
4930579G24Rik	major	22.106	2.71093	12.4049	13.1348
Tor1b	major	42.3373	127.161	100.353	67.1244
4921531C22Rik	major	24.9915	17.93	35.5172	20.758
Ccdc166	major	2.83782	10.7215	7.23487	6.22671
Herc4	major	18.7059	5.45821	12.6637	20.4363
Fbxo45	major	6.16637	15.373	5.65298	8.9132
Ubtd1	major	6.13699	34.3678	27.1436	29.976
Fam169b	major	2.82324	2.95209	3.90547	3.13681
Gas5	major	36.619	25.4205	20.0304	34.0725
Wwtr1	major	4.7888	10.4369	14.6138	11.5538
Ikbip	major	6.38972	4.85568	1.38924	4.30767
Gfpt1	major	12.3944	10.4007	11.8651	11.4308
Aff4	major	6.90434	7.67108	8.49723	9.94109
Gm6406	major	4.41717	0	2.3027	0.940037
Pank3	major	29.2261	46.6296	41.9928	35.9281
S100pbp	major	12.9566	4.27268	13.3674	11.0119
Gmeb2	major	2.93327	1.98864	3.21293	3.43652
Pcsk1n	major	3.44936	3.91715	7.49145	2.62605
Prcc	major	5.26781	16.2001	12.2303	16.0931
Zbtb5	major	17.4669	13.9738	17.5057	17.1717
BC033916	major	93.261	115.819	105.924	153.797
Ccdc32	major	3.45058	3.92662	1.84974	1.11678
Ttf1	major	8.70986	12.2241	10.5194	11.5928
Itpkc	major	7.32786	12.8989	6.24869	5.81887
Msantd2	major	15.8681	11.3863	15.5301	13.808
Pik3cb	major	3.26712	10.3363	9.62777	9.10302
Upk1a	major	9.73153	10.326	9.14153	6.20337
Ncmap	major	10.7517	9.25357	9.45205	14.473
Eid2	major	15.1232	32.1853	10.5936	11.5089
Dclre1b	major	5.42969	4.60231	6.33994	8.7322
Rusc1	major	14.6425	23.231	15.787	28.4977
Cd59b	major	4.1378	2.41386	14.3313	8.76394
4933406J08Rik	major	20.4115	12.8456	17.6626	12.8348
Antxr1	major	4.49927	6.10133	7.43618	3.12834
Unkl	major	5.28958	4.91338	6.90796	5.45285
Nucb2	major	12.8276	20.3796	18.7928	14.5093
Zfp867	major	2.82136	1.8616	2.34444	1.78758
L2hgdh	major	20.7658	24.6499	23.7724	36.0907
Adrbk1	major	11.1375	9.00386	3.79105	1.71157
F11r	major	37.0128	45.3799	63.061	72.8677
Slc35e3	major	11.5543	13.6527	15.5883	11.7746
Aacs	major	13.928	13.5313	17.2612	12.5329
Rbm10	major	3.94008	13.8159	18.2337	17.0724
Wdr81	major	2.17398	5.59323	4.20608	3.45909
Zfp7	major	18.9404	12.2867	19.1506	22.0012
Hspb1	major	92.3118	20.6724	60.4483	92.954
Tmem189	major	12.7298	27.2557	9.32341	23.9929
Gtsf1l	major	19.6823	19.3853	9.84823	9.00948
3110056K07Rik	major	36.9235	23.0204	20.4002	24.1855
Snrnp35	major	17.345	12.8	17.25	7.71902
Tmem132c	major	1.60368	2.15475	3.18897	6.33098
Echdc2	major	4.53683	20.5925	23.4824	18.5323
1810032O08Rik	major	11.9181	10.3673	23.4497	21.723
1110006O24Rik	major	3.27387	0.850606	3.79024	1.23753
Zfp954	major	11.5684	4.02764	14.0155	9.42471
Stil	major	9.54309	12.3781	9.81333	10.606
Sva	major	4.24876	10.053	50.9683	37.7573
Gm8615	major	3.84766	0.466416	1.85307	3.0643
Fscn1	major	2.0779	13.2574	12.6177	8.2825
Ccdc137	major	25.3517	44.8483	21.6305	28.5614
Zfp566	major	26.9592	12.0839	20.0551	24.9695
Kifc2	major	1.54223	2.61823	2.94981	2.36823
Kdm4c	major	20.1654	20.707	14.5354	27.39
Tmppe	major	6.65861	20.6526	12.4969	12.6069
A630066F11Rik	major	5.59123	0.854892	5.29895	6.1174
Bend3	major	6.43419	8.30423	5.46957	5.81106
Med13	major	6.36706	9.12456	7.05997	9.6357
Sesn2	major	18.0986	40.4991	48.6386	71.0075
Sigirr	major	4.49603	7.05932	1.93455	3.45924
2900076A07Rik	major	14.9393	7.95946	7.07968	15.1891
Sat2	major	13.3767	28.9816	14.7229	19.2048
Tcf19	major	1.10147	4.51035	4.95572	6.53691
Pgm3	major	22.3294	14.871	22.6003	20.1458
Hipk3	major	11.1428	13.1084	8.18638	7.41337
Mafk	major	6.06661	10.6352	8.80263	9.61992
Gm5150	major	4.24773	2.29721	0	9.0031
Tssk6	major	2.65925	2.84338	2.51695	1.47016
Alox12	major	20.1467	14.5158	16.5255	7.3963
Plvap	major	4.11313	3.83653	3.38757	7.32508
Tppp3	major	38.4976	15.6429	22.8013	15.2687
Zfp874b	major	4.82716	7.39479	7.09575	12.694
D1Pas1	major	19.3924	10.0846	12.7735	16.7888
Tcfl5	major	3.99534	4.46591	16.5559	10.5704
Renbp	major	35.0081	17.7305	30.2386	22.5743
D430020J02Rik	major	5.91227	4.62331	5.06152	4.51655
Polh	major	9.34166	5.79305	9.90179	13.5596
5730408K05Rik	major	62.3678	52.6632	57.569	35.2738
Ttc30b	major	9.68308	1.48729	1.99428	6.70439
Nfatc2ip	major	8.61783	13.8018	19.8456	16.2605
Adnp	major	10.1769	10.8124	7.54112	13.4934
Gtf3c4	major	6.94942	11.6204	9.09	8.42513
Cd63	major	73.099	83.4731	149.701	83.1689
Rgcc	major	46.6538	17.6935	13.1012	39.2659
Nr5a2	major	19.4333	24.3311	6.12754	2.72192
Pla2g1b	major	37.8054	15.1512	34.0661	15.7949
5430416N02Rik	major	48.3937	14.3617	57.8876	84.6715
Tnfsf12	major	8.90932	11.6253	6.07949	16.5755
Kdm3a	major	20.8815	12.7251	16.6148	20.0485
Gm7102	major	47.6446	92.7313	64.7928	45.9858
Bri3bp	major	4.95798	19.6253	10.2546	11.1459
Map3k3	major	11.5427	26.2727	17.9178	25.4306
Aqp11	major	56.9905	61.0765	40.6327	107.146
Tmem170	major	21.4568	16.5196	22.1041	28.9074
Pmaip1	major	7.66031	3.68328	7.42651	6.58792
Klhl11	major	52.3508	41.1332	97.2954	66.01
Bach1	major	5.36265	17.1023	12.7611	11.8893
Trak2	major	6.50764	10.869	12.9891	19.3154
Zbtb8a	major	22.0112	4.91288	15.6482	24.8624
2310047M10Rik	major	2.16156	18.8684	6.03944	18.0907
Psme1	major	13.9299	16.0986	2.11726	4.29453
Trib3	major	31.3319	23.74	27.3937	18.8662
Snhg12	major	65.5567	43.1526	109.244	95.6455
Dyrk3	major	22.6902	6.96893	10.6647	18.3134
Gm16973	major	13.1763	8.61599	10.8394	11.7546
Fbxo6	major	21.2448	44.2622	11.3491	23.2555
Sec1	major	5.53426	33.8564	21.955	13.4872
Mthfr	major	3.85557	7.88617	3.33082	6.79674
Six1	major	9.44492	2.91764	4.57456	1.37777
Uhmk1	major	20.4725	33.1771	30.7694	44.2559
Dancr	major	40.4066	37.9382	35.8509	42.8911
Naif1	major	6.56867	0.45165	1.66146	3.37266
Rilpl2	major	54.4111	46.6839	68.2042	54.9614
Inpp1	major	0.73383	1.39287	0.738355	1.78383
Lysmd1	major	13.7557	4.71113	4.50352	9.74575
Grhl2	major	8.4227	8.1239	9.20182	12.2967
Trim43c	major	92.1382	51.4253	77.8009	85.9232
Cep97	major	16.8434	10.7374	14.9806	33.7977
Gadd45g	major	24.3669	13.5112	41.0106	30.6011
Rab2b	major	25.8274	15.8084	22.349	23.6316
EU599041	major	22.109	19.2069	26.9286	23.2805
Ovol2	major	19.2242	16.0464	11.844	15.6137
Plekho2	major	9.65153	4.72677	9.61497	12.3825
Pdxk	major	61.2752	124.964	123.987	130.049
Cbl	major	19.0181	13.5296	34.6868	29.2192
Flywch2	major	22.0055	12.1975	14.5296	7.44143
Tor3a	major	8.12997	3.20565	7.49565	8.68021
Gm6880	major	39.2136	44.1559	29.9289	31.6576
Rpp25	major	34.7691	45.2657	109.473	53.8148
Tdh	major	6.51166	5.19956	3.44437	7.94815
Rinl	major	5.52986	10.2779	4.95704	12.2845
Osr2	major	4.59711	0.291025	7.20067	6.83631
Gltscr1l	major	7.47831	2.77774	4.42659	3.36065
Gja1	major	6.64199	21.6696	8.96866	17.5322
Sgk3	major	12.3387	4.76295	12.1214	13.4546
Gata4	major	11.8861	15.9202	12.1477	13.5364
Duxbl3	major	12.8781	12.3025	14.7738	7.38389
Amhr2	major	21.5158	51.0214	48.4018	42.2357
Fkbp1b	major	3.08265	12.4676	13.7029	23.3028
Bag3	major	8.81325	19.6218	10.7989	16.7154
Hira	major	5.72402	5.97427	4.05578	7.77389
Tbx3	major	4.69937	2.1968	3.34588	2.96929
Zfp948	major	56.3559	21.7444	55.3806	52.9887
Gm15455	major	37.71	47.1833	24.6956	36.103
Rab43	major	4.49899	8.66783	9.07951	9.05038
Smcr8	major	4.40027	3.65869	6.63327	7.25842
Neurl2	major	8.56193	14.2398	13.6977	13.4771
Man2a2	major	3.0032	5.31201	1.81278	1.87449
Hesx1	major	23.1025	1.9407	8.59979	8.17691
Fcgr3	major	120.914	109.713	132.771	157.053
Hexim1	major	11.6826	8.40942	10.7083	7.27241
Arhgdig	major	15.096	13.8187	7.11047	6.75669
Prss8	major	15.2774	7.11259	3.49027	11.2392
Hipk1	major	29.903	30.2165	26.5593	20.8122
Uap1l1	major	21.3645	29.2196	51.2958	40.1346
Gla	major	20.2499	11.6516	39.2296	37.7492
Nr2c2	major	19.2155	28.3887	43.2814	18.2521
Gm20337	major	9.44046	9.16496	2.99238	4.49673
Polq	major	3.80422	7.45414	7.5178	5.32862
B4galnt2	major	6.97363	13.0228	15.141	10.7532
P4ha2	major	4.13022	10.8317	6.61259	8.85927
Rpph1	major	0	69.2536	105.583	31.7955
Folr1	major	131.338	172.196	147.373	134.008
4930547E08Rik	major	9.81379	0	2.83834	3.52891
Kcnk5	major	5.19275	17.8253	11.9049	14.3332
Hbegf	major	39.6721	31.2008	66.0255	51.6635
Trmt61b	major	29.4084	23.7358	24.2624	40.1778
Tmem79	major	32.3714	21.0495	31.6145	36.1837
Rsph1	major	13.5246	15.0694	5.00719	15.1895
C1qtnf4	major	9.04557	21.087	14.5885	11.7771
Ebp	major	19.1292	11.3943	24.9177	25.1377
2700038G22Rik	major	48.8609	29.9243	37.4784	34.4116
Fzd7	major	5.25465	12.4164	7.13058	7.86179
Abhd14b	major	25.1401	0.696329	6.46641	11.4254
1700008J07Rik	major	2.30256	4.06291	4.77994	3.15575
Etv5	major	7.64631	14.5809	23.1109	15.7985
Klf5	major	10.2377	23.6166	26.2124	27.2636
Dnajc12	major	55.0584	32.3435	48.505	91.687
Itgb5	major	4.61456	19.6991	8.92831	12.4684
Rab34	major	18.1488	31.1238	22.1595	39.0388
Lctl	major	24.1491	14.9964	15.95	19.8768
Fam26f	major	7.42737	13.4776	0.919277	2.23342
Prr11	major	22.5172	22.5451	28.4598	26.7087
Fabp4	major	23.251	28.6907	35.9532	69.6517
H2-Q7	major	13.327	14.788	27.9439	31.3673
Tcirg1	major	7.55297	25.0733	10.9821	7.47457
Casp3	major	25.0662	33.0602	78.7018	54.8445
Gpx7	major	9.89302	3.56206	13.4087	8.60854
Msx1	major	4.65462	1.76477	14.9177	4.30069
Mid1ip1	major	1.54548	0	2.69025	0.831713
Frrs1	major	1.97741	6.7275	2.63794	3.70983
Alppl2	major	292.408	404.85	451.856	515.639
Cchcr1	major	1.38988	2.10031	0.926359	1.48845
Smad7	major	2.5261	7.10734	4.23375	3.11251
Tmem37	major	39.586	65.9842	35.5296	51.1178
1700096K18Rik	major	14.0123	6.05022	4.40718	8.88894
Trim7	major	1.00416	0.766095	5.08432	2.18905
Usp50	major	20.1593	4.96127	7.26422	9.07863
A930015D03Rik	major	25.7177	43.5993	43.4558	40.8491
Nfatc3	major	7.34287	8.28225	6.14286	9.07764
Nipal1	major	4.08619	6.47328	11.7826	8.62585
Apaf1	major	6.00354	6.17619	5.14613	4.96501
Cct6b	major	7.55557	3.95984	1.68876	6.0222
Zrsr1	major	5.25405	5.14238	6.01225	6.28916
Irgq	major	3.69739	9.48081	2.95079	4.32739
Gm11517	major	1162.33	1335.62	1066.11	1100.36
Rarg	major	9.88757	9.57244	13.6033	19.3816
Ucp2	major	14.1388	9.9532	16.7469	20.5931
Slc19a3	major	97.2688	30.4514	41.0297	103.001
Elovl6	major	7.03586	18.469	6.94687	11.257
Slc16a6	major	36.7341	37.3974	45.6711	69.2841
Epm2a	major	0.677684	22.1999	19.3777	37.1791
1700034H15Rik	major	1.49064	7.70291	7.79065	3.35836
Cda	major	7.07017	3.92459	4.89168	1.70855
Zc3h12a	major	2.40203	11.0492	6.54527	10.6896
Zyg11a	major	3.14935	2.48676	3.84068	4.11714
F2r	major	8.2381	4.14248	10.9563	12.0194
Slc1a5	major	4.89439	37.8088	24.6035	31.4303
Ldha	major	21.5984	18.591	18.6239	49.2208
AU015228	major	170.69	42.8448	108.182	93.6364
Capn11	major	4.68091	3.26568	6.48222	8.68085
Nid2	major	6.45295	8.06263	11.6255	15.1926
Spink2	major	34.9699	37.878	22.8884	18.7846
Irak2	major	5.11113	2.8563	9.79908	10.9184
Fhl3	major	2.72864	7.10871	28.2698	14.9728
2010005H15Rik	major	6.16712	8.2816	58.9318	32.8159
Upk3a	major	17.0585	7.55012	24.5417	20.5904
Samt2	major	2.62897	4.74386	13.8545	5.38633
Zfp677	major	22.0039	5.37927	23.1616	16.0233
Arhgap8	major	28.6733	32.9097	36.5245	30.4108
Slc1a1	major	15.9592	15.0048	30.4663	26.3794
Ptcra	major	4.34201	1.03671	5.87402	6.22845
Ccdc125	major	6.36417	2.35679	1.96897	0.973371
Trpv2	major	4.23884	1.51663	1.04044	6.98451
Hspa1a	major	7.11646	6.61486	8.21653	3.98318
Stmn3	major	49.426	82.8996	23.6772	32.3981
Agpat9	major	10.6181	9.94137	11.0301	7.83629
Gm13154	major	12.8815	11.4443	10.1655	25.2468
Kif3c	major	13.185	8.01064	7.98354	5.68168
Dio1	major	2.76941	1.20274	1.32871	1.49881
Hck	major	5.15576	11.2571	4.25925	15.9888
Gm1995	major	39.4553	45.4031	39.0882	53.459
Pde6g	major	1.68367	3.25395	4.04383	4.65374
Ddx43	major	3.99124	7.55356	8.95311	9.88031
Fam212a	major	19.4007	26.0813	23.6033	7.26611
Ctsc	major	138.043	106.369	268.396	178.191
Rgs11	major	14.6374	16.3996	9.15696	6.68248
Rtn2	major	15.7957	34.8868	17.8105	19.3468
Cpn1	major	7.2569	7.34516	2.19007	8.62192
4933411G11Rik	major	14.6371	2.66005	11.5449	25.5733
AA467197	major	2.91397	5.75392	26.7827	15.2402
Iqub	major	22.7838	24.4628	27.6426	16.0789
Zfp54	major	29.2989	9.41259	15.4686	17.2712
Gm5635	major	11.3839	0	131.507	31.9326
2610206C17Rik	major	4.9563	2.31687	3.58275	6.18426
Gm9994	major	7.37763	4.70217	6.37748	16.1478
Nr1h3	major	4.32307	19.6888	12.1899	11.4769
1700069L16Rik	major	17.4719	18.5883	12.2297	12.1584
Tcp11	major	5.22996	7.37603	7.77049	8.68109
Hpd	major	0.503441	0.384107	1.69949	2.19519
Pla2g16	major	24.9547	17.3371	15.2826	24.711
Acer2	major	12.1332	19.6087	16.8462	21.823
Sorbs3	major	6.00247	2.52878	1.78664	4.8531
4933430M04Rik	major	0	0	4.79609	0.653187
H2-Q10	major	3.66277	5.9287	8.94483	5.22481
Plb1	major	5.39351	9.34171	4.57445	1.68088
Trim43b	major	453.998	128.883	286.086	237.164
Tmem141	major	9.22049	3.22011	2.16236	22.4692
Mgarp	major	13.9609	8.29509	11.2434	5.63662
Phf11a	major	12.1819	6.19712	21.9365	30.8553
Gm1564	major	5.92323	8.72429	10.8042	10.0684
Utf1	major	3.70079	0.472521	2.51217	5.75813
Gal3st2	major	12.8105	9.08229	8.80203	19.1888
Slc1a4	major	2.12271	3.1986	4.73181	5.4923
Obox6	major	577.467	289.327	513.523	584.412
Myo3a	major	11.0673	18.4336	26.1351	12.1925
Nfe2	major	10.5943	9.73256	9.59191	8.34269
Ticam1	major	1.08122	0	0	0
Gm128	major	7.34368	0.69925	1.85534	7.23361
1700086L19Rik	major	1.98401	1.5408	10.9718	0.558654
Sult2b1	major	29.1487	64.1986	35.5875	42.8491
Flt3l	major	5.44803	14.1189	6.20268	4.50687
Nanos3	major	1.17922	0.922102	6.58118	2.01791
Dnph1	major	11.8097	6.0401	10.7091	33.9562
Zc3hav1	major	3.54468	5.56254	3.29909	5.20127
Chit1	major	23.2211	21.6913	25.6291	50.3366
Ifi35	major	38.3657	64.3237	96.4592	83.1935
Spic	major	250.815	302.119	365.951	207.385
Lmx1a	major	5.95888	7.76268	4.68245	15.5156
Parp9	major	4.37389	2.15595	3.48956	4.30609
D5Ertd605e	major	15.9165	4.78434	12.7294	12.6037
Gm13128	major	23.5666	14.1094	18.9927	16.1395
Ddx26b	major	13.473	6.61105	11.9655	11.27
Gal3st1	major	2.04204	0	1.64695	5.53049
Itgae	major	3.73047	3.39834	2.5807	4.5589
Rab19	major	14.6535	2.39745	2.12201	6.85488
Mfap5	major	56.0157	51.358	39.8989	72.0631
AI464131	major	5.39534	15.9335	8.85795	9.14605
Klb	major	6.46901	4.21875	4.18388	1.95879
Mppe1	major	4.97853	0.964125	4.68224	4.41199
Tap1	major	7.23109	11.2298	4.26938	8.83585
Tnfrsf17	major	7.03185	5.46356	6.25354	10.192
Pramel5	major	30.2545	19.7705	4.46153	14.9074
Timd2	major	82.7024	76.8673	63.607	98.6511
AA414768	major	4.73073	2.09722	3.70694	1.7067
Tslp	major	27.9077	9.23561	14.6716	16.3906
Myc	major	10.1436	4.52335	4.34056	3.48751
Dcdc2c	major	6.19808	5.25335	2.83359	4.29628
2610318N02Rik	major	10.4863	19.8256	52.6612	11.7694
Gm6890	major	17.1908	4.1847	3.72857	12.7785
1700025F22Rik	major	10.4445	8.25973	0	22.5955
Tchh	major	5.49632	4.50923	2.44921	7.79949
Slc13a2	major	6.59485	3.7034	7.30702	13.1283
Tagln2	major	18.8073	18.1198	42.7538	30.7353
Btbd19	major	6.23046	1.99223	2.23686	3.72302
Sardh	major	1.68135	8.17882	2.01603	1.30716
Cpne8	major	1.25929	0.136813	3.74825	4.79126
Gm1527	major	4.18206	0.904977	3.39537	7.5505
4933404O12Rik	major	3.89544	2.48323	1.39265	1.83545
Il6ra	major	1.44224	3.80703	12.2264	6.83108
Trim43a	major	327.438	116.402	176.721	173.7
Dusp6	major	22.1245	2.81243	6.71202	10.1963
Gata1	major	39.2474	30.0241	29.3503	31.7423
Fcgrt	major	9.77191	14.5576	14.6284	11.1729
Slc34a2	major	63.7664	123.436	114.382	110.424
Calcoco2	major	67.2113	112.575	76.1776	72.8147
Arg1	major	51.5668	9.38475	60.0983	42.401
Mixl1	major	2.46471	0.621691	0.548669	1.61745
Tdpoz1	major	130.128	29.0367	102.363	54.8713
Apol7b	major	14.3595	27.2624	41.2862	36.4722
Apol7e	major	5.88504	13.7916	19.6096	16.4909
H2-Q5	major	2.10965	1.15383	0.817778	12.5664
Atp6v1c2	major	22.9129	11.6393	20.5803	8.98677
Gldc	major	9.61874	24.7164	11.2587	16.05
Papolb	major	4.81559	5.26237	1.60752	9.33311
Gm9	major	68.0968	16.2487	24.9978	63.7461
Cxcl16	major	4.82543	6.3375	5.25294	5.71987
Scd1	major	9.83775	9.41504	8.06652	8.11467
Rasl10a	major	9.16372	8.53618	4.89642	16.9364
Alox5	major	1.73197	1.47141	2.30707	3.93758
Rab39	major	14.7602	7.27314	13.3734	7.34198
Tead4	major	5.58445	9.93628	3.58	4.85052
Ccnjl	major	13.6152	2.05711	26.9153	5.5876
Krt28	major	4.06704	6.53864	3.04346	7.11861
Sp6	major	8.20771	9.41923	8.65965	5.23673
Fam57b	major	3.05996	7.72954	3.41656	9.71702
Gm14458	major	41.3917	0	34.6064	24.572
1600015I10Rik	major	7.49586	13.2238	33.1686	25.9861
Gm14511	major	43.0798	0	14.9219	20.5621
Gm5634	major	57.1012	0	9.57618	13.6196
Fthl17	major	32.838	0	86.5219	28.6054
Slc4a11	major	10.9608	14.6848	18.7925	18.7192
Pramel4	major	55.4855	28.8502	42.7343	36.4884
Gm13102	major	36.5487	15.0538	26.9327	23.6003
Pomc	major	14.0954	24.5495	11.6526	20.9512
H2-Q8	major	0.00490253	0.00438523	0.003225	0.00277893
H2-T22	major	7.04574	12.3896	9.87358	11.1182
Mmp19	major	1.19754	3.50468	2.81959	2.57595
H2-Bl	major	2.4563	7.99659	2.08396	6.74313
Txndc8	major	1.54582	13.4725	3.29239	9.0349
E530001F21Rik	major	4.47647	3.43219	2.17288	5.62733
6030468B19Rik	major	5.42809	1.04192	6.00542	2.99308
Slc39a4	major	31.0888	42.7152	45.5065	46.9171
Olfr1141	major	4.92425	0	1.68786	6.39624
Cst7	major	83.3096	31.7879	100.848	116.14
Pgam2	major	21.4683	9.95496	0	2.39633
A630001G21Rik	major	5.30372	0.75406	1.55385	1.4292
Tmem190	major	1.70111	2.71001	0	2.00793
1700084E18Rik	major	15.4749	15.3727	13.9451	5.86104
Spz1	major	13.2542	11.9701	7.51833	6.50865
Agrp	major	1.36083	7.5182	4.46522	3.64344
Stac2	major	9.96364	16.0919	13.9244	19.3792
Icam1	major	8.53426	9.95305	17.2367	14.7654
Defb42	major	12.5051	13.6316	25.5448	14.634
Tdpoz3	major	18.5457	3.04951	13.518	9.48558
Zfp647	major	7.68157	6.03031	6.2805	2.44578
Cypt3	major	19.0991	12.8875	110.432	45.7001
Rasl11a	major	9.61456	4.42322	3.48487	4.93575
Gm6432	major	11.6166	14.7975	34.5407	19.1152
Triml2	major	5.98155	22.0819	20.7705	14.2541
Apom	major	34.1025	56.2702	51.0762	50.1521
Pramel7	major	111.803	41.8852	68.1767	69.9638
Gm12789	major	120.936	43.2169	63.9669	65.1053
Fblim1	major	10.811	6.79944	9.06025	5.45614
Ggt6	major	7.82433	13.7656	4.53027	9.79085
LOC666331	major	2.57561	0	0	6.36756
Pramel6	major	85.0463	46.5625	23.9427	38.8448
Olfr881	major	0.806427	2.48822	3.31468	0.896986
Slc27a5	major	10.4741	8.94029	18.6484	11.9645
Eva1a	major	19.8922	11.7472	6.42495	16.1198
Prkcg	major	6.57797	4.45521	1.058	8.58028
BC021614	major	4.00438	1.04967	1.87646	4.61652
Rpl3l	major	5.65612	1.64298	3.82579	6.01919
Slco4c1	major	22.7843	12.0137	20.6807	32.6873
Rbp7	major	33.1159	27.6546	12.9961	5.847
Fgf4	major	6.62108	5.6029	2.93768	4.93206
Speer7-ps1	major	19.8368	33.0076	26.6759	38.6617
Slc25a43	major	0	0.576431	1.9119	6.08901
Hsd17b14	major	47.238	31.4388	26.1237	40.2614
Glod5	major	14.7891	5.28822	11.3456	24.0403
S1pr5	major	0.994532	0.751896	2.15601	2.93215
AA465934	major	64.372	20.3388	55.56	31.3922
Tmem173	major	0.86858	4.38432	2.12856	0.841158
Bhmt2	major	0.910834	5.51976	1.42132	1.95999
Tdpoz4	major	45.2251	13.0603	28.7588	51.8122
Speer4e	major	2.55197	3.39711	3.71245	3.69377
4930500L23Rik	major	9.14298	16.9574	10.3464	13.0059
1600010M07Rik	major	6.21772	25.8712	5.52008	7.27218
Tmed6	major	51.9691	35.6227	47.203	49.7437
Zfp599	major	12.5789	7.96546	4.01218	3.93522
Tex101	major	53.1224	5.90782	80.9812	32.8056
Olfr118	major	5.50138	11.5098	4.84072	10.0391
Tnfrsf13b	major	11.3125	8.83043	5.51138	5.14536
Tsx	major	13.9879	8.92569	26.6	31.5258
Tdpoz2	major	29.48	10.0946	13.2058	23.2661
Tmsb15a	major	17.3422	0	126.475	18.2764
Slc22a20	major	3.7331	14.1575	5.00162	12.2607
1600025M17Rik	major	38.4512	75.5877	31.9194	20.118
Olfr376	major	5.84399	3.57739	17.4741	43.2364
Ly6g5c	major	2.85434	2.35001	4.25802	10.7107
Ier3	major	14.0431	6.67239	10.9218	20.6358
Ppp1r2-ps7	major	4.93693	1.74683	12.1207	30.5048
Cmtm7	major	5.69651	4.3666	10.3198	2.4359
Gm5538	major	6.12213	0.813186	1.79959	5.23286
Coro1a	major	6.74972	7.54427	5.76934	7.52151
1700042G15Rik	major	7.35752	12.71	15.7541	23.5227
Lgals2	major	13.3253	11.9266	11.8903	14.7136
Tbxa2r	major	20.2664	35.1638	21.1146	27.9465
Hcrt	major	13.6504	6.79687	3.66075	9.06612
Bcl2l14	major	14.458	28.6482	25.0967	24.5978
1700013H16Rik	major	33.979	14.9787	0.390178	94.7798
Tnnc2	major	11.5426	4.02661	26.5267	18.4173
Hsd17b6	major	4.63185	6.70475	3.43331	2.5179
Gip	major	5.69396	11.2299	5.02415	16.508
Gm4858	major	22.9954	9.92122	34.8978	24.2244
Enpp3	major	1.30507	0.98558	4.05652	2.7927
L1td1	major	4.97324	4.69297	5.5181	2.10485
Siah3	major	4.30029	3.32361	2.9536	14.8816
Gpr161	major	12.544	28.2835	13.9256	34.7778
Tnfaip8l2	major	56.0227	129.375	52.5227	78.9992
4930430J02Rik	major	8.64748	14.2486	23.6696	7.21904
Gm4827	major	3.04112	0.787887	8.41782	5.4315
BC028528	major	78.2127	31.0351	73.5166	84.6871
Gm14743	major	1.11091	0	0	19.5527
Plcd4	major	15.4787	13.9109	12.3458	17.8696
Lrrc25	major	6.57721	11.309	1.48336	5.3932
Dkkl1	major	72.4691	32.0088	24.5942	80.9133
Fv1	major	4.95811	3.40363	6.69247	7.56292
Sprr2e	major	8.5848	3.38716	2.02068	4.98022
Mfsd7c	major	5.95198	12.8043	11.4039	27.9405
Olfr815	major	8.83227	3.09641	6.32454	4.01801
Agmat	major	14.5627	8.51275	11.7882	12.2883
Lta	major	10.3842	7.92024	0	2.96296
Serpinb3b	major	4.04847	1.23116	0	8.76947
Ctrb1	major	3.53875	3.42186	8.51711	7.41929
Lst1	major	20.4867	62.5983	38.7755	28.3355
Gm13083	major	21.4519	2.19236	13.7088	8.60506
Tescl	major	3.54439	0.685498	3.04688	0.99091
Tceb2	major	124.493	298.779	230.115	212.082
C1qbp	major	230.637	198.515	188.176	197.684
Polr2f	major	564.599	685.346	657.717	518.653
Cct6a	major	105.107	40.7275	82.4924	78.6109
Rnf7	major	119.993	151.285	159.602	169.589
Snhg9	major	375.41	743.531	781.501	0
Mrpl20	major	82.7382	179.274	208.925	140.628
Gabarap	major	92.7273	52.8364	50.9908	55.264
Map1lc3a	major	105.693	332.741	253.05	231.778
Nhp2	major	252.099	361.28	324.779	283.403
Bzw1	major	203.176	90.6054	181.182	211.53
Map1lc3b	major	327.476	353.247	429.638	304.511
Denr	major	79.3442	48.6339	36.3502	36.4291
Prr13	major	349.028	278.085	393.496	345.562
Gltscr2	major	35.3289	72.8255	38.7473	36.2317
Znhit3	major	460.025	747.169	1041.83	904.841
Ntmt1	major	96.2034	167.77	167.463	149.577
N6amt2	major	51.9916	28.01	58.1532	66.5617
Arf4	major	56.1208	42.761	75.7185	44.3037
Serp1	major	75.9024	104.233	130.247	119.653
Nol7	major	19.4606	56.4088	32.4886	24.01
Gpx1	major	223.405	198.333	575.022	444.863
Rpl10l	major	109.098	133.143	163.796	92.5424
Dnajb9	major	558.311	223.078	643.658	556.155
Mrps26	major	111.444	201.99	187.197	165.392
Zfp707	major	88.1842	102.154	100.056	83.5503
2210409E12Rik	major	100.286	299.169	100.997	62.9273
Smim4	major	132.662	191.376	244.239	244.397
Gabarapl2	major	98.1311	159.902	139.444	91.1448
Lamp2	major	154.717	52.0799	253.767	193.266
Dr1	major	54.0009	36.1408	77.2432	59.0703
Taf1d	major	300.74	163.78	225.796	192.885
Eci1	major	107.201	139.948	70.4491	108.57
Xpo1	major	41.9922	40.0646	42.4635	44.5012
Ppil1	major	68.5974	50.2604	79.7751	76.4373
Fundc1	major	77.692	19.9399	68.675	61.7627
Polr1c	major	145.588	96.1749	137.578	162.913
Sat1	major	480.051	189.794	335.773	397.076
Aprt	major	169.782	361.261	226.603	222.203
Timm10	major	128.237	86.9904	181.012	169.406
Mad2l1bp	major	917.054	533.527	841.049	810.007
Cystm1	major	33.0181	11.815	28.2651	45.6524
Pwp1	major	47.8068	57.1407	71.0204	53.2135
Ddx20	major	49.9022	32.5576	38.6936	48.1428
Snhg3	major	383.929	249.457	559.873	474.235
Rrp9	major	100.903	154.613	162.049	171.605
Zfp639	major	72.7917	55.5828	25.553	45.2823
Timm8a1	major	129.914	97.6284	80.7799	169.925
Wipi2	major	69.1699	70.0862	79.6446	74.6698
Mkrn1	major	20.5606	68.3584	70.2385	50.6312
Commd5	major	57.1449	54.9909	41.3561	67.0798
Snai1	major	110.164	55.4392	53.5165	67.3179
Kti12	major	110.568	101.416	155.976	139.695
Mier3	major	97.4348	62.0911	50.2287	63.9539
Polr2h	major	149.393	117.096	115.245	106.492
Rnf6	major	51.7847	68.2338	45.0834	55.8732
Ptdss2	major	43.2995	160.954	122.718	103.587
Prkcd	major	57.8203	47.565	37.9782	62.6466
Nob1	major	66.9459	75.8002	88.4748	79.4595
Grwd1	major	69.698	123.176	123.067	92.1256
Msto1	major	44.1252	28.5541	34.0389	41.4475
Khdrbs1	major	30.9323	46.2683	66.5588	68.6725
Pabpn1	major	258.613	285.258	366.594	291.025
B4galt3	major	64.573	44.5818	71.8861	133.416
Bag5	major	31.4446	28.5316	54.5388	35.8905
Tox4	major	26.1783	24.0515	43.5623	31.0862
Wsb1	major	230.536	114.308	94.4829	138.643
Rmnd5b	major	35.0937	75.2038	76.7834	68.6006
Mfsd5	major	32.985	79.1364	71.6836	75.3609
Rbm5	major	54.7519	32.6385	51.2796	45.0057
Tceb3	major	53.702	67.0883	66.5996	61.7014
Med29	major	53.7515	95.6691	89.7219	62.3437
C230052I12Rik	major	34.5379	45.2625	43.2792	62.6344
Etf1	major	69.5394	77.0961	117.256	125.678
Pemt	major	217.586	356.127	243.074	448.796
Prr23a	major	113.222	49.6281	53.4813	131.324
Uspl1	major	42.0962	63.3302	54.1818	54.1739
Rb1cc1	major	37.3996	42.2084	31.7198	48.3353
Prps1l3	major	76.0475	30.8524	60.5796	65.9097
Gm8994	major	46.9549	28.9633	32.7183	38.9894
Alyref2	major	9.86581	16.7541	8.15847	13.7826
Nufip1	major	51.559	45.0444	52.0683	42.9269
Ppm1a	major	178.544	104.557	183.999	162.077
Rnf125	major	97.7159	67.8808	94.3078	101.82
Haus6	major	37.8644	48.2346	44.8256	35.4508
Dppa4	major	146.349	141.171	225.753	192.085
Tmed5	major	63.7939	66.4756	77.539	57.9861
Rprd1a	major	42.4784	40.3355	40.4762	38.5105
Coq4	major	21.8758	20.4836	25.6241	41.2379
Gm11974	major	186.554	131.192	146.25	234.109
Cdc25c	major	65.5259	80.2201	66.0913	110.322
Fbxo15	major	513.192	220.323	518.781	514.136
Nicn1	major	54.2649	18.4965	24.9977	28.2967
Fem1c	major	41.1588	43.4771	69.6577	56.3432
Nmnat1	major	59.9603	67.2022	46.5372	54.2188
AA415398	major	107.111	41.6487	35.4221	20.1045
Gm3139	major	134.068	93.8863	47.5869	61.6647
Phlda2	major	59.8417	76.2758	44.5465	43.0315
Gpr50	major	65.9702	6.84087	136.581	141.318
