# Supplementary material for: NR5A2 connects zygotic genome activation to the first lineage segregation in totipotent embryos
Source: Cell Res. 2023 Nov 7;33(12):952–66. doi: 10.1038/s41422-023-00887-z (PMC10709309; doi:10.1038/s41422-023-00887-z)
Supplement: Supplementary file 16 — Supplementary Table S6 [file 41422_2023_887_MOESM16_ESM.xlsx]

## Sheet: 2C
Supplementary information, Table S6 NR5A2 CUT&RUN and ChIP-seq peak information
2C NR5A2 CUT&RUN
Chr	Start	End
chr1	3948828	3949938
chr1	4805791	4806970
chr1	4809138	4810135
chr1	4829774	4830973
chr1	4843299	4844474
chr1	4844826	4846401
chr1	4855950	4857182
chr1	4902944	4903812
chr1	5474508	5475715
chr1	5480999	5481997
chr1	6180699	6183309
chr1	6184532	6187002
chr1	6196947	6197771
chr1	6198205	6199264
chr1	6199517	6201202
chr1	6282993	6284000
chr1	6284056	6285106
chr1	7022077	7023579
chr1	7084846	7086016
chr1	9719878	9721119
chr1	9775961	9777065
chr1	9921954	9923184
chr1	11348504	11349462
chr1	12039226	12040750
chr1	12054392	12055562
chr1	12133790	12134711
chr1	12730581	12731772
chr1	12752165	12753112
chr1	12964396	12965075
chr1	13033313	13034538
chr1	13067086	13068374
chr1	13073199	13074539
chr1	13103234	13104405
chr1	13104809	13105868
chr1	13148998	13150472
chr1	13354253	13355237
chr1	13632297	13633917
chr1	13635325	13637522
chr1	13638890	13639677
chr1	13650370	13651912
chr1	13655237	13656350
chr1	14679344	14680520
chr1	14952717	14953694
chr1	15051202	15052486
chr1	15629317	15630571
chr1	15827746	15829200
chr1	16010539	16013176
chr1	16045396	16046556
chr1	16065485	16068032
chr1	16069705	16071101
chr1	16083526	16084841
chr1	16085711	16087042
chr1	16090116	16091392
chr1	16145956	16147022
chr1	16173549	16174599
chr1	16403545	16404884
chr1	16549752	16550900
chr1	16598066	16599133
chr1	16617116	16618402
chr1	16639877	16642174
chr1	16646912	16650165
chr1	16654961	16656680
chr1	16671125	16674333
chr1	16704771	16706338
chr1	16877020	16879095
chr1	16911120	16912127
chr1	17041704	17043789
chr1	21298225	21299432
chr1	21316898	21318571
chr1	21320942	21322256
chr1	21349557	21350306
chr1	21361982	21363260
chr1	21380144	21381420
chr1	21386734	21388407
chr1	21389401	21390835
chr1	21393949	21395179
chr1	21427539	21429025
chr1	22098614	22099533
chr1	23877131	23878413
chr1	23879990	23881074
chr1	23925170	23926164
chr1	23971537	23972921
chr1	23972984	23974140
chr1	24337823	24338373
chr1	24736671	24737785
chr1	24739506	24740354
chr1	24833068	24834133
chr1	26377379	26378502
chr1	27985189	27986346
chr1	29726353	29727638
chr1	30046023	30046772
chr1	30874364	30875310
chr1	30921292	30922564
chr1	30945314	30947014
chr1	30962999	30964142
chr1	30978662	30979957
chr1	30985999	30987360
chr1	31012491	31013311
chr1	31019876	31020925
chr1	31088582	31089650
chr1	31125315	31127010
chr1	33727705	33729070
chr1	33800236	33801378
chr1	33836013	33837156
chr1	33943453	33944465
chr1	34491453	34492122
chr1	34506377	34507729
chr1	34507946	34509104
chr1	34534544	34535558
chr1	34754598	34755839
chr1	34981117	34982004
chr1	36047495	36048342
chr1	36240437	36242166
chr1	36290264	36291733
chr1	36296984	36298007
chr1	36419949	36421713
chr1	36424647	36425604
chr1	36488015	36488994
chr1	36597989	36599064
chr1	36603560	36604678
chr1	36650570	36652385
chr1	36654191	36655582
chr1	36672709	36673706
chr1	36685294	36686483
chr1	36706269	36708148
chr1	36826572	36827482
chr1	36904896	36905998
chr1	37001731	37002652
chr1	37341868	37344127
chr1	37547871	37549166
chr1	37769047	37770345
chr1	37792888	37794270
chr1	37926617	37928018
chr1	38058569	38060255
chr1	38205503	38206733
chr1	38660286	38661295
chr1	38730402	38731842
chr1	38889482	38890886
chr1	39514073	39515022
chr1	39546306	39547153
chr1	39581357	39582465
chr1	39610699	39611762
chr1	40851620	40852562
chr1	40855406	40856391
chr1	40888421	40889723
chr1	42274783	42276144
chr1	43139260	43140449
chr1	43540306	43541638
chr1	45849396	45850702
chr1	45902136	45903760
chr1	46059124	46060498
chr1	46426800	46427740
chr1	46970406	46971592
chr1	47375383	47377407
chr1	49074779	49075366
chr1	51534765	51537244
chr1	51537796	51539232
chr1	51645218	51646256
chr1	51669092	51670115
chr1	51971016	51972110
chr1	51977120	51978605
chr1	52775312	52776431
chr1	52880238	52881211
chr1	53775028	53776073
chr1	53928280	53929689
chr1	54213173	54214380
chr1	54273775	54274927
chr1	54275024	54276026
chr1	54478932	54480293
chr1	54544927	54546188
chr1	54756312	54757458
chr1	54786992	54788313
chr1	55015773	55016777
chr1	55084978	55086288
chr1	55114698	55115609
chr1	55175610	55176516
chr1	58048136	58049115
chr1	58387962	58389371
chr1	58526807	58527785
chr1	58542619	58543742
chr1	58545438	58546544
chr1	58651093	58651928
chr1	58816925	58818252
chr1	59096644	59097525
chr1	59102110	59103261
chr1	59292154	59293330
chr1	59337851	59339022
chr1	59440312	59441584
chr1	59511216	59512129
chr1	59725360	59726627
chr1	59733577	59735054
chr1	59742114	59743342
chr1	59775273	59776661
chr1	59780903	59782032
chr1	59784662	59786222
chr1	59801603	59802667
chr1	59829621	59830925
chr1	59851294	59852505
chr1	59883412	59884663
chr1	59946652	59947858
chr1	59994831	59996387
chr1	60059464	60060767
chr1	60066040	60066977
chr1	60134397	60135426
chr1	60145026	60145923
chr1	60168715	60169649
chr1	60204908	60206135
chr1	60216946	60218151
chr1	60245705	60246648
chr1	60350008	60351413
chr1	60353295	60354366
chr1	60412834	60413981
chr1	60471164	60471973
chr1	62112803	62114282
chr1	63057710	63058775
chr1	63066022	63066939
chr1	63163204	63164516
chr1	63181143	63182144
chr1	63184825	63187702
chr1	63216303	63217669
chr1	63262393	63263533
chr1	64456844	64457982
chr1	64569938	64571051
chr1	64657443	64658509
chr1	65004106	65006263
chr1	65036901	65038667
chr1	66423918	66424932
chr1	66798784	66799606
chr1	69717687	69718807
chr1	69783461	69784441
chr1	70563084	70563991
chr1	71149284	71151013
chr1	71688808	71689911
chr1	71952611	71953329
chr1	71978833	71979714
chr1	72260058	72261252
chr1	72288372	72289797
chr1	72304202	72305660
chr1	72380759	72381822
chr1	72721016	72722172
chr1	72761255	72763134
chr1	73813625	73814795
chr1	74263709	74264721
chr1	74303324	74304387
chr1	74355452	74356868
chr1	74371990	74372821
chr1	74405785	74407037
chr1	74451207	74452463
chr1	74456625	74457572
chr1	74471033	74472207
chr1	74493192	74494620
chr1	74497417	74498912
chr1	74509275	74510380
chr1	74523547	74524675
chr1	74549159	74550817
chr1	74560098	74562517
chr1	74567035	74568143
chr1	74568971	74569898
chr1	74602896	74604207
chr1	74640684	74641900
chr1	74659143	74659924
chr1	74665430	74666875
chr1	74691509	74693000
chr1	74720095	74721515
chr1	74729802	74730977
chr1	74873300	74874853
chr1	74915968	74918285
chr1	74919934	74921068
chr1	74923471	74925251
chr1	75006792	75007965
chr1	75012166	75013553
chr1	75036433	75037742
chr1	75054246	75055603
chr1	75135217	75136925
chr1	75152876	75154588
chr1	75157621	75158805
chr1	75159345	75160656
chr1	75184320	75186448
chr1	75190662	75191624
chr1	75238892	75240028
chr1	75313727	75314954
chr1	75541959	75543080
chr1	75787002	75789131
chr1	78259084	78260006
chr1	78520668	78522272
chr1	78530375	78532623
chr1	78542447	78543706
chr1	78615940	78616934
chr1	78665272	78666467
chr1	78672149	78673679
chr1	79607605	79608702
chr1	79658225	79659732
chr1	79659872	79661190
chr1	79727586	79728845
chr1	79766739	79768024
chr1	80373066	80374678
chr1	80374711	80377164
chr1	80378911	80379690
chr1	80384090	80385240
chr1	82740162	82741340
chr1	83023162	83026903
chr1	83030525	83032023
chr1	84709524	84711034
chr1	84793660	84794946
chr1	84822398	84823121
chr1	84829163	84830763
chr1	84856017	84858689
chr1	84893647	84894709
chr1	84895154	84896224
chr1	84897230	84898662
chr1	84920630	84922156
chr1	87584872	87586025
chr1	87595989	87597302
chr1	87636138	87637849
chr1	87639688	87641685
chr1	87644107	87645783
chr1	87650123	87651105
chr1	87668338	87669636
chr1	87685263	87686617
chr1	87699784	87701445
chr1	87754545	87755806
chr1	87947502	87949107
chr1	87964140	87965392
chr1	88002297	88003451
chr1	88024553	88025798
chr1	88050072	88051670
chr1	88121480	88122740
chr1	88133319	88135330
chr1	88161961	88162903
chr1	88164333	88165440
chr1	88192728	88194516
chr1	88262175	88263389
chr1	88309336	88310597
chr1	88312226	88313321
chr1	88333851	88334829
chr1	88339657	88340837
chr1	88351396	88353125
chr1	88354406	88356016
chr1	88358691	88360305
chr1	88363221	88364461
chr1	88378099	88379312
chr1	88411666	88412910
chr1	88413414	88414927
chr1	88414998	88416586
chr1	88438091	88439372
chr1	88493931	88494989
chr1	88499852	88501268
chr1	88970549	88971881
chr1	88977721	88979209
chr1	88986169	88988740
chr1	89111389	89112696
chr1	89143687	89144773
chr1	89194688	89196014
chr1	89217150	89218190
chr1	89219969	89221401
chr1	89221503	89223742
chr1	89227115	89229812
chr1	89232834	89234390
chr1	89261703	89265173
chr1	89336115	89337007
chr1	89341707	89342654
chr1	89428539	89429549
chr1	89747332	89748932
chr1	89884190	89885791
chr1	90103500	90105625
chr1	90107883	90120967
chr1	90169145	90189293
chr1	90190708	90193935
chr1	90194325	90207699
chr1	91233439	91235056
chr1	91718188	91719733
chr1	91721957	91723011
chr1	91763057	91764367
chr1	91877345	91878514
chr1	92333618	92335021
chr1	93071754	93072790
chr1	93200581	93201756
chr1	93888490	93889844
chr1	94737256	94738399
chr1	94926230	94928152
chr1	95211534	95212608
chr1	95249375	95250345
chr1	95260212	95261727
chr1	95353886	95355110
chr1	95359497	95360961
chr1	95374453	95375742
chr1	95427520	95428975
chr1	95432871	95434048
chr1	95500229	95502179
chr1	95535011	95536121
chr1	95539415	95540883
chr1	95590685	95591805
chr1	95599314	95600502
chr1	95609463	95610912
chr1	95633477	95635025
chr1	95635704	95636782
chr1	95643695	95644796
chr1	95645589	95646708
chr1	95648111	95649944
chr1	95670081	95671212
chr1	95691899	95693313
chr1	95695465	95696710
chr1	98782649	98783981
chr1	98793653	98794821
chr1	98805876	98806991
chr1	100094311	100095693
chr1	105884700	105885943
chr1	107446812	107448052
chr1	107559804	107560735
chr1	107636214	107637025
chr1	108396790	108397992
chr1	108431014	108432114
chr1	109472841	109473724
chr1	112054071	112055963
chr1	113896968	113898234
chr1	115290183	115291715
chr1	116944685	116945616
chr1	120198024	120199664
chr1	120221846	120223897
chr1	120242480	120243324
chr1	120255013	120256038
chr1	120267275	120268471
chr1	120293350	120294447
chr1	120449254	120450317
chr1	120515097	120516194
chr1	120516535	120518286
chr1	120558689	120560143
chr1	120571180	120572131
chr1	120872140	120873331
chr1	121415772	121417464
chr1	121417860	121419390
chr1	121809471	121810600
chr1	121938570	121940105
chr1	121970087	121971181
chr1	121995431	121996468
chr1	122077272	122078351
chr1	122109073	122110709
chr1	122168833	122169819
chr1	122213730	122214979
chr1	122482384	122483367
chr1	123461080	123462119
chr1	123475107	123476763
chr1	125212949	125214042
chr1	126582689	126583778
chr1	127361398	127363352
chr1	127376578	127377434
chr1	127531969	127532707
chr1	127662740	127663640
chr1	128046040	128046927
chr1	129259047	129260082
chr1	129307181	129308187
chr1	129653082	129654425
chr1	129749329	129750001
chr1	129819714	129820376
chr1	129991454	129996319
chr1	129999056	130000250
chr1	130005095	130007374
chr1	130121238	130122654
chr1	130142300	130143247
chr1	130152964	130153900
chr1	130164191	130165596
chr1	130174923	130175947
chr1	130192879	130193835
chr1	130233337	130234837
chr1	130256116	130258458
chr1	130307834	130309191
chr1	130374386	130375814
chr1	132468510	132469660
chr1	133017889	133019145
chr1	133046312	133047278
chr1	133063088	133064153
chr1	133207888	133208775
chr1	133352300	133353404
chr1	133357621	133358632
chr1	133423479	133424944
chr1	133669298	133670252
chr1	133755287	133756469
chr1	133804510	133805756
chr1	133810774	133812082
chr1	133860969	133862515
chr1	133865773	133866895
chr1	133893309	133894454
chr1	133908110	133909489
chr1	133979090	133980038
chr1	133986313	133987287
chr1	134048775	134049805
chr1	134068547	134069781
chr1	134075987	134076813
chr1	134156786	134158212
chr1	134290110	134291189
chr1	134350744	134351997
chr1	134559152	134560377
chr1	134925067	134927012
chr1	134929943	134931026
chr1	134958265	134961209
chr1	135009357	135010233
chr1	135014430	135016005
chr1	135025721	135028120
chr1	135037481	135039043
chr1	135043451	135044510
chr1	135044773	135045771
chr1	135073330	135074648
chr1	135205365	135206524
chr1	135324447	135325315
chr1	135396498	135397220
chr1	135428179	135429106
chr1	135431435	135432836
chr1	135545788	135548196
chr1	135558864	135559719
chr1	135567391	135569064
chr1	135655664	135656951
chr1	135762670	135763823
chr1	135823622	135824670
chr1	135843136	135844577
chr1	136146964	136147914
chr1	136330066	136332616
chr1	136335136	136336659
chr1	136382609	136383802
chr1	136397196	136398820
chr1	136418999	136421446
chr1	136459955	136461057
chr1	136472669	136473799
chr1	136482645	136484254
chr1	136486025	136488160
chr1	136783817	136785030
chr1	136791764	136795415
chr1	136869516	136870737
chr1	137049649	137050755
chr1	137076296	137077197
chr1	137090296	137091441
chr1	137139691	137141302
chr1	137141452	137142814
chr1	137144349	137145434
chr1	137206344	137207561
chr1	137209514	137210816
chr1	137211394	137212478
chr1	137283840	137285126
chr1	137372798	137374011
chr1	137399262	137400642
chr1	137493314	137494560
chr1	137588407	137589391
chr1	138147072	138148159
chr1	138333001	138334264
chr1	138482823	138483900
chr1	138493734	138494882
chr1	138537998	138540442
chr1	138542604	138543397
chr1	138555604	138556595
chr1	138562579	138564266
chr1	138591288	138593527
chr1	138601711	138602724
chr1	138625571	138626641
chr1	138631365	138632986
chr1	138650648	138651764
chr1	138654832	138656934
chr1	138670214	138672267
chr1	138863855	138865909
chr1	138869107	138871765
chr1	138872986	138873985
chr1	138875840	138877248
chr1	138880834	138882772
chr1	138948003	138949232
chr1	140815219	140816430
chr1	140865120	140867772
chr1	141311285	141312505
chr1	141897903	141899095
chr1	143865587	143868131
chr1	144167354	144168080
chr1	145111999	145113191
chr1	145608993	145610063
chr1	147658351	147659636
chr1	151271127	151272109
chr1	152404616	152406219
chr1	152899178	152900238
chr1	152902148	152903154
chr1	153175514	153176415
chr1	153181237	153182304
chr1	153237569	153238767
chr1	153267917	153269073
chr1	153271166	153272442
chr1	153273008	153274203
chr1	153312682	153314130
chr1	153327787	153328980
chr1	153338617	153339644
chr1	153661233	153661961
chr1	154248942	154249849
chr1	154394112	154395502
chr1	154600287	154601334
chr1	154746589	154747466
chr1	154762640	154763682
chr1	154767062	154768856
chr1	154855643	154856640
chr1	154902455	154903443
chr1	155108387	155109600
chr1	155131345	155132480
chr1	155165565	155166478
chr1	155207039	155208181
chr1	155271649	155272702
chr1	155272824	155274044
chr1	155291406	155292580
chr1	155336708	155337799
chr1	155339134	155341005
chr1	155342485	155344643
chr1	155355524	155356510
chr1	155379480	155380987
chr1	155393634	155394978
chr1	155394984	155396328
chr1	155396723	155398170
chr1	155401910	155402986
chr1	155440774	155441805
chr1	155560311	155562061
chr1	155632676	155633821
chr1	155787193	155788308
chr1	155790295	155791931
chr1	155802723	155804383
chr1	155830939	155832178
chr1	155833860	155835014
chr1	155930329	155931781
chr1	157129307	157130332
chr1	157189764	157190931
chr1	157251186	157253698
chr1	157254227	157256823
chr1	157257363	157258590
chr1	157281832	157283130
chr1	157310915	157313106
chr1	157359481	157360709
chr1	157368900	157371785
chr1	157591869	157593061
chr1	157609426	157610319
chr1	157660994	157662338
chr1	157728191	157729356
chr1	157859333	157860317
chr1	158388769	158390289
chr1	158416643	158417893
chr1	158428261	158429423
chr1	158438358	158440259
chr1	158504759	158505940
chr1	158609567	158611126
chr1	158629018	158630483
chr1	158853264	158854552
chr1	158890216	158891381
chr1	159018411	159019357
chr1	159339012	159339999
chr1	159346204	159347165
chr1	160857258	160858137
chr1	161157192	161158509
chr1	161182784	161184710
chr1	161212747	161214131
chr1	161221916	161222834
chr1	162651974	162653020
chr1	162678244	162679216
chr1	162816579	162818452
chr1	162957814	162958959
chr1	162960137	162961105
chr1	163013129	163014804
chr1	163081284	163082730
chr1	163215450	163216509
chr1	163221383	163222490
chr1	163675265	163676878
chr1	164174444	164175613
chr1	164346834	164348372
chr1	164670400	164671699
chr1	165953942	165955528
chr1	165990751	165991903
chr1	166036529	166037558
chr1	166448032	166449148
chr1	167023107	167024097
chr1	167163778	167165493
chr1	167172186	167173377
chr1	167177414	167178572
chr1	167225012	167228075
chr1	167240760	167242072
chr1	167290806	167291924
chr1	167351809	167352818
chr1	167353588	167354570
chr1	167358282	167359445
chr1	167390572	167391808
chr1	167526723	167528137
chr1	167604659	167606346
chr1	167700508	167702003
chr1	167957469	167958539
chr1	167996289	167997557
chr1	168159496	168160480
chr1	168297326	168298468
chr1	168307865	168309283
chr1	169240120	169241375
chr1	169252635	169254687
chr1	169259427	169260452
chr1	169268120	169268948
chr1	169458920	169459873
chr1	169985723	169986735
chr1	170532858	170534224
chr1	171825280	171826164
chr1	172029347	172030407
chr1	172032385	172033330
chr1	172081698	172082721
chr1	172099252	172100220
chr1	172108373	172109464
chr1	172137787	172139225
chr1	172142722	172143766
chr1	172649359	172651399
chr1	172708780	172710405
chr1	172910257	172911349
chr1	172963603	172964550
chr1	172967899	172969244
chr1	172977583	172978728
chr1	172983346	172986326
chr1	173031690	173034450
chr1	173040954	173042036
chr1	173062948	173064919
chr1	173067876	173069051
chr1	173117258	173118658
chr1	173152304	173153173
chr1	173233737	173234929
chr1	173255547	173257288
chr1	173264710	173267375
chr1	173279542	173280993
chr1	173326309	173327853
chr1	173354463	173357201
chr1	173378833	173380732
chr1	173406295	173407557
chr1	173408032	173409575
chr1	173424965	173426093
chr1	173429952	173431325
chr1	173437447	173439003
chr1	173441349	173442476
chr1	173445868	173447194
chr1	173477507	173479193
chr1	173972674	173973790
chr1	174019865	174022621
chr1	174053874	174057124
chr1	174062039	174063202
chr1	174075723	174077859
chr1	174104384	174105831
chr1	174331369	174332793
chr1	174334554	174335524
chr1	174397376	174398477
chr1	174408833	174409954
chr1	174522065	174522978
chr1	177610407	177611529
chr1	177831406	177832297
chr1	177841728	177843917
chr1	177849223	177850197
chr1	178741141	178742580
chr1	178937652	178938592
chr1	179091654	179092933
chr1	179228874	179230185
chr1	179604791	179605930
chr1	179904294	179905068
chr1	180163091	180164081
chr1	180174124	180176243
chr1	180182927	180184189
chr1	180186959	180188286
chr1	180201308	180202444
chr1	180232707	180233902
chr1	180234888	180235651
chr1	180245500	180246677
chr1	180955429	180956601
chr1	181128557	181129549
chr1	181345552	181346666
chr1	181393042	181393917
chr1	181417009	181418098
chr1	181426194	181428589
chr1	181430490	181432432
chr1	181448920	181450457
chr1	181457092	181458090
chr1	181463048	181464044
chr1	181650457	181651643
chr1	181653713	181655273
chr1	181693592	181695421
chr1	181696020	181697193
chr1	182185883	182187806
chr1	182468555	182469700
chr1	182497874	182499315
chr1	182500789	182501606
chr1	182555338	182556575
chr1	182566298	182567605
chr1	182584479	182585983
chr1	182624625	182625943
chr1	182630495	182631460
chr1	182661158	182662271
chr1	182739516	182740640
chr1	182763800	182766169
chr1	182766389	182767171
chr1	182802712	182805143
chr1	182840168	182841469
chr1	182850247	182850982
chr1	183057509	183058776
chr1	183065958	183066706
chr1	183068203	183069416
chr1	183101557	183102920
chr1	183108006	183109350
chr1	183154028	183155244
chr1	183182688	183183749
chr1	183184820	183185596
chr1	183779787	183780704
chr1	183790839	183792216
chr1	183804922	183805734
chr1	183807163	183808435
chr1	183816776	183818068
chr1	183843469	183844705
chr1	183970445	183974111
chr1	183992739	183993910
chr1	184022950	184024212
chr1	184053161	184054263
chr1	184159382	184160673
chr1	184352588	184353640
chr1	184579600	184580703
chr1	185845376	185846737
chr1	186609534	186611125
chr1	186641774	186644427
chr1	186701789	186702809
chr1	187180415	187181609
chr1	187235695	187236720
chr1	187237263	187238366
chr1	187249264	187250514
chr1	188587492	188588719
chr1	188790928	188791560
chr1	189033382	189035799
chr1	189038795	189039743
chr1	189256662	189257742
chr1	189850723	189851584
chr1	190586985	190588413
chr1	190803792	190805289
chr1	191524552	191525136
chr1	192252400	192253308
chr1	192646708	192647647
chr1	192665382	192666600
chr1	192890692	192892885
chr1	193220851	193221730
chr1	193377842	193379207
chr1	193393451	193395398
chr1	193395868	193397689
chr1	193531356	193533923
chr1	193552222	193553169
chr1	193559003	193559924
chr1	193584369	193585429
chr1	193608074	193608955
chr1	193631872	193632855
chr1	193644940	193645700
chr1	193647154	193648406
chr1	193773368	193774118
chr1	193775099	193776662
chr1	194950233	194951245
chr1	195481399	195482565
chr10	3710157	3711178
chr10	4411968	4413021
chr10	4521485	4522894
chr10	4551101	4552379
chr10	5283192	5284381
chr10	5816845	5817775
chr10	5871374	5872246
chr10	5893723	5894614
chr10	5933366	5934576
chr10	5966655	5968394
chr10	5980948	5982482
chr10	6043651	6044800
chr10	6059227	6060340
chr10	6060866	6062407
chr10	6127723	6128837
chr10	6157923	6159863
chr10	6275998	6277151
chr10	6277565	6278699
chr10	6325006	6326070
chr10	6715319	6716562
chr10	6755884	6757162
chr10	7338545	7339487
chr10	7369420	7370740
chr10	7377253	7378102
chr10	7428873	7429869
chr10	7509601	7510485
chr10	7543047	7545390
chr10	7550491	7551882
chr10	7704097	7705671
chr10	8428477	8429510
chr10	8448492	8449475
chr10	8582454	8583173
chr10	9585119	9586407
chr10	10128661	10129727
chr10	10892637	10893967
chr10	10894313	10895307
chr10	10922390	10923932
chr10	10972323	10973286
chr10	11078471	11079496
chr10	12098434	12099680
chr10	12600744	12601820
chr10	12710335	12712152
chr10	12790594	12791875
chr10	12855735	12856725
chr10	13232609	13234490
chr10	13397314	13398389
chr10	13548926	13550110
chr10	14391781	14392913
chr10	15645574	15646320
chr10	17982801	17983677
chr10	18117835	18118799
chr10	18168323	18169213
chr10	18487430	18488491
chr10	18901370	18902950
chr10	19850212	19853112
chr10	19853544	19855534
chr10	19865614	19866707
chr10	19876236	19877479
chr10	19980133	19981010
chr10	20021324	20022911
chr10	20027095	20028530
chr10	20028644	20029769
chr10	21259871	21261098
chr10	22439329	22440385
chr10	23511477	23512633
chr10	23539562	23541203
chr10	23701395	23702484
chr10	23803881	23804961
chr10	23967539	23968642
chr10	24365900	24366810
chr10	24453563	24454387
chr10	24492294	24493245
chr10	24495176	24496345
chr10	24496832	24497864
chr10	24557211	24558333
chr10	24588023	24589852
chr10	24648327	24649409
chr10	24752845	24753877
chr10	24853369	24854455
chr10	24860219	24861183
chr10	24897245	24898229
chr10	24914456	24915787
chr10	25063374	25064810
chr10	26039840	26041294
chr10	26044603	26046207
chr10	26046651	26047822
chr10	26050681	26051625
chr10	26085989	26088128
chr10	26137417	26138629
chr10	26145530	26146529
chr10	26170919	26172101
chr10	26267917	26268662
chr10	26514367	26515420
chr10	28442276	28443467
chr10	28542786	28544302
chr10	29790313	29791206
chr10	31330763	31331618
chr10	31340848	31341879
chr10	32550120	32551330
chr10	33499705	33500697
chr10	33697177	33698055
chr10	33729191	33730712
chr10	33736661	33738132
chr10	33846219	33847204
chr10	33852479	33853474
chr10	34139702	34140622
chr10	34749442	34750686
chr10	35427873	35428809
chr10	36724850	36725951
chr10	36988914	36989871
chr10	38200685	38201815
chr10	38202300	38203571
chr10	38536941	38538558
chr10	39588134	39589688
chr10	39594761	39595831
chr10	39849979	39851781
chr10	39918380	39919335
chr10	39980195	39981533
chr10	39985762	39987891
chr10	39995330	39997920
chr10	40001196	40007395
chr10	40016922	40018751
chr10	40033591	40034819
chr10	40068258	40069622
chr10	40111406	40112438
chr10	40161903	40162794
chr10	40354480	40355604
chr10	40537759	40539043
chr10	40611057	40612309
chr10	40717378	40718533
chr10	40724974	40725924
chr10	41020550	41021702
chr10	41154429	41155566
chr10	41166521	41167510
chr10	41172475	41173424
chr10	41191203	41193466
chr10	41358101	41359133
chr10	41420615	41421796
chr10	41473598	41474619
chr10	41484918	41486344
chr10	41535752	41536779
chr10	41538114	41539300
chr10	41549654	41550553
chr10	41622245	41623516
chr10	41642944	41644062
chr10	41647090	41648236
chr10	41895974	41897130
chr10	42153906	42155206
chr10	42162601	42163823
chr10	42164191	42165646
chr10	42184474	42185746
chr10	42216036	42217889
chr10	42370920	42372393
chr10	42405066	42406316
chr10	42416495	42417540
chr10	42429519	42430583
chr10	42489026	42490783
chr10	42574903	42575950
chr10	42941740	42942707
chr10	43178291	43179281
chr10	43204397	43207184
chr10	43207638	43209556
chr10	43211687	43213331
chr10	43216999	43221311
chr10	43238260	43241017
chr10	43254589	43255725
chr10	43255948	43257583
chr10	43265331	43266709
chr10	43286445	43287530
chr10	43821926	43823572
chr10	44087543	44088091
chr10	44984950	44986058
chr10	45370075	45371201
chr10	48558082	48558772
chr10	49344948	49345993
chr10	49810025	49810912
chr10	50431392	50432679
chr10	50503473	50504070
chr10	51662138	51663585
chr10	51946778	51948068
chr10	51989845	51991291
chr10	52231749	52233110
chr10	53082490	53083292
chr10	53105293	53106309
chr10	53361845	53363049
chr10	53437628	53439908
chr10	56121090	56122680
chr10	56124139	56125099
chr10	56126218	56127237
chr10	56150238	56151346
chr10	56404654	56406234
chr10	57160134	57161395
chr10	57560508	57562198
chr10	57569226	57570645
chr10	57815585	57816673
chr10	57901785	57903312
chr10	57904975	57906246
chr10	57946377	57947278
chr10	58197081	58198784
chr10	58210056	58211482
chr10	58579036	58580680
chr10	58672115	58673149
chr10	58772064	58773795
chr10	58925921	58927021
chr10	59248252	59249159
chr10	59293619	59294927
chr10	59299816	59302292
chr10	59353285	59354501
chr10	59367892	59368923
chr10	59374814	59375958
chr10	59394469	59397152
chr10	59406806	59409086
chr10	59415917	59417652
chr10	59491894	59492943
chr10	59512881	59514560
chr10	59563036	59563821
chr10	59587145	59588386
chr10	59698536	59699426
chr10	59717554	59719276
chr10	59942254	59944300
chr10	60113896	60115595
chr10	60189052	60189984
chr10	60435573	60436841
chr10	60544487	60546210
chr10	60584472	60585616
chr10	60656464	60657683
chr10	60806811	60807854
chr10	60852894	60854533
chr10	60858138	60859158
chr10	60874269	60875598
chr10	60906488	60907330
chr10	60912914	60914774
chr10	60920861	60921844
chr10	60946147	60946971
chr10	60982456	60983604
chr10	61009277	61010534
chr10	61020248	61021860
chr10	61041746	61042786
chr10	61064110	61065590
chr10	61066040	61066832
chr10	61184946	61186260
chr10	61241202	61242255
chr10	61459748	61460829
chr10	61676050	61678052
chr10	61701163	61702541
chr10	61800605	61801538
chr10	61924288	61926420
chr10	61937046	61938111
chr10	62083251	62084231
chr10	62119082	62120105
chr10	62130898	62132009
chr10	62157748	62158753
chr10	62204597	62205836
chr10	62239948	62242506
chr10	62252698	62254612
chr10	62254907	62260543
chr10	62325151	62326378
chr10	62333490	62334420
chr10	62345175	62346690
chr10	62353201	62354670
chr10	62359173	62363610
chr10	62369706	62370804
chr10	62468471	62469480
chr10	62657285	62658520
chr10	62669156	62670085
chr10	62720852	62722016
chr10	62727236	62728660
chr10	62740180	62741316
chr10	62744464	62745653
chr10	62818370	62819626
chr10	62823274	62825005
chr10	62836199	62837452
chr10	62884550	62885501
chr10	62891820	62892845
chr10	62985207	62986417
chr10	63280879	63282037
chr10	64143771	64144946
chr10	66167518	66169309
chr10	66172983	66174362
chr10	66182337	66183679
chr10	66346236	66346985
chr10	66376720	66378411
chr10	66427766	66428501
chr10	66431010	66432596
chr10	66496758	66498138
chr10	66539859	66541433
chr10	66760398	66761707
chr10	67468254	67469784
chr10	67562382	67563438
chr10	68645311	68646211
chr10	68775313	68776879
chr10	68778955	68780507
chr10	68815354	68816895
chr10	68828468	68830815
chr10	68831884	68833000
chr10	68848974	68850090
chr10	68874595	68876099
chr10	68933707	68934563
chr10	69138473	69139500
chr10	69199284	69200023
chr10	69457096	69458191
chr10	69764351	69766442
chr10	69814069	69815727
chr10	69850343	69851509
chr10	70166892	70169265
chr10	70673275	70674375
chr10	70686050	70687355
chr10	70770607	70771581
chr10	70815485	70816524
chr10	70832602	70833920
chr10	73570790	73571828
chr10	74545884	74547074
chr10	74665360	74666134
chr10	75006613	75008196
chr10	75212433	75214178
chr10	75222393	75223578
chr10	75342070	75343582
chr10	75344180	75345224
chr10	75346392	75347627
chr10	75418666	75419740
chr10	75423687	75425026
chr10	75426329	75427523
chr10	75442374	75443535
chr10	75453614	75454810
chr10	75477837	75479112
chr10	75479448	75480544
chr10	75482484	75484055
chr10	75493225	75494189
chr10	75494299	75495736
chr10	75523062	75524358
chr10	75622305	75623264
chr10	75852887	75854205
chr10	75899859	75901630
chr10	75906951	75908794
chr10	75975745	75978320
chr10	76847382	76848602
chr10	77029975	77031378
chr10	77037144	77038667
chr10	77039661	77041966
chr10	77045030	77046090
chr10	77077278	77078414
chr10	77104702	77105741
chr10	77473266	77474559
chr10	77474871	77476439
chr10	77859544	77860684
chr10	77869531	77870673
chr10	77925812	77926748
chr10	77931313	77932655
chr10	79020623	79023790
chr10	79036473	79038431
chr10	79207470	79208499
chr10	79211003	79213770
chr10	79235753	79236893
chr10	79248653	79249843
chr10	79258064	79259420
chr10	79273238	79275178
chr10	79276402	79277457
chr10	79311949	79312754
chr10	79384957	79385900
chr10	79415504	79416403
chr10	79515457	79516760
chr10	79552515	79554537
chr10	79567125	79568063
chr10	79572272	79576765
chr10	79577196	79578789
chr10	79635714	79637352
chr10	79661059	79662092
chr10	79663239	79664592
chr10	79685128	79686401
chr10	79726397	79727939
chr10	79737679	79738956
chr10	79752952	79755432
chr10	79815922	79817074
chr10	79896230	79897825
chr10	79906094	79907916
chr10	79956423	79957455
chr10	79981242	79982144
chr10	80034795	80037951
chr10	80081415	80082447
chr10	80113881	80115115
chr10	80123101	80124287
chr10	80212070	80213873
chr10	80231054	80232593
chr10	80233341	80234164
chr10	80277698	80279460
chr10	80283776	80286826
chr10	80288326	80289685
chr10	80458916	80460020
chr10	80466440	80467351
chr10	80524454	80525763
chr10	80545047	80547604
chr10	80549137	80550554
chr10	80559963	80561117
chr10	80562046	80563019
chr10	80563036	80563936
chr10	80564346	80566283
chr10	80580899	80581971
chr10	80593499	80596498
chr10	80628227	80629638
chr10	80636780	80639673
chr10	80650023	80651447
chr10	80658590	80659558
chr10	80660003	80661289
chr10	80729045	80730473
chr10	80732365	80733592
chr10	80776679	80777573
chr10	80801266	80803930
chr10	80845914	80847509
chr10	81015009	81016303
chr10	81068701	81070580
chr10	81468929	81469552
chr10	81514807	81515864
chr10	81583004	81584335
chr10	82227115	82228278
chr10	82228500	82230408
chr10	82250555	82251813
chr10	82314834	82315894
chr10	82416136	82417424
chr10	82761030	82762205
chr10	82809221	82810136
chr10	83672183	83672914
chr10	83970574	83971770
chr10	83974768	83976167
chr10	84012278	84012948
chr10	84060294	84061351
chr10	84081679	84082748
chr10	84083475	84084770
chr10	84088921	84090186
chr10	84167527	84168938
chr10	84374666	84375551
chr10	84376369	84377484
chr10	84421858	84422873
chr10	84423259	84424443
chr10	84617444	84620154
chr10	84636464	84637844
chr10	84639119	84641040
chr10	85215183	85215688
chr10	85221080	85221766
chr10	85335722	85336716
chr10	85385111	85386273
chr10	85392395	85393604
chr10	85427902	85429020
chr10	87702394	87703997
chr10	87740932	87742003
chr10	87827295	87828869
chr10	87877001	87879430
chr10	87910345	87911497
chr10	87933223	87934858
chr10	87972460	87973854
chr10	87974809	87977122
chr10	87978520	87980951
chr10	88125103	88126654
chr10	88127159	88128742
chr10	88152812	88154103
chr10	88188790	88190570
chr10	89193974	89195003
chr10	89311091	89312363
chr10	89320743	89322856
chr10	89326220	89327759
chr10	89582033	89583557
chr10	90224208	90225410
chr10	90519149	90520309
chr10	90538893	90540211
chr10	90567520	90569449
chr10	90593027	90594160
chr10	90599561	90600966
chr10	90903393	90904435
chr10	90930331	90931918
chr10	91086291	91087336
chr10	92067373	92068494
chr10	92183062	92185920
chr10	92576307	92578146
chr10	92649774	92650523
chr10	93057865	93059103
chr10	93109383	93110441
chr10	93140612	93141697
chr10	93207200	93208611
chr10	93228309	93229518
chr10	93264879	93267054
chr10	93284786	93285926
chr10	94938386	94939787
chr10	94999445	95000654
chr10	95008293	95009444
chr10	95019646	95021109
chr10	95026952	95028599
chr10	95029442	95030409
chr10	95090009	95091823
chr10	95123913	95127202
chr10	95174752	95177253
chr10	95214298	95215617
chr10	95421288	95421954
chr10	98199195	98200378
chr10	98619620	98620638
chr10	99060178	99061633
chr10	100093950	100094632
chr10	100992671	100993893
chr10	105285447	105286672
chr10	107548916	107550182
chr10	107552606	107553648
chr10	107582576	107583612
chr10	107711350	107712488
chr10	107721379	107722276
chr10	107822376	107823288
chr10	107879770	107880744
chr10	109043768	109044850
chr10	109399352	109400194
chr10	110166729	110167824
chr10	110228500	110229660
chr10	110387684	110388682
chr10	110422982	110424083
chr10	110521865	110523896
chr10	110527792	110528903
chr10	110543509	110544773
chr10	110665878	110666684
chr10	110786827	110788160
chr10	110899944	110901949
chr10	110902399	110904144
chr10	110978219	110979461
chr10	110981364	110982311
chr10	110988304	110989436
chr10	111014918	111016043
chr10	111044160	111045338
chr10	111053206	111054189
chr10	111117926	111119421
chr10	111152876	111154040
chr10	112016998	112018292
chr10	112343818	112345299
chr10	112535636	112536708
chr10	112947999	112949333
chr10	112953733	112955062
chr10	112998122	112999452
chr10	114816693	114817852
chr10	114897799	114898784
chr10	115102227	115103399
chr10	115160192	115161543
chr10	115225943	115227899
chr10	115702383	115703580
chr10	116304238	116305757
chr10	116381273	116382237
chr10	116489887	116491025
chr10	116518526	116519571
chr10	116537250	116539091
chr10	116660908	116662213
chr10	116664990	116667410
chr10	116670714	116671835
chr10	116754040	116755088
chr10	116764244	116765952
chr10	117075885	117077692
chr10	117140963	117142184
chr10	117206014	117207015
chr10	117219645	117221086
chr10	117223020	117224437
chr10	117551112	117552197
chr10	118616653	118617578
chr10	118629077	118630161
chr10	118676850	118678404
chr10	118681201	118683052
chr10	119618382	119620010
chr10	119627231	119628337
chr10	119636351	119637718
chr10	119959137	119960776
chr10	120187501	120188784
chr10	120395596	120396859
chr10	120443757	120445804
chr10	120932554	120933866
chr10	120934100	120935488
chr10	120950466	120952037
chr10	121058312	121059596
chr10	121067449	121068337
chr10	121088064	121089296
chr10	121154915	121156722
chr10	121160206	121161186
chr10	121491191	121492126
chr10	122061213	122062389
chr10	122157799	122159006
chr10	122189679	122190701
chr10	122473076	122474385
chr10	125284616	125285683
chr10	126284071	126284953
chr10	126425773	126427576
chr10	126442430	126443476
chr10	126476956	126477988
chr10	126480632	126481686
chr10	126493543	126494723
chr10	126499779	126500940
chr10	126501730	126502942
chr10	126591961	126593171
chr10	126593592	126594522
chr10	126639674	126640711
chr10	126734365	126735186
chr10	126779758	126781738
chr10	126812012	126813695
chr10	126816479	126817796
chr10	126823499	126824727
chr10	126833010	126834989
chr10	127070940	127071948
chr10	127112518	127114301
chr10	127115102	127116417
chr10	127144550	127145689
chr10	127394592	127396310
chr10	127489823	127492876
chr10	127497704	127498975
chr10	127519548	127521000
chr10	127538234	127540105
chr10	127554109	127555286
chr10	127571164	127573904
chr10	127591814	127592859
chr10	127629787	127631115
chr10	127689853	127691560
chr10	127693834	127694783
chr10	127726497	127727768
chr10	127737484	127738511
chr10	127768632	127769632
chr10	127772475	127773408
chr10	127809580	127810981
chr10	127850944	127852279
chr10	127852842	127853660
chr10	127853806	127858861
chr10	127860404	127861388
chr10	127923206	127924433
chr10	127942734	127943983
chr10	127971658	127972957
chr10	127988163	127990573
chr10	127990877	127992338
chr10	127993030	127994207
chr10	128033812	128034808
chr10	128056987	128059007
chr10	128063456	128064868
chr10	128073009	128073596
chr10	128123108	128124552
chr10	128132957	128134054
chr10	128144863	128146586
chr10	128170995	128171638
chr10	128175424	128176313
chr10	128222379	128223519
chr10	128224656	128226451
chr10	128279456	128281130
chr10	128281705	128283119
chr10	128315524	128317036
chr11	3584555	3585612
chr11	3707233	3708409
chr11	3752767	3753823
chr11	3819742	3820980
chr11	3847072	3847898
chr11	4031564	4033824
chr11	4042089	4043212
chr11	4117488	4118620
chr11	4122543	4123884
chr11	4147402	4149009
chr11	4151267	4153314
chr11	4155668	4156839
chr11	4201580	4202652
chr11	4324270	4325584
chr11	4364538	4365342
chr11	4373235	4374171
chr11	4510959	4511982
chr11	4523919	4524809
chr11	4527562	4528492
chr11	4535983	4536973
chr11	4570410	4571896
chr11	4580232	4581275
chr11	4593158	4594446
chr11	4605944	4607212
chr11	4607453	4609459
chr11	4610379	4611602
chr11	4677070	4678422
chr11	4711696	4713094
chr11	4739016	4740679
chr11	4750560	4751865
chr11	4752330	4753846
chr11	4754180	4756807
chr11	4762773	4763889
chr11	4785447	4786689
chr11	4799740	4800951
chr11	4864105	4865658
chr11	4975028	4976521
chr11	5027288	5028726
chr11	5029958	5031853
chr11	5113458	5114494
chr11	5163952	5165058
chr11	5288243	5289259
chr11	5297660	5298548
chr11	5309423	5310748
chr11	5334829	5336471
chr11	5355179	5356490
chr11	5395548	5396763
chr11	5396980	5398390
chr11	5437270	5438489
chr11	5451559	5453089
chr11	5546079	5547288
chr11	5603279	5604743
chr11	5994957	5996186
chr11	6026217	6027640
chr11	6089088	6090006
chr11	6101979	6102761
chr11	6118734	6120946
chr11	6132735	6134223
chr11	6148793	6149907
chr11	6169226	6170556
chr11	6176861	6177967
chr11	6179102	6180393
chr11	6191302	6192805
chr11	6206862	6207731
chr11	6245138	6246478
chr11	6252799	6254564
chr11	6321035	6321921
chr11	6330830	6331980
chr11	6332787	6333908
chr11	6339151	6340321
chr11	6363740	6365192
chr11	6390013	6392326
chr11	6396582	6397501
chr11	6409060	6410229
chr11	6430619	6431586
chr11	6437903	6439044
chr11	6449461	6450504
chr11	6453105	6454638
chr11	6511695	6513130
chr11	8511252	8512138
chr11	8528992	8530964
chr11	8947987	8948552
chr11	9695430	9696579
chr11	10853126	10854286
chr11	11697327	11698589
chr11	11702963	11704113
chr11	11758987	11759935
chr11	11803591	11804676
chr11	11811398	11813828
chr11	12733621	12734991
chr11	13272276	13273190
chr11	17134804	17135594
chr11	17137361	17138613
chr11	17152249	17153746
chr11	17857871	17859130
chr11	17885925	17886884
chr11	19011872	19013391
chr11	19443326	19444803
chr11	19780835	19782556
chr11	19839845	19840830
chr11	19858001	19859848
chr11	19927595	19928380
chr11	19961296	19962452
chr11	19975660	19977102
chr11	19978445	19979363
chr11	20032117	20034434
chr11	20052912	20054372
chr11	20065018	20067144
chr11	20074725	20075551
chr11	20075625	20076824
chr11	20077981	20079090
chr11	20174852	20176113
chr11	20311297	20314345
chr11	20449294	20450247
chr11	20509578	20510632
chr11	20520687	20521893
chr11	20540868	20541651
chr11	20608813	20610012
chr11	21145144	21146230
chr11	21193769	21194909
chr11	21304810	21305647
chr11	21385688	21386528
chr11	22006216	22007086
chr11	22118983	22120158
chr11	22595589	22596461
chr11	22615420	22616262
chr11	22616929	22618514
chr11	22889313	22890628
chr11	22911996	22912902
chr11	22934234	22935896
chr11	22999711	23000734
chr11	23049220	23049982
chr11	23098281	23099858
chr11	23132844	23134065
chr11	23139250	23140437
chr11	23149107	23151047
chr11	23151180	23152798
chr11	23154979	23156305
chr11	23164513	23165837
chr11	23181895	23182903
chr11	23213303	23214679
chr11	23302253	23303260
chr11	23322964	23323822
chr11	23327442	23328761
chr11	23453702	23454890
chr11	23579084	23580479
chr11	27328467	27329819
chr11	27824191	27825353
chr11	29055654	29056689
chr11	29430024	29431467
chr11	29443145	29444354
chr11	29534614	29536761
chr11	29571856	29573173
chr11	29581022	29581913
chr11	29586191	29589060
chr11	29930913	29931601
chr11	30379414	30380980
chr11	30550831	30552059
chr11	30597102	30598644
chr11	30641710	30642777
chr11	30821405	30822421
chr11	30907310	30908603
chr11	31078887	31081890
chr11	31553160	31554360
chr11	32139880	32141364
chr11	32169428	32170831
chr11	32346733	32347795
chr11	32385521	32386429
chr11	32435568	32436828
chr11	32493164	32494178
chr11	33064247	33066423
chr11	33079233	33080301
chr11	33087422	33088707
chr11	33323301	33324050
chr11	33373688	33375922
chr11	33403178	33404400
chr11	33418687	33420671
chr11	33437008	33438024
chr11	34495046	34495817
chr11	34644494	34645873
chr11	35184735	35186411
chr11	35554388	35556224
chr11	35575869	35577309
chr11	35579983	35581964
chr11	35586254	35587857
chr11	35614245	35616837
chr11	35671409	35672618
chr11	35797276	35798521
chr11	39429637	39430742
chr11	40308408	40309226
chr11	40377799	40378946
chr11	40538858	40540136
chr11	40546510	40547579
chr11	40547979	40549440
chr11	42881441	42882275
chr11	43237832	43240840
chr11	43252745	43253465
chr11	43259484	43260590
chr11	43261602	43262990
chr11	43300163	43302234
chr11	43438011	43439682
chr11	43463987	43465138
chr11	43507274	43508554
chr11	43559787	43560815
chr11	43563885	43565715
chr11	44183158	44184323
chr11	44312350	44314415
chr11	44384607	44385779
chr11	45673186	45674220
chr11	45867123	45868273
chr11	45972671	45973669
chr11	46003059	46003900
chr11	46067393	46069123
chr11	46508378	46511133
chr11	46544583	46545682
chr11	46607892	46609204
chr11	48570774	48572691
chr11	48583000	48584149
chr11	48622818	48624010
chr11	48631513	48632432
chr11	48647047	48648423
chr11	48657717	48659100
chr11	48663474	48664807
chr11	48666448	48667579
chr11	48669296	48671104
chr11	49010486	49011533
chr11	49578117	49579013
chr11	49646844	49648140
chr11	49668178	49669313
chr11	49669728	49671136
chr11	49878555	49879735
chr11	49891133	49892306
chr11	49895903	49897196
chr11	49954554	49955751
chr11	49996780	49998647
chr11	50152487	50154003
chr11	50175765	50176962
chr11	50206101	50206785
chr11	50231314	50232939
chr11	50282667	50283896
chr11	50618767	50619971
chr11	51075195	51076890
chr11	51376612	51377949
chr11	51404361	51405314
chr11	51407613	51408545
chr11	51412304	51414480
chr11	51419925	51421306
chr11	51424618	51425476
chr11	51429963	51431236
chr11	51442848	51444033
chr11	51445691	51448866
chr11	51494303	51495451
chr11	51503374	51504322
chr11	51592624	51594317
chr11	51611490	51612577
chr11	51651679	51652771
chr11	51701688	51702840
chr11	51703514	51704883
chr11	51786208	51787475
chr11	51814749	51815948
chr11	51872921	51873819
chr11	51890769	51891660
chr11	52108303	52109287
chr11	52111184	52112462
chr11	52177516	52178597
chr11	52188817	52190028
chr11	52710337	52711435
chr11	52778912	52780133
chr11	53135654	53136880
chr11	53150093	53151285
chr11	53171313	53172562
chr11	53190106	53191227
chr11	53201193	53202467
chr11	53208674	53209593
chr11	53218208	53219560
chr11	53240498	53241494
chr11	53243847	53245100
chr11	53302470	53303618
chr11	53376816	53377954
chr11	53389477	53390875
chr11	53439313	53440484
chr11	53460248	53461462
chr11	53465501	53466700
chr11	53469220	53470437
chr11	53598186	53599330
chr11	53657464	53659203
chr11	53685268	53686241
chr11	53699299	53700504
chr11	53745767	53747256
chr11	53781794	53782888
chr11	53953273	53954659
chr11	54204212	54205163
chr11	54372359	54373485
chr11	54528346	54529750
chr11	54530051	54531150
chr11	54646179	54647034
chr11	54660843	54661732
chr11	54664965	54666926
chr11	54687457	54689608
chr11	54713230	54714907
chr11	54726015	54727221
chr11	54773539	54774651
chr11	54829456	54830632
chr11	54909274	54910475
chr11	54910871	54912030
chr11	54917350	54918581
chr11	55023320	55024616
chr11	55187618	55188958
chr11	55198063	55199098
chr11	55230589	55232174
chr11	55259764	55261271
chr11	55265304	55266274
chr11	55282457	55283348
chr11	55285548	55287101
chr11	55287754	55288768
chr11	56463979	56465052
chr11	57638382	57640441
chr11	57657139	57658550
chr11	57660385	57662358
chr11	57674772	57675740
chr11	57690719	57692486
chr11	57694658	57695525
chr11	57727679	57729266
chr11	57768552	57772167
chr11	57774576	57775693
chr11	57790102	57791550
chr11	57799161	57800588
chr11	57816705	57818354
chr11	57825265	57827636
chr11	57828536	57829336
chr11	57841264	57843042
chr11	57912483	57913826
chr11	57918722	57920367
chr11	57924952	57925957
chr11	57929433	57930560
chr11	57937400	57940448
chr11	58050962	58052096
chr11	58115468	58116457
chr11	58148387	58149826
chr11	59180434	59181629
chr11	59205606	59206967
chr11	59243594	59244447
chr11	59334527	59335781
chr11	59375528	59376701
chr11	59407114	59408174
chr11	59567218	59568253
chr11	59599524	59601819
chr11	59606586	59608066
chr11	59629115	59630328
chr11	59855228	59855812
chr11	59859539	59860536
chr11	59860832	59861442
chr11	59863704	59864820
chr11	59879549	59880199
chr11	60138520	60139498
chr11	60152467	60153506
chr11	60180877	60181810
chr11	60204782	60205922
chr11	60208802	60209925
chr11	60240226	60241222
chr11	60241364	60243623
chr11	60248163	60250106
chr11	60257113	60258301
chr11	60268659	60269599
chr11	60338506	60339565
chr11	60379736	60380947
chr11	60486633	60487064
chr11	60487716	60488582
chr11	60500743	60501769
chr11	60507732	60508717
chr11	60509085	60512264
chr11	60549235	60550362
chr11	60557530	60559277
chr11	60574290	60575512
chr11	60590356	60591410
chr11	60623757	60625790
chr11	60626091	60627278
chr11	60652537	60653853
chr11	60665771	60667116
chr11	60705764	60707241
chr11	60735037	60736286
chr11	60781730	60782704
chr11	60935405	60936453
chr11	60941923	60943055
chr11	60957269	60957999
chr11	60985259	60986481
chr11	61221011	61222053
chr11	61299428	61300674
chr11	61396811	61398655
chr11	61434674	61435915
chr11	61443883	61445131
chr11	61450660	61451848
chr11	61460465	61461544
chr11	61544965	61546030
chr11	61567191	61568150
chr11	61569836	61571069
chr11	61576811	61580311
chr11	61585340	61586359
chr11	61586715	61588520
chr11	61600201	61601942
chr11	61603247	61604696
chr11	61613875	61615443
chr11	61619482	61621011
chr11	61628742	61630037
chr11	61640441	61641518
chr11	61649345	61650799
chr11	61686516	61687463
chr11	61841706	61842698
chr11	61862676	61863934
chr11	62005102	62006841
chr11	62229399	62230675
chr11	62240312	62243193
chr11	62248778	62250967
chr11	62261960	62263076
chr11	62287281	62288581
chr11	62293086	62294778
chr11	62303916	62305307
chr11	62306577	62307848
chr11	62310660	62311690
chr11	62317744	62318587
chr11	62385554	62386543
chr11	64786381	64787377
chr11	67756759	67757666
chr11	67799895	67801113
chr11	67807412	67808449
chr11	67994329	67995561
chr11	68080612	68082113
chr11	68140740	68142151
chr11	68148648	68150641
chr11	68345900	68347243
chr11	68347447	68349233
chr11	68497705	68498869
chr11	68499177	68501257
chr11	68546147	68547281
chr11	68636115	68637185
chr11	68648404	68649529
chr11	68689291	68690826
chr11	68692420	68693456
chr11	68695615	68696708
chr11	68721134	68722308
chr11	68722323	68723400
chr11	68826822	68827821
chr11	68830206	68831765
chr11	68850013	68851827
chr11	68853609	68855542
chr11	68862814	68863929
chr11	68868157	68869246
chr11	68887427	68888859
chr11	68906988	68908950
chr11	68923557	68924784
chr11	68931932	68932939
chr11	68953916	68955012
chr11	69000576	69001510
chr11	69106259	69107383
chr11	69203999	69204772
chr11	69239222	69241996
chr11	69255007	69255978
chr11	69262307	69263487
chr11	69318583	69320763
chr11	69336810	69338857
chr11	69409386	69410493
chr11	69411157	69412286
chr11	69424488	69425940
chr11	69456360	69458024
chr11	69458325	69460807
chr11	69462592	69463756
chr11	69466981	69468807
chr11	69474356	69476284
chr11	69495014	69497752
chr11	69501584	69503025
chr11	69509978	69511124
chr11	69527878	69529773
chr11	69531860	69533232
chr11	69602696	69603870
chr11	69701161	69703069
chr11	69734482	69736971
chr11	69737642	69738779
chr11	69755430	69756586
chr11	69768971	69770755
chr11	69784621	69785653
chr11	69800444	69801158
chr11	69806280	69807881
chr11	69874599	69877453
chr11	69890594	69892837
chr11	69898751	69899890
chr11	70000930	70002561
chr11	70002837	70004527
chr11	70054602	70057032
chr11	70109003	70109724
chr11	70111636	70113399
chr11	70219061	70220042
chr11	70223496	70225117
chr11	70256851	70258037
chr11	70317096	70318308
chr11	70372577	70374290
chr11	70402672	70403806
chr11	70439948	70441166
chr11	70481865	70483372
chr11	70485866	70487683
chr11	70623594	70625751
chr11	70634608	70635907
chr11	70639453	70640448
chr11	70677677	70678879
chr11	70701272	70702194
chr11	70707211	70708596
chr11	70735142	70736179
chr11	70756342	70757430
chr11	70793932	70795297
chr11	71335829	71337157
chr11	71959974	71960933
chr11	71961986	71963599
chr11	72001389	72002263
chr11	72025716	72027144
[truncated: 11,687 more rows]

## Sheet: 8C
Supplementary information, Table S6 NR5A2 CUT&RUN and ChIP-seq peak information
8C NR5A2 CUT&RUN
Chr	Start	End
chr1	4777702	4778535
chr1	4806103	4806718
chr1	4809384	4810000
chr1	4830194	4830877
chr1	4843380	4844259
chr1	4844847	4846343
chr1	4856097	4857141
chr1	6147552	6148326
chr1	6150828	6152069
chr1	6178121	6179175
chr1	6181496	6183408
chr1	6184532	6186280
chr1	6199713	6201457
chr1	7289129	7289649
chr1	9739212	9739937
chr1	9743512	9744632
chr1	9757997	9759104
chr1	9776033	9777101
chr1	9855334	9856101
chr1	9921797	9923184
chr1	9937398	9938547
chr1	10196755	10197890
chr1	11320168	11321060
chr1	13033301	13034291
chr1	13063337	13064482
chr1	13067259	13067895
chr1	13070861	13071523
chr1	13073402	13074420
chr1	13077982	13078713
chr1	13136284	13137245
chr1	13586520	13587306
chr1	13632414	13633783
chr1	13635118	13636567
chr1	13653756	13655215
chr1	13655352	13656308
chr1	14622028	14622869
chr1	14679539	14680262
chr1	15051389	15052383
chr1	15827746	15829543
chr1	15889824	15890816
chr1	16010906	16012980
chr1	16049011	16049830
chr1	16065816	16068061
chr1	16069791	16071928
chr1	16072369	16073029
chr1	16083329	16084736
chr1	16185252	16186553
chr1	16195855	16196845
chr1	16640149	16642026
chr1	16646836	16650145
chr1	16671439	16674222
chr1	16712141	16712990
chr1	16782428	16783734
chr1	21298578	21299127
chr1	21317031	21318479
chr1	21380521	21381380
chr1	21389720	21390822
chr1	21428141	21428936
chr1	23879924	23881086
chr1	23972753	23973680
chr1	24736778	24737442
chr1	24833061	24834145
chr1	29726687	29727521
chr1	30874320	30875358
chr1	30921352	30922406
chr1	30962956	30964043
chr1	30977509	30978104
chr1	30978878	30980035
chr1	30986311	30987597
chr1	30993726	30995488
chr1	30997260	30998383
chr1	31008357	31009455
chr1	33701370	33702031
chr1	33728097	33728780
chr1	33800397	33801467
chr1	33836027	33837074
chr1	34438480	34439810
chr1	34508205	34508944
chr1	34684683	34685273
chr1	34754615	34755725
chr1	34772234	34773058
chr1	34796256	34797133
chr1	34857900	34858404
chr1	36008282	36008909
chr1	36058519	36059295
chr1	36069927	36071676
chr1	36076884	36077707
chr1	36108487	36109389
chr1	36111089	36112344
chr1	36133793	36134864
chr1	36297052	36298007
chr1	36300954	36301750
chr1	36469702	36470722
chr1	36522339	36523439
chr1	36650566	36652230
chr1	36706625	36707946
chr1	36734395	36735043
chr1	36814352	36814872
chr1	36826560	36827399
chr1	37040391	37041218
chr1	37342084	37343172
chr1	37625582	37626504
chr1	37768845	37770279
chr1	37921666	37922326
chr1	37929990	37930705
chr1	38058114	38060182
chr1	38205594	38206579
chr1	38560331	38560966
chr1	38730830	38731759
chr1	38889592	38890336
chr1	39179370	39180279
chr1	39405687	39406924
chr1	39507729	39508692
chr1	39669751	39670317
chr1	39670772	39672319
chr1	39755494	39756159
chr1	42091794	42092806
chr1	42275003	42276101
chr1	43139284	43140202
chr1	43228025	43229197
chr1	43344050	43344626
chr1	43488527	43489413
chr1	43540453	43541529
chr1	43546140	43547493
chr1	43998295	43999201
chr1	45849542	45850464
chr1	46970467	46971479
chr1	47376161	47377339
chr1	51535080	51537163
chr1	51669198	51669961
chr1	51789176	51789854
chr1	51915444	51916344
chr1	51965164	51966012
chr1	51971245	51972032
chr1	51977100	51978377
chr1	53923678	53924701
chr1	53928643	53929533
chr1	54545091	54546052
chr1	54787043	54788556
chr1	54941477	54942205
chr1	55039936	55040691
chr1	55078759	55079921
chr1	55084990	55086319
chr1	55267417	55268655
chr1	55271424	55271943
chr1	57010283	57011498
chr1	57530496	57531773
chr1	58010566	58011631
chr1	58029498	58030171
chr1	58063000	58063824
chr1	58429872	58430875
chr1	58464284	58465306
chr1	58466228	58467199
chr1	58542946	58543459
chr1	58623646	58624234
chr1	58670363	58671374
chr1	58817089	58818090
chr1	58936145	58936821
chr1	59029954	59030654
chr1	59292534	59293329
chr1	59327106	59327799
chr1	59658755	59659528
chr1	59725692	59726566
chr1	59733542	59734773
chr1	59740436	59741293
chr1	59775579	59776640
chr1	59780858	59781785
chr1	59784664	59786108
chr1	59851318	59852428
chr1	59883646	59884569
chr1	59952779	59953484
chr1	59994892	59996290
chr1	60059578	60060647
chr1	60130119	60131108
chr1	60161073	60161863
chr1	60205011	60206113
chr1	60217117	60218019
chr1	60245724	60246928
chr1	60350350	60351054
chr1	60387006	60388039
chr1	60471405	60471952
chr1	60875184	60875827
chr1	62112945	62114284
chr1	63057694	63058783
chr1	63163143	63164595
chr1	63179471	63180651
chr1	63181138	63181930
chr1	63185034	63186491
chr1	65004188	65005201
chr1	65005417	65006134
chr1	65036368	65038201
chr1	65097943	65098664
chr1	65136977	65137473
chr1	65197327	65198131
chr1	65198142	65198930
chr1	65224750	65226137
chr1	65257214	65258005
chr1	66913954	66914859
chr1	69718010	69718731
chr1	69786292	69786793
chr1	71149366	71150838
chr1	71681481	71682354
chr1	71688867	71689885
chr1	72251683	72252751
chr1	72260066	72261056
chr1	72288832	72289807
chr1	72530773	72531565
chr1	72760826	72763016
chr1	73979368	73980107
chr1	74141050	74142349
chr1	74355378	74356860
chr1	74357199	74357941
chr1	74361364	74362355
chr1	74372209	74372699
chr1	74416774	74418113
chr1	74451279	74452005
chr1	74471253	74471997
chr1	74473997	74474751
chr1	74493226	74494080
chr1	74497708	74498476
chr1	74523511	74524491
chr1	74549502	74550561
chr1	74552010	74552877
chr1	74553988	74554971
chr1	74560397	74562351
chr1	74568910	74569869
chr1	74603046	74604322
chr1	74611979	74612919
chr1	74640629	74641834
chr1	74650922	74651826
chr1	74720215	74720749
chr1	74802633	74803243
chr1	74825361	74826310
chr1	74871279	74872095
chr1	74873280	74874722
chr1	74907067	74907838
chr1	74917255	74917860
chr1	74923546	74924579
chr1	75036733	75037497
chr1	75054263	75055665
chr1	75153002	75154196
chr1	75157405	75158647
chr1	75176599	75177423
chr1	75179983	75181166
chr1	75184890	75186319
chr1	75200618	75201723
chr1	75267200	75267754
chr1	75313417	75314546
chr1	75477197	75478202
chr1	75542116	75543023
chr1	77449987	77451043
chr1	78521214	78522169
chr1	78530424	78530932
chr1	78531043	78532147
chr1	78542293	78543444
chr1	78665522	78666280
chr1	78672327	78673712
chr1	79607818	79608498
chr1	79616253	79616883
chr1	79658635	79659467
chr1	79659941	79661089
chr1	79727616	79728603
chr1	79766897	79767893
chr1	79955814	79956403
chr1	80181025	80181716
chr1	80373108	80373897
chr1	82816800	82817607
chr1	83024394	83025261
chr1	84689498	84690002
chr1	84709531	84710553
chr1	84793831	84794846
chr1	84855963	84858159
chr1	84860719	84861793
chr1	84893676	84894316
chr1	84895324	84896286
chr1	84897595	84898288
chr1	84899454	84900294
chr1	84900617	84902060
chr1	84915353	84916052
chr1	84920925	84922628
chr1	87636655	87638053
chr1	87639714	87641427
chr1	87643140	87643996
chr1	87644782	87645482
chr1	87647511	87649360
chr1	87650169	87651016
chr1	87666389	87666959
chr1	87685579	87686535
chr1	87686825	87687662
chr1	87708564	87709335
chr1	87959096	87959936
chr1	87964237	87965150
chr1	88034038	88034655
chr1	88050107	88051282
chr1	88121680	88122663
chr1	88161964	88162908
chr1	88164136	88165242
chr1	88174768	88175568
chr1	88193064	88194241
chr1	88198310	88199010
chr1	88328737	88330182
chr1	88339687	88340866
chr1	88341643	88342240
chr1	88351405	88352543
chr1	88354663	88355836
chr1	88358764	88360313
chr1	88363244	88364453
chr1	88378126	88379350
chr1	88388329	88390234
chr1	88390831	88391520
chr1	88392861	88393740
chr1	88396921	88397634
chr1	88407005	88407685
chr1	88413517	88414794
chr1	88415552	88416624
chr1	88438408	88439358
chr1	88524764	88525831
chr1	88543778	88544874
chr1	88646214	88647065
chr1	88977851	88979135
chr1	88986178	88988694
chr1	88989108	88989599
chr1	89143783	89144782
chr1	89186902	89188168
chr1	89219771	89221239
chr1	89222612	89223829
chr1	89227216	89229722
chr1	89232803	89234498
chr1	89262327	89263320
chr1	89264181	89264928
chr1	89336180	89336909
chr1	89391147	89391789
chr1	89421484	89422247
chr1	89527584	89528615
chr1	89570082	89571198
chr1	89572502	89573295
chr1	89583246	89584275
chr1	89884574	89885511
chr1	89885565	89886208
chr1	89891402	89892011
chr1	90104425	90105528
chr1	90110352	90112837
chr1	90112987	90114372
chr1	90114610	90119367
chr1	90162816	90166843
chr1	90170123	90176520
chr1	90186535	90189067
chr1	90190794	90191717
chr1	90191852	90193773
chr1	90194365	90196299
chr1	90196410	90207439
chr1	91087590	91089155
chr1	91718433	91719266
chr1	91877515	91878225
chr1	93071829	93072979
chr1	93143717	93144921
chr1	93200726	93201650
chr1	93811642	93812618
chr1	93888812	93889734
chr1	94926377	94928177
chr1	95171796	95172532
chr1	95249484	95250331
chr1	95260271	95261840
chr1	95359350	95360594
chr1	95427787	95428805
chr1	95432887	95433884
chr1	95463869	95464992
chr1	95500104	95502052
chr1	95535089	95535906
chr1	95564280	95565572
chr1	95568494	95569829
chr1	95599371	95600493
chr1	95609530	95610813
chr1	95617636	95618580
chr1	95633617	95634877
chr1	95643491	95644891
chr1	95648420	95649934
chr1	95653640	95654312
chr1	95656088	95656928
chr1	95687449	95688548
chr1	98782750	98783691
chr1	100094441	100095478
chr1	107475318	107476196
chr1	107559931	107560758
chr1	107679850	107680930
chr1	108431247	108432198
chr1	109857176	109858277
chr1	112054186	112055146
chr1	112800398	112801260
chr1	115290477	115291594
chr1	120232374	120233134
chr1	120515152	120516208
chr1	120516562	120517668
chr1	120558539	120560166
chr1	120871967	120873288
chr1	121265736	121266531
chr1	121301319	121302057
chr1	121339418	121340128
chr1	121415967	121417160
chr1	121417423	121419106
chr1	121927305	121928114
chr1	121938638	121940082
chr1	121970108	121971182
chr1	121982737	121983480
chr1	122109054	122110822
chr1	122134171	122134923
chr1	122135573	122136205
chr1	122162656	122163735
chr1	122435798	122436807
chr1	122486869	122487420
chr1	123325276	123326361
chr1	123475204	123476465
chr1	126582748	126583601
chr1	127411241	127412357
chr1	127532021	127532519
chr1	129217491	129218643
chr1	129302790	129303964
chr1	129653375	129654502
chr1	129669951	129670864
chr1	129685529	129686502
chr1	129991407	129992414
chr1	129992437	129993749
chr1	129993850	129996115
chr1	129999271	130000179
chr1	130005054	130007026
chr1	130033578	130034304
chr1	130121418	130122179
chr1	130134829	130135598
chr1	130164430	130165729
chr1	130174689	130176010
chr1	130203537	130204189
chr1	130220365	130221325
chr1	130233735	130234675
chr1	130257331	130258343
chr1	130372100	130372993
chr1	130374151	130376136
chr1	132468735	132469337
chr1	132470086	132470701
chr1	132688870	132689708
chr1	133046278	133047319
chr1	133207746	133208622
chr1	133423692	133424694
chr1	133669324	133670262
chr1	133675924	133676699
chr1	133755700	133756180
chr1	133866018	133867083
chr1	133893535	133894410
chr1	134048815	134049540
chr1	134053174	134054308
chr1	134101971	134103464
chr1	134789879	134790481
chr1	134804733	134805700
chr1	134840658	134841318
chr1	134922981	134923809
chr1	134925917	134926531
chr1	134938619	134939539
chr1	134958291	134959330
chr1	134959648	134960947
chr1	134980065	134981581
chr1	135009328	135010285
chr1	135014626	135016043
chr1	135017701	135018313
chr1	135025642	135026385
chr1	135026416	135027065
chr1	135037642	135038991
chr1	135042371	135044405
chr1	135044825	135045921
chr1	135073613	135074566
chr1	135086052	135086892
chr1	135205591	135206425
chr1	135207710	135208537
chr1	135222448	135224010
chr1	135292704	135293859
chr1	135321225	135321873
chr1	135396466	135397218
chr1	135424321	135425454
chr1	135546028	135548115
chr1	135558784	135559480
chr1	135567356	135568950
chr1	135655661	135656900
chr1	135657007	135657813
chr1	135782242	135782835
chr1	135843394	135844555
chr1	136007480	136008085
chr1	136234280	136235391
chr1	136331290	136332211
chr1	136397436	136398823
chr1	136420723	136421535
chr1	136439752	136440588
chr1	136459982	136461046
chr1	136472822	136473522
chr1	136474663	136475388
chr1	136482702	136483892
chr1	136486178	136486992
chr1	136507335	136508232
chr1	136581931	136582757
chr1	136791955	136793785
chr1	136794473	136795333
chr1	136832535	136833347
chr1	136868053	136868714
chr1	136869620	136870533
chr1	137076414	137077472
chr1	137103442	137104317
chr1	137141645	137142906
chr1	137144065	137145546
chr1	137147894	137148450
chr1	137206406	137207558
chr1	137211512	137212286
chr1	137278318	137279233
chr1	137327501	137328124
chr1	137396259	137397112
chr1	137528145	137529457
chr1	137588353	137589224
chr1	138328039	138328770
chr1	138333123	138334099
chr1	138389686	138390537
chr1	138493315	138494840
chr1	138542529	138543591
chr1	138601786	138602990
chr1	138625893	138626660
chr1	138628514	138629550
chr1	138631282	138632984
chr1	138654826	138657161
chr1	138659088	138660777
chr1	138671140	138672109
chr1	138863971	138864986
chr1	138868895	138871788
chr1	138875866	138877107
chr1	138880922	138882057
chr1	138885349	138886345
chr1	141392399	141393543
chr1	145483386	145484303
chr1	145608857	145610009
chr1	145641690	145642682
chr1	147404409	147405486
chr1	152404797	152405721
chr1	152902181	152903358
chr1	153166920	153167448
chr1	153169767	153170802
chr1	153175259	153176471
chr1	153181297	153182436
chr1	153267863	153268594
chr1	153313121	153314133
chr1	153395127	153396577
chr1	153398425	153399538
chr1	153402070	153403324
chr1	153577012	153578237
chr1	153601946	153602552
chr1	153661432	153661970
chr1	153766050	153767096
chr1	154762801	154764940
chr1	154767806	154768955
chr1	154832867	154833495
chr1	154855671	154857044
chr1	154902515	154903135
chr1	154944353	154945148
chr1	155108610	155109275
chr1	155176356	155176966
chr1	155271279	155272663
chr1	155272914	155274023
chr1	155277318	155278241
chr1	155291453	155292397
chr1	155336726	155337332
chr1	155339373	155340824
chr1	155342562	155343289
chr1	155355479	155356701
chr1	155379645	155380763
chr1	155395341	155396360
chr1	155396987	155398422
chr1	155440779	155441823
chr1	155451002	155452187
chr1	155596195	155596795
chr1	155790825	155791644
chr1	155812216	155813420
chr1	155831260	155832066
chr1	155930562	155931617
chr1	157129543	157130253
chr1	157190117	157191093
chr1	157252070	157253634
chr1	157255027	157256777
chr1	157257470	157258349
chr1	157267150	157267886
chr1	157278030	157279006
chr1	157279633	157281223
chr1	157285466	157286548
chr1	157311039	157312967
chr1	157359556	157360574
chr1	157369036	157370032
chr1	157370036	157371645
chr1	157554805	157555475
chr1	157609273	157610304
chr1	157661170	157662085
chr1	157908046	157908657
chr1	158110559	158111395
chr1	158250405	158251215
chr1	158388594	158390911
chr1	158416929	158417509
chr1	158428069	158429221
chr1	158438571	158440058
chr1	158527960	158528654
chr1	158597425	158598330
chr1	158629402	158630222
chr1	158853488	158854400
chr1	158886276	158887167
chr1	158890342	158891548
chr1	158895401	158896218
chr1	158897199	158898899
chr1	158905760	158906863
chr1	158907743	158908676
chr1	159016272	159017171
chr1	159240504	159241781
chr1	159363990	159364842
chr1	161157125	161158397
chr1	161198819	161199931
chr1	161200967	161201662
chr1	162814979	162815779
chr1	162816528	162818220
chr1	162863428	162864177
chr1	162929051	162929926
chr1	162969623	162971188
chr1	163013467	163014086
chr1	163136673	163137677
chr1	163177600	163178403
chr1	163186855	163187892
chr1	163200988	163201743
chr1	163241004	163241730
chr1	163675575	163676214
chr1	164347075	164348038
chr1	166448158	166448889
chr1	167177098	167178392
chr1	167221411	167222544
chr1	167225251	167226384
chr1	167240694	167242138
chr1	167242167	167242750
chr1	167260968	167262104
chr1	167262639	167263602
chr1	167291013	167291836
chr1	167358473	167359431
chr1	167392437	167393325
chr1	167393349	167394100
chr1	167582428	167583891
chr1	167604950	167605502
chr1	167700584	167702125
chr1	169240259	169241150
chr1	169252712	169253646
chr1	169268019	169268706
chr1	172032729	172033301
chr1	172081751	172082734
chr1	172104912	172105639
chr1	172138084	172138932
chr1	172142693	172143834
chr1	172650192	172651338
chr1	172708751	172710321
chr1	172818993	172820248
chr1	172820347	172821318
chr1	172824323	172825411
chr1	172968172	172968766
chr1	172977691	172978831
chr1	172984980	172986297
chr1	173022086	173022682
chr1	173026646	173028255
chr1	173033286	173034339
chr1	173063204	173064345
chr1	173246728	173247332
chr1	173255356	173256759
chr1	173265168	173267107
chr1	173283261	173284190
chr1	173326598	173327509
chr1	173331427	173332253
chr1	173354714	173357273
chr1	173370899	173371636
chr1	173405889	173407886
chr1	173408027	173409465
chr1	173430230	173431096
chr1	173470317	173471879
chr1	173472315	173473157
chr1	173478096	173479244
chr1	173972612	173973631
chr1	174020062	174021275
chr1	174053994	174054734
chr1	174055726	174056592
chr1	174075973	174076840
chr1	174082714	174083329
chr1	174356629	174357526
chr1	174387940	174388859
chr1	174397583	174398531
chr1	174409054	174410004
chr1	174448833	174449762
chr1	174521851	174523037
chr1	177796199	177797226
chr1	177841789	177843766
chr1	177844413	177846777
chr1	177849230	177850710
chr1	178619436	178620224
chr1	178727138	178728905
chr1	178741434	178742218
chr1	179256326	179257268
chr1	179604768	179605811
chr1	180174467	180175361
chr1	180187251	180188158
chr1	180201594	180202509
chr1	180239019	180239877
chr1	180240160	180240940
chr1	180294989	180295898
chr1	180363677	180364573
chr1	180955579	180956393
chr1	181128884	181129551
chr1	181206599	181207660
chr1	181345656	181346806
chr1	181392569	181394123
chr1	181398599	181399445
chr1	181416925	181418174
chr1	181448959	181449840
chr1	181489865	181490677
chr1	181654049	181655240
chr1	182125730	182126662
chr1	182186665	182187642
chr1	182468871	182469870
chr1	182498118	182499449
chr1	182500797	182502000
chr1	182555275	182556214
chr1	182559166	182560052
chr1	182566523	182567784
chr1	182582198	182583295
chr1	182584706	182586046
chr1	182630413	182631365
chr1	182632187	182632969
chr1	182645235	182646038
chr1	182738189	182738984
chr1	182739617	182740662
chr1	182759821	182760572
chr1	182764282	182765319
chr1	182774008	182775429
chr1	182802916	182804743
chr1	182840324	182841472
chr1	182856357	182857531
chr1	183057740	183058586
chr1	183068525	183069284
chr1	183078244	183079222
chr1	183101874	183102742
chr1	183108164	183108781
chr1	183153990	183154886
chr1	183172924	183173793
chr1	183180667	183181515
chr1	183182840	183183838
chr1	183184687	183185436
chr1	183185602	183186323
chr1	183186785	183188208
chr1	183688421	183689496
chr1	183774762	183775675
chr1	183807391	183808198
chr1	183843435	183844419
chr1	183963778	183964737
chr1	183970798	183974141
chr1	183984481	183986350
chr1	183992521	183993955
chr1	184022467	184024157
chr1	184053000	184053947
chr1	184158285	184160661
chr1	186609809	186610935
chr1	186641891	186644044
chr1	186706868	186708093
chr1	187070409	187071176
chr1	187180687	187181447
chr1	187244675	187245794
chr1	187249556	187250484
chr1	188587750	188588683
chr1	189034166	189035438
chr1	189517134	189518191
chr1	189850687	189851688
chr1	190737790	190738784
chr1	190804020	190804958
chr1	191524210	191524929
chr1	191747457	191748377
chr1	192665427	192666443
chr1	192890783	192892855
chr1	193013669	193014377
chr1	193187000	193188022
chr1	193377975	193379144
chr1	193394431	193395503
chr1	193399299	193399965
chr1	193532427	193533423
chr1	193561590	193562208
chr1	193578629	193579188
chr1	193769800	193770879
chr1	193781079	193782308
chr1	194134041	194134829
chr1	194161618	194162318
chr1	194165706	194166609
chr1	194571963	194572917
chr1	194950267	194951163
chr1	195521773	195522622
chr10	3710259	3711151
chr10	4521849	4522698
chr10	4548065	4549049
chr10	4551297	4552015
chr10	6020887	6021641
chr10	6056446	6058169
chr10	6061237	6062137
chr10	6276196	6277122
chr10	6277565	6278745
chr10	7369387	7370455
chr10	7377259	7377905
chr10	7428843	7429901
chr10	7509481	7510375
chr10	7543441	7544000
chr10	7550623	7551600
chr10	7622099	7622955
chr10	7948976	7949961
chr10	8448560	8449409
chr10	9585165	9586059
chr10	10892753	10893681
chr10	10922669	10923575
chr10	11466408	11467479
chr10	12098552	12099542
chr10	12298573	12299641
chr10	12600815	12602255
chr10	12695347	12696055
chr10	12706859	12707919
chr10	12710939	12712133
chr10	12734771	12735730
chr10	12790844	12791692
chr10	12855817	12856605
chr10	13232642	13233881
chr10	17854245	17854979
chr10	18168336	18169228
chr10	18169981	18170808
chr10	18173705	18174655
chr10	18205249	18206117
chr10	18901909	18902832
chr10	19850780	19851601
chr10	19851710	19852854
chr10	19853511	19855476
chr10	19865456	19866652
chr10	19876348	19877370
chr10	19943770	19944697
chr10	20021455	20022576
chr10	20027153	20028392
chr10	21405671	21406495
chr10	21660747	21661715
chr10	21698041	21698797
chr10	21698982	21701237
chr10	21704513	21705769
chr10	22439565	22440481
chr10	23501879	23502646
chr10	23539584	23540563
chr10	23545926	23546982
chr10	23586841	23587833
chr10	23613947	23614871
chr10	23701398	23702475
chr10	23851928	23852850
chr10	24365718	24366686
chr10	24495278	24496265
chr10	24554104	24554957
chr10	24588064	24589965
chr10	24648581	24649264
chr10	24999139	24999977
chr10	25061983	25062575
chr10	25063065	25065570
chr10	25263433	25264178
chr10	26086771	26087989
chr10	26216864	26217546
chr10	26495282	26496889
chr10	27714046	27714978
chr10	28442611	28443255
chr10	30350466	30351147
chr10	30450965	30451937
chr10	33697147	33698195
chr10	33729600	33730727
chr10	34139784	34140397
chr10	36724807	36726038
chr10	36940686	36941475
chr10	36959996	36960620
chr10	36962664	36963533
chr10	38537185	38538292
chr10	39337640	39339015
chr10	39896133	39896982
chr10	39918306	39919264
chr10	39980440	39981330
chr10	39986542	39987225
chr10	39993586	39994455
chr10	39995070	39996107
chr10	39996422	39997733
chr10	40001434	40002512
chr10	40002644	40004278
chr10	40005191	40006480
chr10	40068292	40069648
chr10	40080030	40080617
chr10	40111364	40112328
chr10	40161711	40162995
chr10	40717267	40718481
chr10	41020563	41021575
chr10	41153241	41154186
chr10	41154636	41155664
chr10	41172459	41173332
chr10	41191199	41193620
chr10	41483180	41484246
chr10	41484962	41486365
chr10	41486424	41487318
chr10	41512087	41512721
chr10	41535787	41536712
chr10	41549495	41550590
chr10	41616476	41617332
chr10	41643086	41644028
chr10	41661647	41662490
chr10	41670732	41672123
chr10	41855763	41856632
chr10	41858747	41860335
chr10	41998699	41999906
chr10	42164618	42165658
chr10	42184181	42185893
chr10	42216504	42217659
chr10	42220353	42222158
chr10	42272168	42273042
chr10	42273764	42274766
chr10	42369097	42370270
chr10	42416522	42417540
chr10	42566918	42567500
chr10	43162210	43163162
chr10	43200497	43202395
chr10	43204673	43207059
chr10	43207571	43210271
chr10	43217263	43218942
chr10	43219139	43221293
chr10	43238399	43239961
chr10	43240227	43241673
chr10	43254501	43255379
chr10	43256384	43257298
chr10	43259928	43260951
chr10	43265390	43266360
chr10	43652699	43653747
chr10	43774982	43775622
chr10	43775853	43776712
chr10	43779374	43779952
chr10	43790954	43791563
chr10	43822012	43823440
chr10	44182827	44183771
chr10	44783911	44784715
chr10	44971029	44972047
chr10	44985222	44985964
chr10	51290985	51291889
chr10	51662289	51662997
chr10	51946739	51948227
chr10	51951668	51952717
chr10	51964726	51965537
chr10	51965636	51966963
chr10	51989974	51991015
chr10	51997741	51998369
chr10	52231976	52232931
chr10	53082373	53083470
chr10	53105112	53106235
chr10	56102449	56103323
chr10	56121211	56122591
chr10	56124203	56125080
chr10	56125879	56127286
chr10	56150365	56151419
chr10	56193182	56193945
chr10	56211967	56212549
chr10	56405082	56405932
chr10	57160187	57162357
chr10	57162423	57164034
chr10	57164036	57164816
chr10	57560806	57561407
chr10	57673722	57674679
chr10	57675204	57676081
chr10	58210190	58211154
chr10	58772496	58773953
chr10	58790382	58791395
chr10	58795930	58796659
chr10	58798555	58799620
chr10	59353522	59354412
chr10	59356014	59356914
chr10	59367903	59368824
chr10	59374880	59375941
chr10	59377273	59378969
chr10	59380096	59381676
chr10	59382444	59383067
chr10	59394550	59396943
chr10	59407658	59408686
chr10	59415969	59417473
chr10	59491838	59492919
chr10	59493229	59494328
chr10	59587101	59588312
chr10	59611999	59612801
chr10	59637454	59638949
chr10	59682823	59683868
chr10	59705294	59706128
chr10	59717416	59719382
chr10	59727258	59728378
chr10	59728527	59729417
chr10	59729618	59731731
chr10	59739364	59740720
chr10	59941999	59944183
chr10	60113910	60115277
chr10	60143678	60144467
chr10	60189178	60189964
chr10	60204855	60205465
chr10	60205557	60206432
chr10	60435564	60436969
chr10	60543690	60544326
chr10	60545103	60546248
chr10	60608052	60608989
chr10	60656230	60657580
chr10	60679121	60679824
chr10	60692986	60693798
chr10	60704683	60705676
chr10	60797362	60798330
chr10	60806787	60807459
chr10	60858011	60858866
chr10	60920950	60921930
chr10	60927661	60928395
chr10	60997962	60999010
chr10	61018005	61018816
chr10	61020680	61021933
chr10	61064508	61065254
chr10	61081764	61082763
chr10	61241134	61242274
chr10	61459843	61460819
chr10	61559164	61560287
chr10	61701446	61702372
chr10	61800541	61801416
chr10	62131139	62131799
chr10	62152876	62153601
chr10	62157977	62158604
chr10	62241275	62242348
chr10	62253479	62254546
chr10	62255671	62260762
chr10	62261928	62262603
chr10	62325150	62326067
chr10	62333421	62334424
chr10	62357834	62358650
chr10	62359329	62362551
chr10	62362670	62363700
chr10	62366360	62367295
chr10	62386765	62387763
chr10	62519627	62520425
chr10	62548737	62549701
chr10	62593014	62593686
chr10	62617305	62618216
chr10	62640637	62641897
chr10	62656970	62657616
chr10	62657750	62658376
chr10	62669268	62670427
chr10	62720822	62722223
chr10	62740173	62741147
chr10	62744445	62745330
chr10	62818618	62819342
chr10	62823342	62824777
chr10	62884636	62885466
chr10	66182421	66183390
chr10	66261702	66262549
chr10	66346589	66347605
chr10	66405193	66406043
chr10	66430965	66432383
chr10	66496884	66498051
chr10	67695581	67696209
chr10	68699912	68700445
chr10	68779523	68780285
chr10	68821982	68822887
chr10	68827064	68828114
chr10	68828585	68830747
chr10	68874530	68875950
chr10	69764631	69765526
chr10	69802848	69803472
chr10	69814211	69815194
chr10	69827313	69828094
chr10	70686199	70687173
chr10	70770477	70771790
chr10	70838035	70839307
chr10	70862446	70863617
chr10	73570918	73571729
chr10	73669914	73670563
chr10	74670779	74671637
chr10	74975982	74976955
chr10	74991161	74992178
chr10	75006796	75007865
chr10	75024805	75025964
chr10	75026357	75027195
chr10	75212753	75214158
chr10	75222344	75223532
chr10	75339324	75340457
chr10	75346636	75347571
chr10	75403930	75404954
chr10	75412634	75413388
chr10	75423863	75424769
chr10	75426517	75427215
chr10	75449701	75450458
chr10	75453787	75454803
chr10	75477926	75478948
chr10	75479721	75480579
chr10	75482769	75483812
chr10	75492968	75494110
chr10	75494326	75495469
chr10	75523411	75524135
chr10	75584377	75585156
chr10	75853210	75853903
chr10	75861801	75862718
chr10	75900259	75901491
chr10	75907166	75908610
chr10	75975912	75978214
chr10	75999374	76000073
chr10	76000978	76002032
chr10	76438346	76439079
chr10	76509760	76511007
chr10	76555200	76555990
chr10	76589195	76590133
chr10	77030149	77031378
chr10	77032421	77033306
chr10	77036952	77038212
chr10	77039838	77040868
chr10	77040987	77042017
chr10	77045088	77045922
chr10	77264784	77265682
chr10	77478134	77479069
chr10	77695755	77696592
chr10	77859603	77860563
chr10	77869531	77870765
chr10	77895358	77896567
chr10	77925611	77926625
chr10	77931615	77932662
chr10	79022322	79023405
chr10	79036827	79038112
chr10	79141638	79143409
chr10	79208964	79210285
chr10	79211278	79212634
chr10	79235702	79236912
chr10	79241717	79242493
chr10	79242631	79243922
chr10	79258202	79259059
chr10	79310148	79310890
chr10	79384787	79385825
chr10	79433971	79434888
chr10	79447173	79448290
chr10	79485712	79487363
chr10	79504594	79505612
chr10	79515578	79516677
chr10	79527007	79527985
chr10	79540199	79541455
chr10	79552762	79554354
chr10	79572593	79577455
chr10	79577593	79578738
chr10	79641382	79642086
chr10	79648795	79649516
chr10	79661043	79661818
chr10	79684951	79686275
chr10	79710649	79712194
chr10	79717819	79718644
chr10	79752601	79755056
chr10	79792143	79792915
chr10	79815886	79817791
chr10	79863282	79864013
chr10	79864837	79865434
chr10	79896179	79897599
chr10	79905974	79908024
chr10	79934895	79936255
chr10	79940091	79940933
chr10	80000284	80000779
chr10	80001630	80002596
chr10	80035505	80036409
chr10	80053013	80053544
chr10	80058451	80059919
chr10	80062886	80063678
chr10	80212618	80213790
chr10	80279664	80280735
chr10	80283699	80284890
chr10	80285457	80286436
chr10	80288547	80289558
chr10	80353341	80354048
chr10	80357976	80359108
chr10	80402718	80403732
chr10	80458723	80459899
chr10	80467900	80468630
chr10	80477489	80478091
chr10	80524617	80525661
chr10	80545547	80547547
chr10	80549423	80550379
chr10	80563137	80563985
chr10	80564059	80565997
chr10	80592452	80593820
chr10	80593947	80596489
chr10	80599592	80600776
chr10	80604020	80604961
chr10	80636864	80639215
chr10	80732570	80733617
chr10	80749235	80749876
chr10	80755139	80755860
chr10	80776924	80777568
chr10	80802994	80803842
chr10	80814964	80815916
chr10	80817551	80818191
chr10	80846153	80847299
chr10	81057131	81057661
chr10	81068746	81070065
chr10	81514606	81515858
chr10	81576680	81577489
chr10	81583465	81584090
chr10	82088635	82089479
chr10	82227248	82230417
chr10	82235808	82236443
chr10	82416524	82417086
chr10	82582310	82582982
chr10	82684639	82685213
chr10	83187844	83189300
chr10	83970740	83971650
chr10	83974776	83976156
chr10	84007500	84008093
chr10	84078991	84079843
chr10	84081893	84082454
chr10	84167499	84168689
chr10	84205148	84206087
chr10	84374431	84375548
chr10	84376424	84377420
chr10	84418418	84418967
chr10	84421875	84422848
chr10	84423412	84424471
chr10	84427312	84428053
chr10	84617840	84619057
chr10	84671636	84672633
chr10	84780803	84781844
chr10	85002455	85003112
chr10	87661685	87662636
chr10	87702414	87703513
chr10	87820107	87820647
chr10	87826310	87828133
chr10	87872684	87873988
chr10	87874400	87875029
chr10	87875787	87876712
chr10	87877367	87878542
chr10	87878630	87879401
chr10	87879618	87880444
chr10	87910391	87911438
chr10	87974849	87976159
chr10	87978557	87980164
chr10	87985169	87986143
chr10	88010307	88010861
chr10	88125644	88126319
chr10	88127553	88128728
chr10	88149402	88150191
chr10	88152959	88154037
chr10	88188950	88190045
chr10	88552849	88553912
chr10	88932820	88934158
chr10	88940398	88941366
chr10	89037704	89038814
chr10	89177435	89178521
chr10	89193764	89194652
chr10	89320811	89321858
chr10	89326333	89327689
chr10	90207790	90208853
chr10	90442329	90443904
chr10	90538898	90540082
chr10	90586409	90587234
chr10	90591099	90592089
chr10	90599302	90600872
chr10	90606618	90607489
chr10	90930636	90931507
chr10	92576564	92577950
chr10	92619455	92620028
chr10	92777132	92777887
chr10	93207338	93208320
chr10	93264794	93267117
chr10	93284876	93285639
chr10	93370604	93372118
chr10	93391565	93392551
chr10	93960402	93961765
chr10	94938533	94939398
chr10	95008215	95009376
chr10	95019771	95021163
chr10	95026896	95028580
chr10	95029110	95030050
chr10	95060563	95061166
chr10	95087389	95088573
chr10	95106490	95107419
chr10	95114311	95115193
chr10	95124005	95125341
chr10	95174588	95175720
chr10	95176452	95177651
chr10	95181948	95183752
chr10	95214281	95215465
chr10	95346498	95347277
chr10	96071763	96072512
chr10	96076232	96078436
chr10	100093760	100094928
chr10	105097530	105098417
chr10	105166853	105167499
chr10	107552691	107553496
chr10	107723500	107724820
chr10	107732395	107733196
chr10	107879932	107880830
chr10	107968062	107968599
chr10	109043811	109044876
chr10	110387553	110388341
chr10	110441233	110442273
chr10	110443731	110445215
chr10	110521853	110524079
chr10	110528010	110528748
chr10	110605408	110606304
chr10	110786612	110787636
chr10	110798927	110799575
chr10	110811617	110812688
chr10	110814472	110815573
chr10	110823474	110824925
chr10	110899867	110900638
chr10	110900643	110901712
chr10	111011044	111012319
chr10	111013000	111014191
chr10	111014969	111015870
chr10	111044376	111045167
chr10	114791601	114792671
chr10	114913770	114914888
chr10	114915068	114916026
chr10	115226675	115227807
chr10	115697193	115698433
chr10	115725056	115725633
chr10	115876065	115876763
chr10	116058721	116059685
chr10	116304332	116305573
chr10	116490137	116490693
chr10	116518505	116519579
chr10	116558988	116559866
chr10	116610772	116611351
chr10	116634623	116635514
chr10	116661046	116662175
chr10	116666023	116667378
chr10	117205727	117206913
chr10	117219636	117220793
chr10	117248450	117249311
chr10	118616629	118617435
chr10	118629241	118630303
chr10	118676971	118677953
chr10	118681463	118682969
chr10	118694025	118695042
chr10	119618735	119619336
chr10	119627343	119628443
chr10	119636598	119637495
chr10	119643585	119644575
chr10	119803380	119804321
chr10	119922204	119923312
chr10	119932154	119933163
chr10	119934821	119935790
chr10	119935803	119936881
chr10	119959149	119960977
chr10	120340810	120341514
chr10	120395524	120396780
chr10	120420955	120421964
chr10	120427387	120428546
chr10	120444289	120445629
chr10	120448424	120449324
chr10	120859263	120860255
chr10	120932479	120933787
chr10	120934238	120935637
chr10	120950536	120952198
chr10	121058564	121059209
chr10	121064872	121065757
chr10	121067340	121068187
chr10	121155743	121156705
chr10	122473044	122474427
chr10	126408692	126409433
chr10	126592100	126592961
chr10	126640884	126641820
chr10	126666662	126667283
chr10	126711098	126712157
chr10	126759269	126760343
chr10	126816769	126817824
chr10	126833735	126834714
chr10	127070808	127071963
chr10	127112574	127113626
chr10	127115430	127116262
chr10	127330237	127331230
chr10	127391608	127392894
chr10	127395306	127395942
chr10	127472076	127472830
chr10	127489725	127492694
chr10	127519693	127520888
chr10	127531841	127532881
chr10	127554316	127555199
chr10	127689993	127691526
chr10	127691785	127692488
chr10	127693843	127694746
chr10	127717343	127718307
chr10	127731067	127732090
chr10	127742614	127743259
chr10	127774302	127775023
chr10	127801814	127802887
chr10	127807240	127808812
chr10	127809652	127811146
chr10	127854320	127855233
chr10	127855520	127858416
chr10	127923185	127924277
chr10	127942882	127944677
chr10	127971954	127972999
chr10	127988528	127990177
chr10	127990655	127991585
chr10	127993309	127993917
chr10	128040854	128041749
chr10	128042384	128044360
chr10	128054239	128054934
chr10	128057122	128058684
chr10	128129222	128130510
chr10	128133172	128133995
chr10	128145221	128146498
chr10	128161735	128162337
chr10	128165335	128166375
chr10	128175473	128176270
chr10	128184363	128185163
chr10	128192793	128194483
chr10	128222500	128223457
chr10	128224492	128226083
chr10	128279266	128280967
chr10	128281648	128282953
chr10	128315525	128317079
chr10	128337660	128338402
chr10	128341466	128342536
chr11	3707184	3708464
chr11	3793417	3794420
chr11	3803630	3804165
chr11	3804360	3806903
chr11	3811409	3812041
chr11	3819705	3821235
chr11	3924902	3925927
chr11	4117665	4118575
chr11	4122745	4123866
chr11	4144649	4146238
chr11	4147133	4148632
chr11	4151583	4152865
chr11	4155839	4157323
chr11	4178542	4179518
chr11	4190020	4190923
chr11	4351290	4352234
chr11	4395320	4396071
chr11	4447059	4448903
chr11	4465363	4466189
chr11	4481623	4482661
chr11	4527258	4528491
chr11	4535750	4538093
chr11	4579891	4581268
chr11	4610389	4611571
chr11	4658727	4659870
chr11	4677251	4678267
chr11	4712052	4712903
chr11	4754110	4756442
chr11	4762804	4763729
chr11	4785483	4786477
chr11	4799949	4800648
chr11	4836614	4837520
chr11	5027489	5028399
chr11	5029854	5030819
chr11	5309756	5310643
chr11	5335180	5336445
chr11	5380828	5381772
chr11	5395566	5396619
chr11	5397185	5398652
chr11	5439343	5440816
chr11	5451610	5453095
chr11	5490709	5491318
chr11	5546190	5547174
chr11	5601410	5602822
chr11	5603529	5604889
chr11	5746894	5747466
chr11	5912300	5913301
chr11	5991355	5992106
chr11	6132977	6135467
chr11	6136427	6137426
chr11	6169376	6170398
chr11	6245205	6246288
chr11	6315051	6316005
chr11	6321139	6321628
chr11	6360785	6361745
chr11	6390303	6392280
chr11	6396745	6397569
chr11	6409052	6410267
chr11	6415175	6415778
chr11	6430766	6431580
chr11	6453231	6454413
chr11	6454798	6455432
chr11	6488093	6489183
chr11	6824519	6825133
chr11	6964241	6965117
chr11	8528556	8530946
chr11	8571412	8572371
chr11	11711892	11712651
chr11	11779248	11780433
chr11	11803755	11804631
chr11	11804701	11805704
chr11	11812551	11813155
chr11	12733677	12734753
chr11	17137534	17138777
chr11	17152573	17153688
chr11	20012691	20013685
chr11	20030635	20031255
chr11	20033481	20034573
chr11	20047984	20048894
chr11	20053416	20054184
chr11	20064715	20067091
chr11	20075617	20076625
chr11	20078099	20078901
chr11	20087275	20088351
chr11	20089645	20090314
chr11	20095479	20096209
chr11	20112695	20113390
chr11	20311706	20312909
chr11	20313419	20315186
chr11	20315674	20316748
chr11	20449333	20450276
chr11	20705358	20706209
chr11	22615408	22616217
chr11	22716507	22717067
chr11	22909370	22910483
chr11	22934371	22935663
chr11	22963063	22963716
chr11	22996255	22997497
chr11	22999717	23000766
chr11	23098609	23099493
chr11	23117508	23118663
chr11	23139266	23140431
chr11	23151509	23152438
chr11	23155270	23156117
chr11	23233603	23234481
chr11	23702052	23702896
chr11	24910066	24910735
chr11	25216616	25217215
chr11	26493483	26494984
chr11	29430045	29431098
chr11	29443281	29444195
chr11	29461016	29462625
chr11	29534902	29536602
chr11	29571861	29573250
chr11	29585901	29587628
chr11	29587923	29589047
chr11	29592293	29593195
chr11	29730865	29731773
chr11	30550788	30551382
chr11	30821610	30822421
chr11	31533951	31534737
chr11	31689967	31690765
chr11	31702616	31703270
chr11	31882346	31883302
chr11	32140086	32141295
chr11	32169656	32170785
chr11	32385457	32386247
chr11	32904009	32904794
chr11	33064878	33066298
chr11	33121549	33122352
chr11	33266475	33266945
chr11	33419015	33420510
chr11	33430713	33431796
chr11	33432719	33434201
chr11	33436992	33438091
chr11	34495071	34495873
chr11	35402465	35403385
chr11	35549400	35550278
chr11	35552020	35553296
chr11	35554602	35556234
chr11	35563814	35565016
chr11	35573173	35573953
chr11	35580148	35581540
chr11	35582811	35583510
chr11	35586436	35587727
chr11	35614540	35615335
chr11	35761655	35762463
chr11	40539140	40539829
chr11	40548343	40549468
chr11	43124009	43125029
chr11	43238317	43239404
chr11	43438002	43440107
chr11	43488461	43489375
chr11	43507622	43508441
chr11	43560011	43560525
chr11	43563840	43564573
chr11	45672933	45673950
chr11	45844065	45844960
chr11	45856388	45857510
chr11	45876733	45877530
chr11	45884888	45885531
chr11	46067581	46069074
chr11	46378043	46378850
chr11	46476432	46477560
chr11	46508543	46509541
chr11	46509611	46510737
chr11	46518030	46518622
chr11	46529674	46531665
chr11	46544615	46545771
chr11	46546533	46547371
chr11	48583126	48583706
chr11	48591327	48591942
chr11	48669523	48670738
chr11	49578250	49578858
chr11	49647142	49648116
chr11	49654113	49654850
chr11	49668150	49669252
chr11	49669873	49671030
chr11	49891281	49892282
chr11	49907415	49908166
chr11	49954564	49955732
chr11	49990812	49991384
chr11	50139074	50139682
chr11	50152489	50153893
chr11	50206057	50206911
chr11	50263563	50264556
chr11	50282929	50283913
chr11	50619007	50619904
chr11	51376577	51378012
chr11	51412149	51414590
chr11	51424471	51425437
chr11	51429988	51431048
chr11	51443049	51443888
chr11	51446404	51448792
chr11	51494228	51495079
chr11	51701533	51702570
chr11	51714276	51714905
chr11	51890652	51891643
chr11	52111658	52112576
chr11	52183022	52183834
chr11	52189223	52189815
chr11	53068722	53069696
chr11	53184321	53185631
chr11	53190065	53191060
chr11	53201427	53202169
chr11	53218416	53219409
chr11	53244176	53245013
chr11	53309825	53310513
chr11	53338638	53339550
chr11	53484163	53485145
chr11	53598201	53599188
chr11	53657373	53659548
chr11	53685496	53685958
chr11	53745992	53747022
chr11	53796688	53797452
chr11	53886728	53887349
chr11	53953221	53954550
chr11	54505953	54507139
chr11	54575708	54576678
chr11	54680333	54681086
chr11	54771852	54772613
chr11	54791882	54792736
chr11	54799792	54800841
chr11	54810213	54811053
chr11	54843728	54845147
chr11	54847683	54848620
chr11	54909332	54910483
chr11	54910735	54911856
chr11	54917377	54918271
chr11	54944352	54945180
chr11	54951095	54951747
chr11	55031825	55032476
chr11	55167525	55168409
chr11	55187817	55188665
chr11	55231043	55232076
chr11	55282577	55283270
chr11	55285716	55286930
chr11	55338225	55338818
chr11	57519295	57520393
chr11	57596232	57597195
chr11	57627064	57627695
chr11	57638389	57640321
chr11	57657422	57658008
chr11	57660398	57662246
chr11	57674866	57675721
chr11	57711890	57712613
chr11	57727693	57729243
chr11	57768391	57772712
chr11	57790335	57791126
chr11	57792388	57793885
chr11	57794496	57796762
chr11	57796857	57798015
chr11	57799162	57800399
chr11	57806051	57806603
chr11	57841704	57842880
chr11	57912657	57913589
chr11	57929628	57930493
chr11	57937701	57938452
chr11	57984103	57985085
chr11	58051006	58052106
chr11	58105854	58106854
chr11	58968120	58969036
chr11	59071153	59072528
chr11	59074005	59075303
chr11	59205734	59207113
chr11	59373849	59374498
chr11	59375537	59376480
chr11	59420108	59420860
chr11	59468383	59469109
chr11	59567127	59568510
chr11	59722037	59723538
chr11	59814380	59815527
chr11	59860236	59861693
chr11	59872768	59874414
chr11	59913854	59914868
chr11	60152550	60153657
chr11	60180783	60181522
chr11	60209098	60209605
chr11	60257161	60258344
chr11	60259326	60260167
chr11	60268556	60269801
chr11	60325981	60327202
chr11	60338897	60339564
chr11	60385244	60385852
chr11	60500909	60501623
chr11	60507737	60508496
chr11	60509086	60510602
chr11	60510759	60511548
chr11	60549201	60551487
chr11	60557731	60559099
chr11	60624063	60624716
chr11	60652595	60653258
chr11	60692028	60693129
chr11	60735237	60736041
chr11	60942045	60943043
chr11	60988298	60989260
chr11	60992565	60993381
chr11	61396677	61397943
chr11	61399863	61401216
chr11	61402703	61403500
chr11	61434926	61435865
chr11	61443927	61444925
chr11	61460678	61461406
chr11	61570011	61570899
chr11	61577232	61580384
chr11	61600382	61602448
chr11	61603355	61604446
chr11	61680304	61681452
chr11	62005901	62006667
chr11	62173817	62174759
chr11	62229572	62230362
chr11	62241517	62243258
chr11	62262120	62262890
chr11	62306882	62307913
chr11	62310764	62311360
chr11	62324235	62325516
chr11	62458610	62459506
chr11	62471026	62472072
chr11	62532772	62533377
chr11	63935788	63937125
chr11	67727926	67729120
chr11	67741117	67741919
chr11	67940928	67941606
chr11	68141077	68141904
chr11	68345908	68347170
chr11	68347547	68348683
chr11	68440740	68441931
chr11	68465047	68466030
chr11	68487198	68488444
chr11	68497722	68498868
chr11	68499198	68501156
chr11	68648481	68649358
chr11	68695621	68696671
chr11	68722379	68723347
chr11	68826743	68827777
chr11	68862729	68863634
chr11	68868220	68869322
chr11	68875773	68876485
chr11	68886997	68888744
chr11	68907372	68908904
chr11	68943767	68944302
chr11	68953855	68955008
chr11	69239837	69241948
chr11	69282330	69283488
chr11	69318802	69319872
chr11	69336720	69337739
chr11	69377589	69378476
chr11	69411087	69412018
chr11	69434045	69434733
chr11	69458914	69460046
chr11	69466966	69468777
chr11	69474422	69475614
chr11	69509882	69511053
chr11	69517325	69518170
chr11	69526381	69527329
chr11	69527892	69529772
chr11	69532185	69532894
chr11	69536224	69537087
chr11	69600909	69601433
chr11	69608677	69609198
chr11	69627039	69627899
chr11	69734582	69737400
chr11	69741494	69742670
chr11	69746471	69747053
chr11	69769671	69770648
chr11	69874547	69875608
chr11	69891347	69892205
chr11	69898824	69900061
chr11	69995583	69996563
chr11	70001111	70002452
chr11	70002762	70003702
chr11	70054835	70056217
chr11	70223496	70225141
chr11	70265375	70266220
chr11	70369545	70370378
chr11	70373066	70374106
chr11	70437736	70438739
chr11	70439921	70440833
chr11	70481667	70482957
chr11	70485979	70487648
chr11	70576604	70577837
chr11	70582291	70583343
chr11	70623829	70625012
chr11	70634721	70635522
chr11	70707509	70708097
chr11	70750463	70751826
chr11	70751843	70753356
chr11	70756548	70757430
chr11	70781981	70782645
chr11	70793959	70795255
chr11	71335965	71336946
chr11	71697507	71698577
chr11	72246983	72247792
chr11	72253016	72254112
chr11	72278236	72279104
chr11	72346979	72348102
chr11	72429235	72429872
chr11	72446684	72447678
chr11	72550482	72551490
chr11	72617437	72618358
chr11	72737935	72739560
chr11	72751129	72752159
chr11	72757324	72757970
chr11	72930398	72931499
chr11	72936785	72937895
chr11	72952134	72953336
chr11	72957516	72959036
chr11	72991247	72992231
chr11	74228514	74229243
chr11	74424852	74425469
chr11	74431042	74432420
chr11	74440565	74441704
chr11	74462457	74463227
chr11	74518283	74519517
chr11	74555487	74556714
chr11	74562215	74563147
chr11	74566630	74568475
chr11	74571243	74572221
chr11	74574358	74575275
chr11	74693202	74694032
chr11	74708031	74708868
chr11	74715529	74716671
chr11	74731107	74732133
chr11	74740065	74741504
chr11	74780436	74781518
chr11	74790359	74791120
chr11	74830650	74831529
chr11	74848324	74849201
chr11	74852370	74853217
chr11	75039887	75040728
chr11	75041437	75042522
chr11	75060331	75061041
chr11	75100151	75101242
chr11	75268624	75270033
chr11	75270117	75271699
chr11	75274563	75275419
chr11	75332973	75333815
chr11	75393919	75394793
chr11	75418631	75419296
chr11	75427634	75428323
chr11	75435944	75437073
chr11	75470209	75471026
chr11	75477411	75478593
chr11	75489179	75490202
chr11	75497264	75498232
chr11	75500415	75501531
chr11	75501855	75502513
chr11	75535303	75536982
chr11	75556620	75557838
chr11	75574890	75577151
chr11	75580176	75580771
chr11	75625252	75625996
chr11	75639518	75640593
chr11	75709002	75710206
chr11	75820119	75820700
chr11	75823518	75824686
chr11	75824812	75827629
chr11	75843308	75844622
chr11	75870295	75870966
chr11	75876812	75878074
chr11	75882372	75883158
chr11	75888958	75889602
chr11	75925550	75926210
chr11	75949827	75950522
chr11	75950607	75951437
chr11	75967290	75968369
chr11	75988890	75990276
chr11	76203139	76203994
chr11	76348581	76350036
chr11	76576857	76577390
chr11	76711082	76712206
chr11	76719190	76720182
chr11	76721661	76723142
chr11	76731940	76732469
chr11	76765320	76767186
chr11	76784807	76785485
chr11	76801054	76801856
chr11	76832825	76833680
chr11	76863114	76863962
chr11	76901004	76901603
chr11	77236311	77237913
chr11	77254349	77255494
chr11	77311395	77312393
chr11	77367856	77368439
chr11	77373815	77376881
chr11	77392616	77393363
chr11	77400874	77401755
chr11	77403329	77404486
chr11	77423387	77424462
chr11	77424721	77425914
chr11	77428638	77429548
chr11	77460243	77461595
chr11	77466173	77468164
chr11	77468815	77470317
chr11	77479594	77480413
chr11	77480924	77481952
chr11	77483478	77484495
chr11	77486426	77487564
chr11	77492924	77493860
chr11	77494515	77495363
chr11	77684265	77685217
chr11	77900484	77901991
chr11	77920057	77921049
chr11	77936919	77938127
chr11	77943300	77944260
chr11	77987367	77988823
chr11	77989424	77990387
chr11	77992875	77993877
chr11	77998691	77999974
chr11	78130767	78131302
chr11	78147050	78148336
chr11	78151531	78152143
chr11	78183300	78184249
chr11	78194984	78196060
chr11	78234447	78235294
chr11	78240734	78242337
chr11	78247001	78248240
chr11	78249359	78250985
chr11	78253461	78254516
chr11	78261286	78262250
chr11	78264627	78265749
chr11	78276652	78277914
chr11	78290789	78291593
chr11	78366541	78367247
chr11	78368805	78369669
chr11	78377635	78378608
chr11	78423798	78424938
chr11	78434460	78435421
chr11	78435654	78436802
chr11	78470432	78471317
chr11	78477114	78478627
chr11	78478865	78480088
chr11	78481033	78482883
chr11	78512012	78512923
chr11	78528550	78529582
chr11	78531516	78533234
chr11	78566791	78567774
chr11	78612432	78613933
chr11	78667012	78667837
chr11	78702045	78703553
chr11	78778575	78779233
chr11	78800900	78801893
chr11	78809759	78810386
chr11	78995076	78995786
chr11	79067869	79068918
chr11	79069318	79070383
chr11	79070989	79071614
chr11	79080765	79081572
chr11	79091402	79093431
chr11	79096481	79097445
chr11	79100501	79101589
chr11	79102844	79103407
chr11	79109234	79110207
chr11	79131170	79131822
chr11	79131981	79133474
chr11	79138874	79140383
chr11	79233968	79235032
chr11	79304281	79305158
chr11	79370465	79372594
chr11	79469579	79470564
chr11	79520695	79521835
chr11	79565762	79566479
chr11	79567209	79568043
chr11	79726185	79727274
chr11	79759742	79761780
chr11	79796800	79797415
chr11	79800013	79801136
chr11	79804815	79806066
chr11	79820291	79821099
chr11	79839433	79840410
chr11	79841538	79842484
chr11	79851635	79853203
chr11	79864391	79865363
chr11	79911427	79912159
chr11	79925418	79926201
chr11	79953574	79954852
chr11	79974226	79975345
chr11	79981126	79983206
chr11	79990196	79990704
chr11	79992781	79993745
chr11	79994040	79995110
chr11	80003857	80006017
chr11	80007131	80007746
chr11	80137217	80138997
[truncated: 11,037 more rows]

## Sheet: 1k mESC
chr1	120583342	120583925
chr1	120770239	120770822
chr1	123945159	123945742
chr1	120361370	120361952
chr1	121167888	121168470
chr1	136241137	136241719
chr1	122310071	122310652
chr1	126220929	126221510
chr1	121469697	121470277
chr1	36868937	36869517
chr1	121482489	121483067
chr1	60400139	60400716
chr1	71603483	71604060
chr1	84861128	84861705
chr1	120463331	120463907
chr1	119471786	119472361
chr1	107790072	107790646
chr1	122018759	122019333
chr1	121155981	121156554
chr1	121476195	121476768
chr1	121297759	121298330
chr1	88040730	88041301
chr1	122039852	122040422
chr1	124240892	124241462
chr1	117763260	117763829
chr1	120190824	120191392
chr1	121821463	121822031
chr1	97169923	97170491
chr1	72657685	72658252
chr1	108512960	108513625
chr1	191585116	191585884
chr1	37928728	37929292
chr1	173484612	173485175
chr1	72629410	72629973
chr1	120794919	120795481
chr1	9738300	9738862
chr1	120663352	120663912
chr1	90117683	90118341
chr1	43994085	43994644
chr1	91773222	91773781
chr1	136112941	136113499
chr1	108175294	108175851
chr1	38053768	38054324
chr1	74141374	74141930
chr1	92301325	92301880
chr1	122362724	122363278
chr1	13650407	13650961
chr1	54541503	54542255
chr1	37186805	37187454
chr1	169323932	169324580
chr1	120785387	120785936
chr1	134775408	134775957
chr1	118809373	118809921
chr1	136453391	136454036
chr1	173458259	173458904
chr1	88405731	88406477
chr1	137368967	137369514
chr1	174411916	174412463
chr1	36602162	36602806
chr1	89084351	89084897
chr1	136451898	136452442
chr1	74436992	74437533
chr1	154789832	154790469
chr1	173492950	173493490
chr1	135697234	135697870
chr1	155341029	155341567
chr1	36364214	36364752
chr1	120864413	120864950
chr1	134963624	134964161
chr1	52095859	52096396
chr1	121381062	121381688
chr1	36764599	36765129
chr1	136432054	136432583
chr1	89081795	89082323
chr1	89228302	89228830
chr1	88277482	88278104
chr1	121445319	121446040
chr1	121359795	121360619
chr1	88390266	88390791
chr1	124440462	124441081
chr1	72258864	72259483
chr1	95643681	95644204
chr1	173471240	173471856
chr1	92949677	92950293
chr1	10552120	10552641
chr1	163848654	163849173
chr1	22473493	22474105
chr1	120477608	120478219
chr1	122267656	122268267
chr1	118716881	118717491
chr1	121572442	121573052
chr1	34130489	34131099
chr1	120990808	120991324
chr1	121344809	121345417
chr1	182854724	182855428
chr1	180336116	180336721
chr1	24012043	24012648
chr1	173490980	173491584
chr1	121364467	121365070
chr1	62783186	62783693
chr1	121998688	121999286
chr1	34019928	34020623
chr1	75176676	75177371
chr1	121986003	121986600
chr1	137512283	137512977
chr1	120542128	120542923
chr1	122199020	122199616
chr1	36991881	36992477
chr1	88428286	88428879
chr1	120268857	120269643
chr1	120265266	120265853
chr1	190966241	190966736
chr1	138466599	138467382
chr1	55084026	55084609
Supplementary information, Table S6 NR5A2 CUT&RUN and ChIP-seq peak information
1,000 mESC NR5A2 CUT&RUN
Chr	Start	End
chr1	72289088	72289671
chr1	75477367	75477950
chr1	120378598	120379179
chr1	182904461	182905041
chr1	63293711	63294290
chr1	72449953	72450627
chr1	121226445	121227023
chr1	65232819	65233306
chr1	193399154	193399923
chr1	72991846	72992329
chr1	121132672	121133336
chr1	121819255	121819919
chr1	107819539	107820298
chr1	120373452	120374210
chr1	119012458	119013022
chr1	75585199	75585855
chr1	134134090	134134652
chr1	74282653	74283308
chr1	122164954	122165514
chr1	123940330	123940981
chr1	88427531	88428182
chr1	191511963	191512520
chr1	118301318	118301873
chr1	122101317	122101871
chr1	13121842	13122396
chr1	88255734	88256476
chr1	108400304	108400856
chr1	120685624	120686266
chr1	120295330	120295879
chr1	16094342	16094983
chr1	137528808	137529356
chr1	15781752	15782300
chr1	120332229	120332867
chr1	135027308	135028040
chr1	137264703	137265435
chr1	137209992	137210535
chr1	122013452	122014178
chr1	136302257	136302708
chr1	95564226	95564854
chr1	153601970	153602596
chr1	89652190	89652910
chr1	4809627	4810251
chr1	64783910	64784728
chr1	173470544	173471167
chr1	60465989	60466610
chr1	8903704	8904325
chr1	192849863	192850578
chr1	121195426	121196046
chr1	173472489	173473203
chr1	37268988	37269607
chr1	133641698	133642409
chr1	39818723	39819249
chr1	72874469	72874995
chr1	134915502	134916212
chr1	44175444	44176153
chr1	177622560	177623268
chr1	136085496	136085935
chr1	74898037	74898650
chr1	173343493	173344292
chr1	120548692	120549210
chr1	158913405	158914012
chr1	191736936	191737454
chr1	122655148	122655946
chr1	21313143	21313937
chr1	123270326	123270929
chr1	173447541	173448141
chr1	55165268	55165867
chr1	121350092	121350687
chr1	122304808	122305493
chr1	36073886	36074665
chr1	181417305	181417894
chr1	173497769	173498449
chr1	120849287	120849869
chr1	98771179	98771674
chr1	88336804	88337567
chr1	122597045	122597711
chr1	58481056	58481815
chr1	36826712	36827283
chr1	121319104	121319762
chr1	155927662	155928230
chr1	123214761	123215328
chr1	162964553	162965303
chr1	77443604	77444169
chr1	130140509	130141257
chr1	120517744	120518398
chr1	74303334	74303987
chr1	117884695	117885439
chr1	131003554	131004203
chr1	24106881	24107441
chr1	53638007	53638655
chr1	74854404	74855133
chr1	75598163	75598797
chr1	89570355	89571081
chr1	13115376	13116101
chr1	6049098	6049729
chr1	120907458	120908173
chr1	138603914	138604531
chr1	122642598	122643399
chr1	13136170	13136783
chr1	87959089	87959788
chr1	64168022	64168719
chr1	88388526	88389223
chr1	152240016	152240623
chr1	121027292	121027896
chr1	167582592	167583374
chr1	173465176	173466045
chr1	112671125	112671805
chr1	126574431	126575203
chr1	119010693	119011461
chr1	121312996	121313853
chr1	107886541	107887211
chr1	7661495	7662165
chr1	63223228	63223727
chr1	72353645	72354401
chr1	20941259	20941923
chr1	182125938	182126515
chr1	89572584	89573246
chr1	84868467	84869219
chr1	135293987	135294829
chr1	95239839	95240678
chr1	123542959	123543614
chr1	52170570	52171057
chr1	141391034	141391777
chr1	93355639	93356381
chr1	136852248	136852989
chr1	95407939	95408772
chr1	34159915	34160479
chr1	180295251	180295811
chr1	134034570	134035214
chr1	137114055	137114699
chr1	120207545	120208369
chr1	123223954	123224685
chr1	31735188	31736011
chr1	174562918	174563465
chr1	120218063	120218779
chr1	121971621	121972334
chr1	120523963	120524766
chr1	71692317	71693120
chr1	35289226	35289936
chr1	133035781	133036319
chr1	121545160	121545862
chr1	36371694	36372393
chr1	74378616	74379405
chr1	88543941	88544729
chr1	59579124	59579906
chr1	8925988	8926766
chr1	36300862	36301548
chr1	52901391	52902165
chr1	135259759	135260526
chr1	121293465	121294141
chr1	72272885	72273559
chr1	16655038	16655546
chr1	82721178	82721762
chr1	137082424	137083179
chr1	172968149	172968995
chr1	134096964	134097630
chr1	13063846	13064424
chr1	7196839	7197587
chr1	74157956	74158613
chr1	127456706	127457447
chr1	89122912	89123651
chr1	121244698	121245526
chr1	59969610	59970023
chr1	121929346	121930241
chr1	180267627	180268341
chr1	102076670	102077002
chr1	120394665	120395377
chr1	71081955	71082582
chr1	122655976	122656769
chr1	75164982	75165773
chr1	142325832	142326371
chr1	122161393	122162270
chr1	20857301	20858178
chr1	75508169	75508869
chr1	173478277	173479061
chr1	63227279	63228059
chr1	124503731	124504510
chr1	51963190	51963800
chr1	89583426	89584035
chr1	103653055	103653825
chr1	95532155	95532921
chr1	121733154	121733751
chr1	194861696	194862535
chr1	59538426	59539354
chr1	40323337	40324169
chr1	133716932	133717591
chr1	39044198	39044774
chr1	45851846	45852584
chr1	173493860	173494770
chr1	137688560	137689375
chr1	155379807	155380612
chr1	88085411	88086216
chr1	84886478	84887454
chr1	183984694	183985742
chr1	17240556	17241334
chr1	88422662	88423437
chr1	178574206	178574980
chr1	130288686	130289454
chr1	34496073	34496920
chr1	36117557	36118489
chr1	42115026	42115783
chr1	75188037	75188965
chr1	55255388	55256225
chr1	36111204	36112040
chr1	137449954	137450623
chr1	120285119	120286123
chr1	55144498	55145321
chr1	21068970	21069865
chr1	88207236	88207953
chr1	59014508	59015389
chr1	93146415	93147124
chr1	16609115	16609901
chr1	173498459	173499505
chr1	182317349	182318050
chr1	170362149	170362845
chr1	121306768	121307624
chr1	88478827	88479678
chr1	74443729	74444492
chr1	121393943	121394622
chr1	129670050	129671059
chr1	33612235	33613156
chr1	13093296	13094302
chr1	122093657	122094484
chr1	74852792	74853614
chr1	16646771	16647677
chr1	12980823	12981704
chr1	74432946	74433905
chr1	55109191	55110062
chr1	59313306	59314176
chr1	88363425	88364458
chr1	71719675	71720620
chr1	60907580	60908356
chr1	170143967	170144823
chr1	84857189	84857957
chr1	88397859	88398785
chr1	37039212	37039972
chr1	134980683	134981438
chr1	129999265	130000179
chr1	135590867	135591619
chr1	14282146	14282976
chr1	168055011	168056008
chr1	173456606	173457774
chr1	120978568	120979645
chr1	121043724	121044798
chr1	11491340	11492318
chr1	7078408	7079449
chr1	82816822	82817684
chr1	34196611	34197628
chr1	46910257	46911108
chr1	62227971	62228741
chr1	90966346	90967359
chr1	182818492	182819410
chr1	88199458	88200135
chr1	10029658	10030399
chr1	191740099	191741499
chr1	64736870	64737590
chr1	88084106	88085059
chr1	182500808	182501758
chr1	181128611	181129326
chr1	121399478	121400588
chr1	59029983	59030614
chr1	185857630	185858467
chr1	59479507	59480659
chr1	162969851	162970903
chr1	53009722	53011012
chr1	134367417	134368516
chr1	13117831	13118685
chr1	95171864	95172710
chr1	36568129	36568899
chr1	88399929	88401331
chr1	121733805	121734687
chr1	92098685	92099492
chr1	178744320	178745125
chr1	36603813	36604685
chr1	88383575	88384518
chr1	155271521	155272705
chr1	17197338	17198119
chr1	183883743	183884320
chr1	191524251	191525175
chr1	84863123	84864188
chr1	121301065	121301974
chr1	91836620	91837434
chr1	120949764	120950859
chr1	121339248	121340331
chr1	120298637	120299719
chr1	193769993	193770847
chr1	167390777	167391701
chr1	4847092	4848167
chr1	11385486	11386548
chr1	155179522	155180582
chr1	12734348	12735324
chr1	182498382	182499275
chr1	72424368	72425403
chr1	136397346	136398375
chr1	122016859	122018206
chr1	108067631	108068502
chr1	89222678	89223930
chr1	193220682	193221771
chr1	59785041	59786108
chr1	120355457	120356599
chr1	10021445	10022507
chr1	121970191	121971559
chr1	13074686	13075800
chr1	94076741	94077687
chr1	121938570	121940065
chr1	75120940	75121994
chr1	74552021	74552927
chr1	72260267	72261281
chr1	6447962	6448613
chr1	37921496	37922382
chr1	52289930	52290720
chr1	121400792	121401898
chr1	120124804	120125744
chr1	120521973	120523497
chr1	135389048	135390557
chr1	154942373	154943782
chr1	74330882	74331906
chr1	7387511	7388724
chr1	72251744	72252652
chr1	107559806	107560834
chr1	121809334	121810229
chr1	121982244	121983871
chr1	11320091	11320827
chr1	163177428	163178106
chr1	71149332	71150294
chr1	72275199	72276426
chr1	133423578	133424727
chr1	51535121	51537017
chr1	59432782	59434513
chr1	133786437	133787502
chr1	95374467	95375797
chr1	120538864	120540102
chr1	64779102	64780726
chr1	121198333	121199822
chr1	138591404	138593280
chr1	20750069	20751018
chr1	88204534	88206641
chr1	75313547	75314890
chr1	37040210	37041440
chr1	4845070	4846215
chr1	120544255	120545442
chr1	36070241	36071792
chr1	74634182	74635296
chr1	137095075	137096290
chr1	65224449	65226269
chr1	122162616	122163821
chr1	74871184	74872181
chr1	121285030	121286305
chr1	122983307	122984767
chr1	63184739	63186353
chr1	173152364	173153427
chr1	37042340	37043713
chr1	121294366	121296140
chr1	121200726	121203261
chr1	120971398	120974222
chr10	80065181	80065763
chr10	42184428	42185007
chr10	80879271	80879850
chr10	119549953	119550531
chr10	79229671	79230248
chr10	76627204	76627777
chr10	95027730	95028301
chr10	57197075	57197645
chr10	60542945	60543514
chr10	95029395	95029962
chr10	126507039	126507703
chr10	80402203	80402865
chr10	93661584	93662142
chr10	127495658	127496214
chr10	61291425	61291976
chr10	95026607	95027158
chr10	80412739	80413593
chr10	75404094	75404641
chr10	81026979	81027614
chr10	120913111	120913833
chr10	33739095	33739921
chr10	93039918	93040540
chr10	78959310	78959832
chr10	29920228	29920844
chr10	31032690	31033208
chr10	80499743	80500354
chr10	128184578	128185188
chr10	84590606	84591215
chr10	117102341	117102853
chr10	23532623	23533228
chr10	75398405	75399010
chr10	66377013	66377614
chr10	61177651	61178251
chr10	19876797	19877304
chr10	77505970	77506477
chr10	127625197	127625793
chr10	72419613	72420116
chr10	84379771	84380274
chr10	127472298	127472887
chr10	105442969	105443653
chr10	128337505	128338189
chr10	80892126	80892711
chr10	84016974	84017555
chr10	31463992	31464665
chr10	11466689	11467261
chr10	80403032	80403512
chr10	80970858	80971522
chr10	83881106	83881867
chr10	8083884	8084545
chr10	66562783	66563442
chr10	66921537	66922089
chr10	92704982	92705440
chr10	87812463	87813296
chr10	67599972	67600701
chr10	69554678	69555402
chr10	84671659	84672482
chr10	62362780	62363592
chr10	66380465	66380908
chr10	79880916	79881444
chr10	89193850	89194660
chr10	79604621	79605232
chr10	56145952	56146473
chr10	43712975	43713677
chr10	94918583	94919181
chr10	27714175	27714770
chr10	69373284	69373785
chr10	10868863	10869451
chr10	61802681	61803447
chr10	33516936	33517691
chr10	80779864	80780524
chr10	5959319	5959886
chr10	12328237	12328986
chr10	79805468	79806123
chr10	128258425	128259172
chr10	77632262	77633009
chr10	52136910	52137469
chr10	77904192	77904838
chr10	79037048	79037693
chr10	82231538	82232172
chr10	81063348	81063978
chr10	80293844	80294383
chr10	70062005	70062625
chr10	127848377	127848826
chr10	59164836	59165724
chr10	127740173	127740780
chr10	12482410	12483102
chr10	42197966	42198749
chr10	80630166	80631141
chr10	99949762	99950359
chr10	128174377	128174973
chr10	21465685	21466280
chr10	62519711	62520305
chr10	30337763	30338445
chr10	117328074	117328753
chr10	80568726	80569591
chr10	19811038	19811805
chr10	60698628	60699052
chr10	75493202	75493787
chr10	66512339	66512830
chr10	21698245	21698652
chr10	69827263	69828096
chr10	127529478	127530128
chr10	78209938	78210588
chr10	62058294	62059126
chr10	94683050	94683784
chr10	41529306	41530036
chr10	57205578	57206396
chr10	126727491	126728211
chr10	75335267	75336078
chr10	118677020	118677650
chr10	75344401	75345117
chr10	26678142	26679043
chr10	68822189	68822805
chr10	6061267	6061967
chr10	77511996	77512786
chr10	99528694	99529307
chr10	127962575	127963362
chr10	6079943	6080640
chr10	127772433	127773307
chr10	62355205	62356078
chr10	68496076	68496597
chr10	79688885	79689563
chr10	80522911	80523404
chr10	95058334	95059231
chr10	61949223	61950114
chr10	19311289	19311998
chr10	82808520	82809224
chr10	128063490	128064270
chr10	110870317	110871006
chr10	41404358	41404930
chr10	66431133	66432043
chr10	57785765	57786569
chr10	48558224	48558768
chr10	41154730	41155497
chr10	62254635	62255396
chr10	61391630	61392465
chr10	120840747	120841497
chr10	62113817	62114465
chr10	25678519	25679594
chr10	126711317	126712123
chr10	74674406	74675204
chr10	78037144	78038019
chr10	60915154	60916115
chr10	80755252	80755878
chr10	80927734	80928603
chr10	6103449	6104233
chr10	85897641	85898385
chr10	21707925	21708749
chr10	77365291	77366026
chr10	128043434	128044084
chr10	41717274	41718247
chr10	51965842	51966539
chr10	128133100	128133948
chr10	77481150	77482153
chr10	80637658	80638569
chr10	25033621	25034430
chr10	17442092	17443232
chr10	84534299	84535095
chr10	81068746	81069621
chr10	98923445	98924401
chr10	75494566	75495510
chr10	119267267	119268195
chr10	41511957	41512880
chr10	75355415	75356333
chr10	21699069	21700062
chr10	80812912	80813738
chr10	76424287	76425318
chr10	36330914	36331927
chr10	61776576	61777631
chr10	76653576	76654630
chr10	80477301	80478036
chr10	79370903	79371637
chr10	12298595	12299550
chr10	79166762	79167611
chr10	62360493	62361411
chr10	127774285	127775783
chr10	79577977	79578526
chr10	82271917	82272741
chr10	80039900	80041083
chr10	88010136	88011061
chr10	6202522	6203297
chr10	41965870	41966717
chr10	60610106	60610900
chr10	79242634	79243765
chr10	80288619	80289503
chr10	7834128	7834979
chr10	21700226	21701204
chr10	80001499	80002538
chr10	80052877	80053695
chr10	95181900	95182642
chr10	80863985	80865232
chr10	90586480	90587421
chr10	40068365	40069316
chr10	79896218	79897417
chr10	79446970	79448313
chr10	66382843	66384021
chr10	80840992	80841800
chr10	126499910	126501037
chr10	18927550	18928660
chr10	80603897	80604935
chr10	4540126	4541222
chr10	62359259	62360420
chr10	66546360	66547160
chr10	79792103	79793146
chr10	80802665	80804028
chr10	80599686	80600711
chr10	44111289	44112271
chr10	33953468	33954644
chr10	21548913	21549831
chr10	6056105	6057274
chr10	127519669	127520769
chr10	119959501	119960405
chr10	21774884	21775925
chr10	79515598	79516677
chr10	121533968	121535023
chr10	75400165	75401238
chr10	60607805	60609237
chr10	127531453	127532665
chr10	126408561	126409745
chr10	85001941	85003109
chr10	107723598	107724888
chr10	79513578	79514911
chr10	4521725	4522853
chr10	79610787	79612737
chr10	60878169	60879514
chr11	72248765	72249348
chr11	102786184	102786763
chr11	116448152	116448731
chr11	43480750	43481329
chr11	5224276	5224855
chr11	83992741	83993420
chr11	117938891	117939468
chr11	50190713	50191289
chr11	94819356	94819931
chr11	74447886	74448460
chr11	97295804	97296375
chr11	115138327	115138897
chr11	116879798	116880367
chr11	117991484	117992052
chr11	48666565	48667133
chr11	118057525	118058092
chr11	69528913	69529480
chr11	4761016	4761581
chr11	102091358	102091922
chr11	116288016	116288676
chr11	113544995	113545556
chr11	66831553	66832112
chr11	20045197	20045957
chr11	59198651	59199208
chr11	4965205	4965761
chr11	101789291	101789846
chr11	107844399	107844953
chr11	97819858	97820409
chr11	96796130	96796778
chr11	69608605	69609355
chr11	75276287	75276834
chr11	68905786	68906429
chr11	97866329	97867071
chr11	22520995	22521537
chr11	101526487	101527023
chr11	52037741	52038276
chr11	77730202	77730737
chr11	94946105	94946640
chr11	96172832	96173361
chr11	78002770	78003293
chr11	95197771	95198388
chr11	116518954	116519570
chr11	115988361	115988880
chr11	59652652	59653170
chr11	97844884	97845402
chr11	77499254	77499771
chr11	115499735	115500443
chr11	117469799	117470407
chr11	78510928	78511534
chr11	33121541	33122053
chr11	120172127	120172732
chr11	100184945	100185549
chr11	77989557	77990161
chr11	101543224	101543733
chr11	101758211	101758812
chr11	97101405	97102006
chr11	102955134	102955640
chr11	115697760	115698358
chr11	97669906	97670601
chr11	32368762	32369266
chr11	75492460	75492964
chr11	60624521	60625213
chr11	4605114	4605805
chr11	4537450	4538042
chr11	97659943	97660535
chr11	70832777	70833367
chr11	75615347	75615937
chr11	51817440	51818125
chr11	101648647	101649331
chr11	116557714	116558301
chr11	96837506	96838091
chr11	106077529	106078111
chr11	63737937	63738519
chr11	4749193	4749867
chr11	61109998	61110486
chr11	11361738	11362316
chr11	116295037	116295524
chr11	84953161	84953738
chr11	58976686	58977358
chr11	101786908	101787392
chr11	50204644	50205217
chr11	82444874	82445446
chr11	96777344	96777916
chr11	4604191	4604856
chr11	75559533	75560103
chr11	100389025	100389686
chr11	115274176	115274742
chr11	72100712	72101276
chr11	100143198	100143672
chr11	97298910	97299472
chr11	97744644	97745206
chr11	88811282	88811839
chr11	16850898	16851548
chr11	113611960	113612516
chr11	97532102	97532751
chr11	86297805	86298267
chr11	114333928	114334476
chr11	69842602	69843147
chr11	72233704	72234429
chr11	77761403	77762031
chr11	103827691	103828315
chr11	104408603	104409227
chr11	94968144	94968674
chr11	98541823	98542538
chr11	86570929	86571643
chr11	85166153	85166865
chr11	33062900	33063517
chr11	116609494	116610108
chr11	59041522	59042136
chr11	68201421	68202033
chr11	11354817	11355428
chr11	95868186	95868706
chr11	94020661	94021362
chr11	20232502	20233109
chr11	87936348	87936866
chr11	68876215	68876915
chr11	119935238	119935844
chr11	96685244	96685848
chr11	117515688	117516202
chr11	117869240	117869839
chr11	97496428	97497027
chr11	116000068	116000756
chr11	77996792	77997576
chr11	116614298	116614985
chr11	115024099	115024689
chr11	70577776	70578361
chr11	86807106	86807687
chr11	97810998	97811670
chr11	8552966	8553832
chr11	20366369	20367037
chr11	77795638	77796400
chr11	97636963	97637629
chr11	87779571	87780236
chr11	97048305	97048707
chr11	8534736	8535487
chr11	52159993	52160474
chr11	117105167	117105638
chr11	97848800	97849443
chr11	87952933	87953668
chr11	106048464	106049106
chr11	50105700	50106340
chr11	86648046	86648686
chr11	98543224	98544147
chr11	60590343	60591069
chr11	77551920	77552646
chr11	116616971	116617892
chr11	100478204	100478664
chr11	30650010	30650640
chr11	101519664	101520290
chr11	100258830	100259367
chr11	106134068	106134781
chr11	98836412	98837032
chr11	115967787	115968592
chr11	29146979	29147782
chr11	98803124	98803826
chr11	115090433	115091041
chr11	97918681	97919123
chr11	107296854	107297461
chr11	79974433	79974953
chr11	120043854	120044640
chr11	78363896	78364679
chr11	120494729	120495324
chr11	74643809	74644487
chr11	120328544	120329050
chr11	97606071	97606748
chr11	53886786	53887291
chr11	88723469	88724232
chr11	116442402	116443072
chr11	96824774	96825630
chr11	101429589	101430348
chr11	75161703	75162281
chr11	61307772	61308349
chr11	11779575	11780151
chr11	69445822	69446669
chr11	58114958	58115804
chr11	98383265	98383836
chr11	59626692	59627439
chr11	114432705	114433449
chr11	117772552	117773293
chr11	103975971	103976614
chr11	109334293	109334933
chr11	49659808	49660363
chr11	96638570	96639385
chr11	30076967	30077683
chr11	97050420	97051133
chr11	9016944	9017747
chr11	76220131	76220751
chr11	19820203	19821090
chr11	79091941	79092734
chr11	116566392	116567091
chr11	79565692	79566569
chr11	70265167	70265948
chr11	35582672	35583360
chr11	102889320	102890189
chr11	103128648	103129168
chr11	118001873	118002647
chr11	51462195	51463051
chr11	95171154	95172006
chr11	55274372	55275215
chr11	95991733	95992397
chr11	97269383	97269963
chr11	63735566	63736227
chr11	77579489	77580320
chr11	48670062	48670798
chr11	51813916	51814652
chr11	62062046	62062695
chr11	70245505	70246415
chr11	20449351	20450078
chr11	79945245	79945972
chr11	117836612	117837338
chr11	51447144	51447784
chr11	69793837	69794477
chr11	106585403	106586306
chr11	100420687	100421324
chr11	62734491	62735292
chr11	97745444	97746157
chr11	20442674	20443219
chr11	98158882	98159590
chr11	97431776	97432240
chr11	19819360	19820140
chr11	11708709	11709394
chr11	69834727	69835412
chr11	120353000	120353682
chr11	117181484	117182429
chr11	88921951	88922540
chr11	94850773	94851284
chr11	97288905	97289657
chr11	97519923	97520667
chr11	88725701	88726361
chr11	96111972	96112887
chr11	49577658	49578560
chr11	12905284	12906085
chr11	120433965	120434854
chr11	8475485	8476372
chr11	100237082	100237714
chr11	78815784	78816573
chr11	50138939	50139643
chr11	117386594	117387556
chr11	76576791	76577411
chr11	86389277	86390060
chr11	4362772	4363638
chr11	22729809	22730567
chr11	117824040	117825057
chr11	115674910	115675833
chr11	47453964	47454477
chr11	117724309	117725226
chr11	94072290	94073111
chr11	116059884	116060788
chr11	118151203	118152018
chr11	100800482	100801383
chr11	109286951	109287599
chr11	76030601	76031543
chr11	102291242	102292012
chr11	102977192	102978039
chr11	116942815	116943656
chr11	88758711	88759545
chr11	68908261	68908855
chr11	102128661	102129402
chr11	103868736	103869251
chr11	69734550	69735437
chr11	8484725	8485594
chr11	62243754	62244385
chr11	22186747	22187523
chr11	69467741	69468768
chr11	101646145	101647001
chr11	6344010	6344949
chr11	59600876	59601650
chr11	117459326	117460146
chr11	87404985	87406049
chr11	76296578	76297539
chr11	102316780	102317814
chr11	87275937	87276718
chr11	113567271	113567975
chr11	49057221	49058325
chr11	52182842	52183927
chr11	96840866	96841856
chr11	121249419	121250169
chr11	54910771	54911758
chr11	29592356	29593247
chr11	97564208	97564870
chr11	100480666	100481631
chr11	61342481	61343443
chr11	102158075	102158873
chr11	86922225	86922938
chr11	21471612	21472388
chr11	120166020	120167117
chr11	105945224	105946152
chr11	69394781	69395948
chr11	59990028	59991025
chr11	69484274	69485270
chr11	51451268	51452183
chr11	60692102	60693087
chr11	67158888	67159697
chr11	6191557	6192517
chr11	98816046	98816924
chr11	120524805	120525605
chr11	102192899	102193696
chr11	117833662	117834454
chr11	77486701	77487560
chr11	4117619	4118402
chr11	52153297	52154309
chr11	120211455	120212302
chr11	57783805	57784728
chr11	88792713	88793792
chr11	120012153	120012988
chr11	102973625	102974449
chr11	20100649	20101785
chr11	53705048	53705862
chr11	94410201	94411008
chr11	96838767	96839694
chr11	57770190	57771182
chr11	69714245	69715556
chr11	75274363	75275242
chr11	6794637	6795657
chr11	102190632	102191567
chr11	77707232	77708013
chr11	109472468	109473531
chr11	88531854	88533071
chr11	76164529	76165549
chr11	117830186	117831105
chr11	8469139	8470095
chr11	60166195	60167216
chr11	43494855	43495874
chr11	55231044	55231970
chr11	74462295	74463148
chr11	70481980	70482890
chr11	77493009	77494136
chr11	23155281	23156186
chr11	115489317	115489773
chr11	102110004	102111401
chr11	59873200	59874257
chr11	88854610	88855812
chr11	120093689	120094325
chr11	104156575	104157597
chr11	116615260	116616795
chr11	100179532	100181115
chr11	69517254	69518229
chr11	62028286	62029183
chr11	55282458	55283354
chr11	102268743	102270360
chr11	70793999	70794935
chr11	20064887	20065762
chr11	69377696	69378509
chr11	88550761	88552088
chr11	53243958	53245004
chr11	117169145	117170379
chr11	104150133	104151282
chr11	20130360	20131715
chr11	96690419	96691733
chr11	60988287	60989244
chr11	121097634	121098773
chr11	119256439	119257374
chr11	120028917	120030100
chr11	62242219	62243026
chr11	121065296	121066284
chr11	101633358	101634618
chr11	78481970	78482691
chr11	120092594	120093448
chr11	96051070	96052211
chr11	95841843	95842842
chr11	88928749	88929792
chr11	33436901	33438228
chr11	62324185	62325817
chr11	95936758	95938083
chr11	97049035	97050380
chr11	113571009	113572991
chr11	53953234	53954316
chr11	97522578	97524628
chr12	17551144	17551725
chr12	116875260	116875838
chr12	70311037	70311615
chr12	84864861	84865439
chr12	107250324	107251104
chr12	106280054	106280628
chr12	81213787	81214361
chr12	59438174	59438838
chr12	106973792	106974356
chr12	74638759	74639323
chr12	86482060	86482722
chr12	42828116	42828679
chr12	112120307	112120869
chr12	113051915	113052476
chr12	86227386	86227946
chr12	115011119	115011677
chr12	17006744	17007302
chr12	112741780	112742337
chr12	25516026	25516583
chr12	82022115	82022672
chr12	100551693	100552249
chr12	55962794	55963437
chr12	41750401	41750947
chr12	40763833	40764378
chr12	81202146	81202686
chr12	106674217	106674755
chr12	88629821	88630555
chr12	92762160	92762697
chr12	110740682	110741218
chr12	81939480	81940212
chr12	112078839	112079367
chr12	86483580	86484108
chr12	9969917	9970538
chr12	88729118	88729735
chr12	113402535	113403354
chr12	114893658	114894274
chr12	72075172	72075881
chr12	113344627	113345142
chr12	28005514	28006026
chr12	52792913	52793613
chr12	88157709	88158311
chr12	4824014	4824813
chr12	78063072	78063671
chr12	17768970	17769564
chr12	111848757	111849349
chr12	116840259	116840851
chr12	60167603	60168184
chr12	88273447	88274027
chr12	77938198	77938776
chr12	114978662	114979239
chr12	81891130	81891802
chr12	112277113	112277784
chr12	25783191	25783765
chr12	64569806	64570473
chr12	53604540	53605111
chr12	17560933	17561502
chr12	72731216	72731782
chr12	90419678	90420238
chr12	53107332	53107801
chr12	112217108	112217665
chr12	60112646	60113296
chr12	84937972	84938527
chr12	7243569	7244216
chr12	107683993	107684540
chr12	52945817	52946453
chr12	78002465	78003101
chr12	52930839	52931381
chr12	60320535	60321262
chr12	112075482	112076021
chr12	17668176	17668804
chr12	109995995	109996445
chr12	33814115	33814738
chr12	55896437	55896967
chr12	106462770	106463483
chr12	102234538	102235156
chr12	115016574	115017189
chr12	107022364	107022972
chr12	80142410	80143111
chr12	88658652	88659447
chr12	114067433	114067948
chr12	87839646	87840434
chr12	107144877	107145472
chr12	84972694	84973374
chr12	109324085	109324583
chr12	56608199	56609067
chr12	76694630	76695208
chr12	16577258	16577833
chr12	105776518	105777085
chr12	81317349	81317896
chr12	110030834	110031457
chr12	81831495	81832298
chr12	81085117	81085825
chr12	58572555	58573356
chr12	82633801	82634500
chr12	12184039	12184732
chr12	106350369	106350945
chr12	92569831	92570323
chr12	106943857	106944580
chr12	6602055	6602867
chr12	56477568	56478459
chr12	55861446	55862144
chr12	106033008	106033534
chr12	118922541	118923317
chr12	12945086	12945947
chr12	111934643	111935233
chr12	106067896	106068748
chr12	56936895	56937741
chr12	4179462	4179965
chr12	109513542	109514198
chr12	109244254	109245084
chr12	88127878	88128618
chr12	109634308	109634797
chr12	88208347	88209169
chr12	88225398	88226212
chr12	82045932	82046653
chr12	80952767	80953479
chr12	107413432	107414125
chr12	72116387	72117146
chr12	55963974	55964634
chr12	116842216	116843132
chr12	57397319	57398139
chr12	88235149	88235957
chr12	74863579	74864219
chr12	78019707	78020427
chr12	109571868	109572840
chr12	12810255	12811131
chr12	80136054	80136923
chr12	103968367	103969203
chr12	111186425	111187341
chr12	55413832	55414833
chr12	106999334	107000244
chr12	73186092	73186999
chr12	116853070	116853888
chr12	109417472	109418283
chr12	5198617	5199397
chr12	111940492	111941495
chr12	77504761	77505675
chr12	88488141	88488997
chr12	84861057	84861907
chr12	4775402	4776463
chr12	116851585	116852914
chr12	3889602	3890558
chr12	112908539	112909466
chr12	103944957	103945790
chr12	101962971	101963860
chr12	111655894	111656940
chr12	88177178	88178195
chr12	4578548	4579276
chr12	86961935	86962568
chr12	42830598	42831255
chr12	21423051	21424041
chr12	40724302	40725211
chr12	88228758	88229896
chr12	88164876	88165899
chr12	77172718	77173683
chr12	32634830	32635932
chr12	113882442	113883262
chr12	55417720	55418515
chr12	109558353	109559532
chr12	88028269	88029833
chr12	87844846	87845958
chr12	85702510	85703442
chr12	116854836	116857050
chr12	12794534	12795847
chr12	85791727	85792607
chr12	12949509	12950928
chr12	87842455	87843351
chr12	81217066	81218485
chr13	41571376	41571956
chr13	34247787	34248365
chr13	57690570	57691148
chr13	95416917	95417493
chr13	22120684	22121255
chr13	37544918	37545484
chr13	113775706	113776269
chr13	21500338	21500998
chr13	64254435	64254993
chr13	23677674	23678221
chr13	21875642	21876180
chr13	54666841	54667576
chr13	17786637	17787270
chr13	55306631	55307168
chr13	21325861	21326396
chr13	100126658	100127288
chr13	45034642	45035272
chr13	19704223	19704754
chr13	59240431	59241052
chr13	81024842	81025368
chr13	3711563	3712183
chr13	63288289	63288814
chr13	119481515	119482134
chr13	37527936	37528644
chr13	21808516	21809125
chr13	108680185	108680793
chr13	43959614	43960309
chr13	40812365	40812962
chr13	25731461	25731965
chr13	45602531	45603127
chr13	40744622	40745214
chr13	74907870	74908370
chr13	99745964	99746554
chr13	43388257	43388755
chr13	44828924	44829610
chr13	73763938	73764429
chr13	75822905	75823486
chr13	72954902	72955390
chr13	59520428	59520914
chr13	43356610	43357088
chr13	111392894	111393455
chr13	24450879	24451716
chr13	63770121	63770663
chr13	112331315	112331856
chr13	23609594	23610135
chr13	49777195	49777824
chr13	98065102	98065798
chr13	23084503	23085105
chr13	51217276	51218060
chr13	67945380	67945972
chr13	21802429	21803109
chr13	54709971	54710736
chr13	52907815	52908304
chr13	34223342	34223914
chr13	43311070	43311730
chr13	11191537	11192290
chr13	64286667	64287235
chr13	22020442	22021288
chr13	73900619	73901566
chr13	44774574	44775307
chr13	21807763	21808403
chr13	91064744	91065454
chr13	19516380	19516825
chr13	99265520	99266045
chr13	35944574	35945364
chr13	49776572	49777177
chr13	59524842	59525724
chr13	97313221	97313994
chr13	74454486	74455154
chr13	59006013	59006772
chr13	23583746	23584325
chr13	22132175	22132750
chr13	59924399	59925150
chr13	54691180	54692082
chr13	55546090	55546896
chr13	21878977	21879441
chr13	30048516	30049216
chr13	14155398	14156084
chr13	40818206	40818890
chr13	41096090	41096769
chr13	113560531	113561385
chr13	98007686	98008538
chr13	48973624	48974289
chr13	51740158	51740908
chr13	97967900	97968740
chr13	64424086	64424662
chr13	23503453	23504319
chr13	51941099	51941788
chr13	80862508	80862958
chr13	112515169	112515934
chr13	23522211	23523144
chr13	75844418	75845006
chr13	23775599	23776342
chr13	101111801	101112713
chr13	56244586	56245067
chr13	85286130	85286829
chr13	47138272	47139127
chr13	54788884	54789828
chr13	23833620	23834473
chr13	64666931	64667818
chr13	30077604	30078526
chr13	63532071	63532887
chr13	64081305	64082199
chr13	23665875	23666567
chr13	39919277	39920202
chr13	21813465	21814134
chr13	74487197	74487932
chr13	84487499	84488362
chr13	23504326	23505167
chr13	55439339	55440173
chr13	47950573	47951476
chr13	23848482	23849634
chr13	84361487	84362012
chr13	24852780	24853701
chr13	74536478	74537467
chr13	13608411	13609471
chr13	54703808	54705155
chr13	54890215	54891065
chr13	114605664	114606739
chr13	18667077	18668033
chr13	40964136	40965012
chr13	21871524	21872785
chr13	63196029	63196880
chr13	64069727	64070630
chr13	22036337	22037372
chr13	113252442	113253064
chr13	63373634	63374510
chr13	48640796	48642209
chr13	54310902	54311956
chr13	54884483	54885118
chr13	23662791	23663543
chr13	110474905	110475956
chr13	108745229	108746040
chr13	44773012	44774087
chr13	21264018	21265003
chr13	23712598	23713982
chr13	44800408	44801551
chr13	23852859	23853905
chr13	22133871	22135371
chr13	23492473	23494180
chr13	41240420	41242059
chr13	44817097	44818216
chr13	68010285	68011420
chr13	34201162	34202066
chr13	55290902	55291970
chr13	23855395	23857154
chr13	114583924	114584989
chr13	110808583	110810252
chr13	53556307	53557311
chr13	23646675	23648447
chr14	56441470	56442047
chr14	31942033	31942609
chr14	119112333	119112908
chr14	48628286	48628960
chr14	56442246	56442819
chr14	118768189	118768752
chr14	94747087	94747649
chr14	41769559	41770114
chr14	61576433	61576988
chr14	60870165	60870718
chr14	51507389	51508037
chr14	111828574	111829121
chr14	55003081	55003628
chr14	78936615	78937152
chr14	60990342	60990959
chr14	113192635	113193250
chr14	52638283	52638798
chr14	58148241	58148842
chr14	21493158	21493754
chr14	120883717	120884312
chr14	122075160	122075755
chr14	58500475	58501070
chr14	62216629	62217320
chr14	30764208	30764704
chr14	27885012	27885599
chr14	76666837	76667424
chr14	103498648	103499228
chr14	57286679	57287351
chr14	26211922	26212586
chr14	119336811	119337290
chr14	20997759	20998321
chr14	67879999	67880561
chr14	70132248	70132717
chr14	99748491	99749136
chr14	68506010	68506557
chr14	56328244	56328882
chr14	76244563	76245108
chr14	45970388	45971024
chr14	58026206	58026842
chr14	66200497	66201133
chr14	28241580	28242309
chr14	63796519	63797149
chr14	76787640	76788270
chr14	99438375	99439000
chr14	33164453	33164897
chr14	79418268	79419075
chr14	55191521	55192135
chr14	20568835	20569434
chr14	87510248	87510919
chr14	63379875	63380453
chr14	119108932	119109342
chr14	9039653	9040226
chr14	65208452	65209103
chr14	79790250	79790988
chr14	61253178	61253797
chr14	8683753	8684545
chr14	34260207	34260879
chr14	62952936	62953606
chr14	76263213	76263962
chr14	35176689	35177345
chr14	9005321	9006067
chr14	20569601	20570256
chr14	32920037	32920688
chr14	55035070	55035798
chr14	27198504	27199140
chr14	32889942	32890852
chr14	57397011	57397732
chr14	66452501	66453222
chr14	17145336	17145881
chr14	55558242	55558787
chr14	73784822	73785450
chr14	77098473	77099184
chr14	31145028	31145646
chr14	55036469	55037257
chr14	35110509	35111385
chr14	49320532	49321129
chr14	25072677	25073529
chr14	22299293	22299964
chr14	58508929	58509662
chr14	56236588	56237135
chr14	24953682	24954475
chr14	54873353	54874204
chr14	15726302	15727243
chr14	122287127	122287719
chr14	111515678	111516187
chr14	22667579	22668399
chr14	35191707	35192497
chr14	93262022	93262789
chr14	65568283	65569215
chr14	99697350	99698025
chr14	70641106	70641775
chr14	36501497	36502075
chr14	62656260	62657073
chr14	8624021	8624917
chr14	11872031	11872598
chr14	63369996	63370851
chr14	61600857	61601539
chr14	50067295	50068034
chr14	64131257	64131838
chr14	63456019	63456656
chr14	100683557	100684516
chr14	8887092	8887846
chr14	52733528	52734529
chr14	30608448	30609027
chr14	119323784	119324491
chr14	75131500	75132360
chr14	106258367	106259210
chr14	16810758	16811359
chr14	32937266	32938034
chr14	45838748	45839590
chr14	64118937	64119698
chr14	65962394	65963121
chr14	92054893	92055992
chr14	75775749	75776665
chr14	19071397	19072302
chr14	35705155	35705899
chr14	58466527	58467636
chr14	48192136	48193069
chr14	52641640	52643073
chr14	21747979	21748846
chr14	61791150	61792143
chr14	55633677	55634441
chr14	55221935	55222789
chr14	76894595	76895590
chr14	56158688	56159649
chr14	55512506	55513179
chr14	22293400	22294337
chr14	52685613	52686605
chr14	61382986	61384098
chr14	71034244	71035570
chr14	16629193	16630235
chr14	49274252	49275367
chr14	22319429	22320403
chr14	121905141	121906236
chr14	76915263	76916098
chr14	49618430	49619130
chr14	119096018	119096581
chr14	21036141	21037127
chr14	70751130	70752386
chr14	122197623	122198242
chr14	77918957	77920164
chr14	32898169	32899493
chr14	26410106	26411262
chr14	65213679	65215106
chr14	55704146	55705473
chr14	46064442	46065800
chr15	77812064	77812746
chr15	100298973	100299548
chr15	82025275	82025850
chr15	77666422	77666996
chr15	27478250	27478823
chr15	81756511	81757076
chr15	89145591	89146156
chr15	72891407	72892068
chr15	41904596	41905158
chr15	81874466	81875022
chr15	79762110	79762762
chr15	25691642	25692191
chr15	102041118	102041665
chr15	76469843	76470390
chr15	100154168	100154811
chr15	11966907	11967453
chr15	25699253	25699892
chr15	88692357	88692898
chr15	81641619	81642255
chr15	102180881	102181419
chr15	99125270	99125902
chr15	38083490	38084026
chr15	83135546	83136175
chr15	74365864	74366397
chr15	10617095	10617625
chr15	85689766	85690388
chr15	77032652	77033174
chr15	10626603	10627218
chr15	8751424	8751943
chr15	101833598	101834208
chr15	99082167	99082777
chr15	65668405	65668920
chr15	103350337	103350945
chr15	78727806	78728409
chr15	63553113	63553813
chr15	101893161	101893763
chr15	66870935	66871537
chr15	58941127	58941725
chr15	84022488	84023183
chr15	41146295	41146891
chr15	98375351	98375946
chr15	75581722	75582223
chr15	73476015	73476607
chr15	47027558	47028147
chr15	96163684	96164266
chr15	84553806	84554481
chr15	30075175	30075661
chr15	79267054	79267538
chr15	43361246	43361818
chr15	61816728	61817210
chr15	81560208	81560777
chr15	99705742	99706308
chr15	95442987	95443463
chr15	80208658	80209223
chr15	82168874	82169629
chr15	101063941	101064676
chr15	41240842	41241480
chr15	8754746	8755384
chr15	76210558	76211103
chr15	97214102	97214738
chr15	3945857	3946398
chr15	37011658	37012198
chr15	88576173	88576804
chr15	8913111	8913739
chr15	102065779	102066405
chr15	84019129	84019755
chr15	79999869	80000490
chr15	99803315	99804030
chr15	6579055	6579868
chr15	12462896	12463705
chr15	27560405	27561013
chr15	73013528	73014135
chr15	38007213	38008008
chr15	103135438	103136231
chr15	99200694	99201207
chr15	78706471	78707072
chr15	75948275	75948786
chr15	84014086	84014875
chr15	39850030	39850719
chr15	84062897	84063493
chr15	102291865	102292460
chr15	103045470	103046060
chr15	57907871	57908459
chr15	74017729	74018225
chr15	16060392	16061143
chr15	102300524	102301268
chr15	74368539	74369180
chr15	25703158	25703795
chr15	79708899	79709628
chr15	76501781	76502245
chr15	77166628	77167352
chr15	7031770	7032492
chr15	81344478	81345189
chr15	98812299	98813101
chr15	98924201	98924992
chr15	99532331	99532924
chr15	81791068	81791840
chr15	98470649	98471076
chr15	76490195	76490871
chr15	25551921	25552505
chr15	16559042	16559995
chr15	84753384	84753965
chr15	77759134	77759800
chr15	81352397	81352968
chr15	77186352	77187095
chr15	99287883	99288536
chr15	7481154	7481715
chr15	99508509	99509330
chr15	50731828	50732641
chr15	76449910	76450814
chr15	100923332	100923956
chr15	80063960	80064850
chr15	41489885	41490679
chr15	38944000	38944700
chr15	81530710	81531587
chr15	73076910	73077429
chr15	25832865	25833621
chr15	82018168	82018836
chr15	7066447	7067377
chr15	79763983	79764557
chr15	81020932	81021661
chr15	98711344	98712158
chr15	102761935	102762734
chr15	76709245	76709939
chr15	79765220	79765752
chr15	80119610	80120570
chr15	76738195	76738872
chr15	83294956	83295551
chr15	75557962	75558797
chr15	79622819	79623402
chr15	98765606	98766269
chr15	97497596	97498424
chr15	101011085	101011904
chr15	55095964	55096845
chr15	38336292	38337074
chr15	12126318	12127059
chr15	95634645	95635227
chr15	78893103	78893842
chr15	79735048	79736029
chr15	80540869	80541818
chr15	38222431	38223180
chr15	76383002	76383738
chr15	88581499	88582461
chr15	85696269	85697058
chr15	77188806	77190123
chr15	11390930	11391689
chr15	81977084	81977765
chr15	39560064	39561027
chr15	79435333	79436210
chr15	76729410	76730627
chr15	79762879	79763832
chr15	35379864	35380496
chr15	10911033	10911879
chr15	89008981	89009822
chr15	97206301	97207371
chr15	102070531	102071505
chr15	74217911	74218569
chr15	102076677	102077797
chr15	99669728	99670927
chr15	77672387	77673326
chr15	76455972	76456907
chr15	62790222	62790926
chr15	96074883	96075801
chr15	100994368	100995201
chr15	44259361	44260271
chr15	76349871	76350922
chr15	76552186	76553318
chr15	79520554	79521520
chr15	75710879	75711611
chr15	84065270	84066454
chr15	78956544	78957447
chr15	79294776	79295677
chr15	102041906	102043105
chr15	103102592	103103525
chr15	72897516	72898500
chr15	75674534	75675395
chr15	97199282	97200307
chr15	55099244	55100094
chr15	100591772	100593055
chr15	84484440	84485449
chr15	85464597	85465576
chr15	102750987	102751778
chr15	102229206	102230627
chr15	41183583	41184128
chr15	59972958	59973728
chr15	78362063	78363064
chr15	61924051	61924862
chr15	97423972	97425107
chr15	61937719	61938853
chr15	79349580	79350713
chr15	100304271	100305246
chr15	10653155	10654060
chr15	10400323	10401633
chr15	88667553	88668790
chr15	39611818	39612934
chr15	84495677	84496711
chr15	88538597	88540244
chr16	46497088	46497668
chr16	22857421	22857998
chr16	94593211	94593786
chr16	18460108	18460675
chr16	10542878	10543538
chr16	4679567	4680127
chr16	38109834	38110390
chr16	96304734	96305288
chr16	4293127	4293776
chr16	38407487	38408036
chr16	84735349	84735888
chr16	13951159	13951782
chr16	37539624	37540152
chr16	42369307	42369835
chr16	20425996	20426618
chr16	17553974	17554584
chr16	44568060	44568669
chr16	33877809	33878513
chr16	96349319	96349924
chr16	48310012	48310520
chr16	90400601	90401193
chr16	11322538	11323220
chr16	36071877	36072549
chr16	76321842	76322326
chr16	19760100	19760580
chr16	17405881	17406360
chr16	58822066	58822544
chr16	40616615	40617182
chr16	91936490	91937149
chr16	8829570	8830426
chr16	30940000	30940653
chr16	91597362	91598010
chr16	20717284	20718027
chr16	37651499	37652040
chr16	16684272	16684812
chr16	10316895	10317347
chr16	84836222	84836931
chr16	36707919	36708617
chr16	57231444	57232142
chr16	11065964	11066561
chr16	93883541	93884326
chr16	30407308	30408183
chr16	5013525	5014107
chr16	35146074	35146654
chr16	9132776	9133447
chr16	8792230	8792642
chr16	20361843	20362510
chr16	20535099	20535671
chr16	30064946	30065605
chr16	94945697	94946261
chr16	90220518	90221264
chr16	16866178	16866815
chr16	41633855	41634490
chr16	18876295	18877013
chr16	94001626	94002332
chr16	30069557	30070172
chr16	90144146	90144752
chr16	94982179	94982961
chr16	13671657	13672342
chr16	48285421	48286005
chr16	30641358	30642027
chr16	18289124	18289792
chr16	30063084	30063735
chr16	3871978	3872798
chr16	4586515	4587241
chr16	24583375	24583846
chr16	22439469	22440372
chr16	18343815	18344359
chr16	20671956	20672837
chr16	64851334	64852116
chr16	90197548	90198016
chr16	22266064	22266844
chr16	36874699	36875307
chr16	94773169	94774034
chr16	43889527	43890298
chr16	21204318	21205077
chr16	37384740	37385554
chr16	73096721	73097366
chr16	37654158	37654967
chr16	42305746	42306468
chr16	22548148	22548782
chr16	35966227	35967190
chr16	96212967	96213747
chr16	4541628	4542323
chr16	31901821	31902594
chr16	20097591	20098701
chr16	43801730	43802320
chr16	22395089	22395828
chr16	22402556	22403206
chr16	13986944	13987842
chr16	33844028	33844832
chr16	92103903	92104545
chr16	44172796	44173572
chr16	13785831	13786591
chr16	24566205	24566961
chr16	44139137	44140057
chr16	93047785	93048530
chr16	22412687	22413552
chr16	93831952	93832935
chr16	8778527	8779421
chr16	32608499	32609381
chr16	84779124	84780341
chr16	93711370	93712317
chr16	4594055	4594919
chr16	93816538	93817476
chr16	36887380	36888227
chr16	20622181	20622937
chr16	94748040	94748794
chr16	10699804	10700611
chr16	30693849	30694608
chr16	38557966	38559006
chr16	90165304	90166325
chr16	31890904	31891530
chr16	84834624	84835518
chr16	42875381	42876381
chr16	5255899	5256515
chr16	13780316	13781084
chr16	48613850	48614544
chr16	87354156	87355051
chr16	93826323	93827324
chr16	17275722	17276623
chr16	38471623	38472571
chr16	38538591	38539665
chr16	30511894	30513097
chr16	64884828	64885716
chr16	84769303	84770332
chr16	38088535	38089675
chr16	22398348	22398891
chr16	4276411	4277217
chr16	90437249	90438111
chr16	48308771	48309940
chr16	42781237	42782675
chr16	13748476	13749800
chr17	88071519	88072203
chr17	80295096	80295674
chr17	28300436	28301013
chr17	35195703	35196279
chr17	83876312	83876885
chr17	84053827	84054400
chr17	88063348	88063921
chr17	57186771	57187335
chr17	27765327	27765888
chr17	37182282	37182843
chr17	67992368	67992929
chr17	80689290	80689850
chr17	25893792	25894349
chr17	26122360	26123010
chr17	53708980	53709625
chr17	80654522	80655069
chr17	94799698	94800238
chr17	66856618	66857233
chr17	88910384	88911098
chr17	87870876	87871395
chr17	87873507	87874116
chr17	24388120	24388820
chr17	37110068	37110666
chr17	29308205	29308795
chr17	84302662	84303347
chr17	80053542	80054039
chr17	51978531	51979118
chr17	37139073	37139656
chr17	24670274	24670948
chr17	46408174	46408749
chr17	27206446	27207016
chr17	56430451	56431021
chr17	24479501	24480066
chr17	4394307	4395061
chr17	34783858	34784420
chr17	79315638	79316200
chr17	84441669	84442420
chr17	57074939	57075493
chr17	45935766	45936319
chr17	57113787	57114250
chr17	91673709	91674259
chr17	79234561	79235200
chr17	35028352	35028990
chr17	47876313	47876771
chr17	46219790	46220327
chr17	68030349	68030886
chr17	46929822	46930450
chr17	10549488	10550110
chr17	32771725	32772344
chr17	46116107	46116725
chr17	29484371	29485182
chr17	24814338	24814951
chr17	17875461	17876164
chr17	26799901	26800419
chr17	25097339	25098131
chr17	57199555	57200153
chr17	29325813	29326598
chr17	33947150	33947744
chr17	66806441	66807121
chr17	45928005	45928591
chr17	29348556	29349232
chr17	28730624	28731298
chr17	87112965	87113546
chr17	14954715	14955386
chr17	7726300	7727065
chr17	46210692	46211354
chr17	56856018	56856769
chr17	56214089	56214836
chr17	57209953	57210700
chr17	35258128	35258685
chr17	95265838	95266483
chr17	35201780	35202419
chr17	86544272	86544910
chr17	80349050	80349780
chr17	51834422	51835052
chr17	4948296	4949010
chr17	35639428	35640051
chr17	27461826	27462634
chr17	47644914	47645536
chr17	46841757	46842206
chr17	28423878	28424584
chr17	88000865	88001571
chr17	13153103	13153803
chr17	15963364	15964154
chr17	27916119	27916712
chr17	31433288	31433874
chr17	46782578	46783337
chr17	88465539	88466022
chr17	74927222	74927868
chr17	45960369	45961103
chr17	87506303	87507215
chr17	34272227	34272862
chr17	34052412	34053120
chr17	56972520	56973408
chr17	28361002	28361611
chr17	25022975	25023945
chr17	73231062	73231665
chr17	10558789	10559659
chr17	27164983	27165671
chr17	28450070	28450758
chr17	35622621	35623304
chr17	25910236	25910913
chr17	24686608	24687117
chr17	36076749	36077488
chr17	13079484	13080132
chr17	71087423	71087985
chr17	31522667	31523573
chr17	27844849	27845328
chr17	45680928	45681468
chr17	48548691	48549570
chr17	14438366	14439141
chr17	23940056	23941011
chr17	27169697	27170300
chr17	46419686	46420545
chr17	15384593	15385358
chr17	86550125	86550803
chr17	76899180	76900119
chr17	56812246	56813001
chr17	64681200	64681859
chr17	11545937	11546814
chr17	29193209	29194128
chr17	31948096	31948832
chr17	29522448	29523100
chr17	47649905	47650480
chr17	24986751	24987739
chr17	47702883	47703603
chr17	29296619	29297416
chr17	79741955	79742748
chr17	28782876	28783586
chr17	24615262	24616048
chr17	24606727	24607589
chr17	23729288	23730052
chr17	24664565	24665249
chr17	35301714	35302475
chr17	53618033	53618710
chr17	45872343	45873436
chr17	28460627	28461296
chr17	24833033	24834033
chr17	29322128	29323035
chr17	56464916	56465654
chr17	90333375	90333957
[truncated: 2,679 more rows]

## Sheet: 2k mESC
Supplementary information, Table S6 NR5A2 CUT&RUN and ChIP-seq peak information
2,000 mESC NR5A2 CUT&RUN
Chr	Start	End
chr1	74825652	74826185
chr1	89228857	89229472
chr1	120667617	120668149
chr1	121154539	121155153
chr1	36824186	36824885
chr1	120732902	120733433
chr1	124256846	124257377
chr1	59176243	59176856
chr1	99969579	99970277
chr1	122400800	122401412
chr1	157255538	157256150
chr1	17135279	17135891
chr1	182186122	182186734
chr1	38186549	38187161
chr1	58339741	58340353
chr1	64352127	64352657
chr1	74013143	74013755
chr1	75397241	75397853
chr1	41197290	41197819
chr1	193730205	193730814
chr1	134134080	134134607
chr1	88378540	88379148
chr1	121877245	121877852
chr1	120934668	120935274
chr1	107980816	107981340
chr1	180206382	180207160
chr1	118149963	118150568
chr1	4775402	4776179
chr1	174562999	174563522
chr1	70910251	70910774
chr1	120607722	120608326
chr1	37105787	37106391
chr1	121047041	121047729
chr1	120796517	120797039
chr1	133641840	133642361
chr1	121074503	121075105
chr1	126304359	126304961
chr1	14630854	14631456
chr1	59570216	59570818
chr1	60875327	60876101
chr1	121106561	121107162
chr1	121745644	121746245
chr1	40704508	40705109
chr1	123862063	123862582
chr1	4140796	4141396
chr1	44625054	44625654
chr1	94247348	94247948
chr1	37053560	37054244
chr1	120310362	120310961
chr1	88336801	88337400
chr1	120558764	120559282
chr1	155947641	155948239
chr1	34518005	34518603
chr1	91865415	91866013
chr1	121111056	121111738
chr1	122860575	122861172
chr1	125865339	125865936
chr1	125988351	125988948
chr1	13062463	13063060
chr1	125332187	125332703
chr1	138542662	138543258
chr1	120910524	120911039
chr1	5192869	5193464
chr1	173456576	173457254
chr1	133057698	133058292
chr1	72864110	72864704
chr1	107762106	107762699
chr1	120922569	120923162
chr1	173341288	173341881
chr1	63160861	63161454
chr1	106909663	106910339
chr1	123256262	123256938
chr1	88427440	88427952
chr1	123792254	123792846
chr1	91503224	91503816
chr1	36121580	36122091
chr1	123603496	123604087
chr1	36308213	36308804
chr1	94244657	94245331
chr1	90585473	90585983
chr1	120575871	120576461
chr1	94438299	94438889
chr1	36960548	36961221
chr1	84829408	84829917
chr1	173475731	173476489
chr1	121486196	121486784
chr1	9004049	9004635
chr1	34021182	34021851
chr1	9432919	9433587
chr1	121493569	121494153
chr1	88615920	88616504
chr1	62782951	62783703
chr1	122008715	122009298
chr1	35277532	35278115
chr1	121662127	121662630
chr1	36740880	36741382
chr1	36585019	36585767
chr1	59754027	59754775
chr1	120828754	120829333
chr1	59969406	59970153
chr1	59819822	59820483
chr1	39348718	39349296
chr1	72760834	72761412
chr1	72874483	72875060
chr1	21466533	21467109
chr1	123171445	123172103
chr1	107889094	107889835
chr1	75241177	75241918
chr1	120548616	120549444
chr1	120683544	120684198
chr1	173446238	173446892
chr1	38095102	38095674
chr1	95351204	95351941
chr1	120588917	120589487
chr1	186648421	186648991
chr1	132445761	132446252
chr1	134915566	134916057
chr1	122564040	122564608
chr1	34894713	34895446
chr1	35938141	35938708
chr1	44402284	44402851
chr1	82721282	82721930
chr1	44175443	44176009
chr1	88502251	88502738
chr1	121050129	121050775
chr1	15805260	15805824
chr1	24011957	24012602
chr1	34163831	34164475
chr1	154956377	154956862
chr1	120177032	120177593
chr1	12980996	12981557
chr1	121904561	121905201
chr1	92949710	92950269
chr1	157923633	157924114
chr1	74436735	74437293
chr1	121390631	121391269
chr1	136113074	136113631
chr1	173258808	173259364
chr1	115343366	115344085
chr1	158913482	158914037
chr1	72330436	72331071
chr1	121553007	121553641
chr1	119088430	119089063
chr1	54924596	54925229
chr1	134921789	134922341
chr1	122839062	122839694
chr1	173507074	173507706
chr1	36553333	36553965
chr1	75514536	75515168
chr1	44204522	44204997
chr1	120842922	120843473
chr1	55146797	55147428
chr1	120709466	120710096
chr1	163090026	163090656
chr1	59775798	59776511
chr1	122506567	122507040
chr1	74849480	74850029
chr1	13687397	13688107
chr1	58769009	58769635
chr1	78485362	78485988
chr1	59734232	59734940
chr1	89421542	89422167
chr1	42945273	42945741
chr1	13121875	13122418
chr1	75885065	75885532
chr1	95011473	95012016
chr1	121009965	121010587
chr1	121368019	121368809
chr1	129403896	129404362
chr1	37356357	37356977
chr1	74901184	74901804
chr1	39406070	39406610
chr1	72852649	72853189
chr1	122977432	122978051
chr1	78653887	78654588
chr1	120852229	120852928
chr1	84834982	84835765
chr1	121418145	121418761
chr1	184112403	184113019
chr1	120357264	120357879
chr1	172968149	172968764
chr1	169323813	169324509
chr1	59663882	59664417
chr1	135568130	135568825
chr1	92308827	92309360
chr1	57029812	57030423
chr1	163898999	163899608
chr1	107956019	107956709
chr1	121226344	121226952
chr1	88385093	88385700
chr1	75357909	75358596
chr1	162124935	162125540
chr1	124960068	124960595
chr1	75481805	75482491
chr1	127456862	127457466
chr1	92853064	92853668
chr1	94799162	94799847
chr1	9534980	9535665
chr1	139274966	139275733
chr1	62958026	62958550
chr1	121134500	121135101
chr1	122281968	122282569
chr1	38054580	38055181
chr1	6204260	6205024
chr1	121422450	121422898
chr1	90471365	90472045
chr1	120171402	120171999
chr1	82312776	82313373
chr1	119210145	119210822
chr1	184032652	184033248
chr1	34120196	34120872
chr1	82835720	82836396
chr1	9537888	9538406
chr1	121798302	121798897
chr1	75842552	75843227
chr1	137264812	137265485
chr1	120755194	120755786
chr1	22283902	22284656
chr1	60154634	60155388
chr1	71681619	71682210
chr1	120766598	120767185
chr1	125674114	125674550
chr1	72168309	72168973
chr1	154856153	154856984
chr1	171899207	171899790
chr1	138070700	138071360
chr1	121931168	121931826
chr1	137512476	137513055
chr1	123417989	123418645
chr1	163806803	163807380
chr1	17922129	17922950
chr1	122407544	122408119
chr1	123436426	123437079
chr1	36689352	36690171
chr1	72270456	72271109
chr1	120741893	120742710
chr1	191511784	191512434
chr1	137571963	137572534
chr1	88050962	88051611
chr1	135957345	135958075
chr1	183960611	183961425
chr1	88245181	88245993
chr1	118980835	118981481
chr1	12980266	12980911
chr1	34516295	34516940
chr1	173177018	173177826
chr1	122221142	122221707
chr1	121297447	121298170
chr1	120517696	120518338
chr1	91888361	91889003
chr1	93390847	93391489
chr1	39515868	39516431
chr1	58426329	58427049
chr1	120523580	120524219
chr1	20925254	20925893
chr1	73993891	73994530
chr1	120880230	120880868
chr1	120192022	120192582
chr1	107937121	107937838
chr1	16332752	16333468
chr1	74378698	74379414
chr1	122642834	122643546
chr1	121012282	121012991
chr1	30979065	30979773
chr1	34806277	34806755
chr1	121274348	121274899
chr1	172581213	172581840
chr1	184430881	184431584
chr1	121917859	121918482
chr1	59780996	59781698
chr1	153314787	153315333
chr1	54987316	54988017
chr1	60489184	60489805
chr1	108692541	108693161
chr1	169565746	169566290
chr1	120530273	120530971
chr1	95433131	95433674
chr1	120653336	120653954
chr1	90113631	90114249
chr1	120807804	120808273
chr1	122446230	122446697
chr1	16814184	16814650
chr1	170143954	170144727
chr1	193641025	193641490
chr1	120809843	120810455
chr1	121089903	121090673
chr1	34899761	34900530
chr1	121380830	121381768
chr1	6438557	6439408
chr1	55083885	55084649
chr1	195373430	195374035
chr1	36364233	36364838
chr1	120692444	120693125
chr1	7302578	7303035
chr1	190966231	190966758
chr1	108655920	108656679
chr1	188085170	188085696
chr1	133811017	133811943
chr1	120644661	120645338
chr1	154880115	154880791
chr1	36001061	36001737
chr1	74141093	74141849
chr1	169279706	169280381
chr1	59670572	59671095
chr1	93355508	93356345
chr1	95504135	95504732
chr1	120308002	120308597
chr1	7115856	7116377
chr1	88346405	88347000
chr1	52513500	52514171
chr1	88330785	88331535
chr1	95564351	95565101
chr1	59660417	59661334
chr1	60623372	60624204
chr1	60910111	60910860
chr1	191585261	191586008
chr1	120328963	120329708
chr1	91827484	91828228
chr1	169204077	169204665
chr1	120942763	120943587
chr1	121309306	121309969
chr1	153917653	153918239
chr1	120872338	120873161
chr1	173447832	173448492
chr1	120591879	120592699
chr1	120840643	120841375
chr1	40591746	40592399
chr1	119408900	119409550
chr1	153313264	153313914
chr1	64670341	64671069
chr1	121292910	121293558
chr1	89072216	89073022
chr1	121383030	121383919
chr1	120774706	120775353
chr1	183164444	183164943
chr1	57526949	57527837
chr1	173492431	173493317
chr1	90560962	90561929
chr1	11456244	11457124
chr1	87955774	87956648
chr1	75555698	75556571
chr1	141391068	141391779
chr1	34858325	34859034
chr1	89081686	89082393
chr1	120263525	120264155
chr1	120881316	120882102
chr1	119060588	119061294
chr1	37058416	37058900
chr1	115854589	115855371
chr1	75477173	75478034
chr1	60895726	60896426
chr1	108024336	108024957
chr1	120920126	120920981
chr1	38053745	38054362
chr1	95634186	95634803
chr1	194999380	195000151
chr1	74549309	74550156
chr1	181733680	181734368
chr1	179726384	179727230
chr1	121395044	121395971
chr1	135294218	135294902
chr1	42907679	42908520
chr1	122588419	122589101
chr1	121712703	121713309
chr1	71603408	71604088
chr1	24685107	24685864
chr1	11391101	11391631
chr1	183180804	183181557
chr1	20898447	20899362
chr1	59741379	59742291
chr1	95168723	95169552
chr1	9879354	9880264
chr1	88388319	88389066
chr1	93146428	93147096
chr1	120217297	120217961
chr1	193013876	193014327
chr1	180290300	180291118
chr1	41025026	41025688
chr1	162964475	162965373
chr1	72825196	72826012
chr1	138027436	138028097
chr1	92301398	92302213
chr1	118948934	118949668
chr1	152240028	152240611
chr1	45851838	45852570
chr1	88277366	88278020
chr1	120545355	120546084
chr1	72629424	72630153
chr1	173508619	173509347
chr1	121462090	121462817
chr1	182780608	182781410
chr1	55293483	55294285
chr1	88085386	88086265
chr1	112671151	112671945
chr1	92320707	92321423
chr1	123096019	123096892
chr1	31735261	31735974
chr1	80337234	80338100
chr1	179371818	179372604
chr1	72258684	72259393
chr1	87959008	87959792
chr1	120318871	120319813
chr1	39535169	39535872
chr1	63183361	63184064
chr1	121893857	121894714
chr1	77511565	77512191
chr1	108291779	108292553
chr1	122435886	122436738
chr1	137368974	137369671
chr1	74442587	74443283
chr1	36747830	36748761
chr1	58818216	58818987
chr1	36371643	36372412
chr1	66221411	66222177
chr1	130255847	130256689
chr1	138466629	138467551
chr1	145402466	145403303
chr1	72991677	72992592
chr1	122234590	122235347
chr1	66863207	66863964
chr1	93309575	93310408
chr1	51963201	51963951
chr1	95239194	95239797
chr1	137050942	137051768
chr1	88406680	88407428
chr1	133806640	133807241
chr1	101292347	101293171
chr1	75585216	75586040
chr1	193644765	193645512
chr1	102076669	102077061
chr1	192849919	192850588
chr1	36996228	36996970
chr1	108022792	108023533
chr1	154762583	154763479
chr1	122051649	122052624
chr1	36117591	36118563
chr1	121445212	121446102
chr1	67007361	67008094
chr1	122638151	122639117
chr1	133724149	133725034
chr1	92420934	92421819
chr1	120949901	120950866
chr1	84930004	84930810
chr1	65087121	65087850
chr1	95931322	95931907
chr1	15781572	15782300
chr1	121241692	121242494
chr1	120811828	120812628
chr1	36637149	36638025
chr1	121104112	121105067
chr1	10029725	10030520
chr1	72288875	72289593
chr1	63223033	63223823
chr1	136085318	136086104
chr1	13362329	13362967
chr1	9738114	9738973
chr1	13005716	13006278
chr1	174429825	174430386
chr1	136453207	136453978
chr1	163000401	163001246
chr1	9690023	9690868
chr1	89110264	89111108
chr1	95407913	95408835
chr1	134775362	134776204
chr1	59313265	59314183
chr1	120945235	120946152
chr1	13136196	13136886
chr1	138555704	138556542
chr1	154789759	154790593
chr1	173444562	173445396
chr1	77450167	77450851
chr1	102774524	102775278
chr1	167582677	167583350
chr1	21070103	21071065
chr1	72272908	72273712
chr1	39043982	39044861
chr1	37727870	37728597
chr1	170362155	170362880
chr1	24740596	24741392
chr1	36766409	36767280
chr1	124503713	124504506
chr1	37186702	37187566
chr1	84868300	84869236
chr1	72353613	72354255
chr1	75395165	75395948
chr1	88398884	88399817
chr1	71082026	71082808
chr1	129670176	129671030
chr1	13117937	13118644
chr1	72359703	72360554
chr1	119046553	119047401
chr1	84878665	84879508
chr1	166307168	166307864
chr1	6048906	6049812
chr1	191747564	191748251
chr1	64784038	64784791
chr1	94369827	94370650
chr1	31290219	31290894
chr1	120668716	120669532
chr1	136397463	136398136
chr1	121399550	121400592
chr1	120232277	120233237
chr1	55109196	55109864
chr1	36841410	36842443
chr1	137460106	137460912
chr1	22473507	22474105
chr1	52901362	52902164
chr1	90921676	90922271
chr1	191524249	191524909
chr1	58825937	58826805
chr1	63169088	63170031
chr1	134238484	134239351
chr1	74443714	74444302
chr1	36764437	36765455
chr1	135259557	135260497
chr1	11267776	11268636
chr1	74854353	74855281
chr1	10027617	10028620
chr1	120207340	120208191
chr1	36826578	36827429
chr1	60236911	60237760
chr1	137688400	137689320
chr1	136302083	136302854
chr1	195053593	195054364
chr1	124224814	124225584
chr1	64167852	64168693
chr1	121195207	121196046
chr1	119354090	119355074
chr1	54541318	54542301
chr1	37268960	37269858
chr1	120542211	120543035
chr1	36300950	36301564
chr1	182317523	182318270
chr1	75598231	75598977
chr1	121980310	121981196
chr1	90114550	90115436
chr1	120524392	120525497
chr1	162970088	162971040
chr1	36073753	36074701
chr1	173343449	173344317
chr1	75443745	75444470
chr1	121834654	121835821
chr1	122659705	122660791
chr1	162581629	162582344
chr1	120218012	120219011
chr1	120961188	120962040
chr1	107804795	107805442
chr1	135025855	135027005
chr1	180295041	180295820
chr1	155595997	155596846
chr1	40113695	40114614
chr1	121196258	121197321
chr1	65232790	65233697
chr1	75188140	75189118
chr1	133035716	133036409
chr1	191736911	191737668
chr1	58480974	58481941
chr1	6447959	6448646
chr1	36601954	36603061
chr1	173473161	173474187
chr1	107886373	107887393
chr1	120843645	120844591
chr1	53638058	53638789
chr1	122286448	122287386
chr1	99666371	99667306
chr1	72761514	72762826
chr1	75507965	75509040
chr1	129999313	130000241
chr1	98770890	98771889
chr1	74852599	74853669
chr1	34495950	34496803
chr1	75483852	75484918
chr1	4792112	4793085
chr1	135263704	135264746
chr1	180248445	180249408
chr1	63227299	63228331
chr1	166178519	166179407
chr1	89583335	89584222
chr1	122540422	122541678
chr1	52170347	52171161
chr1	8571446	8572328
chr1	181206622	181207435
chr1	40323147	40323955
chr1	71719680	71720697
chr1	134367461	134368267
chr1	87960739	87961235
chr1	33612302	33613172
chr1	14732732	14733664
chr1	121989752	121990475
chr1	178744262	178745403
chr1	137450147	137450805
chr1	75176503	75177423
chr1	88397729	88398649
chr1	174411498	174412463
chr1	120521820	120522582
chr1	182854838	182855534
chr1	88424280	88425381
chr1	74303339	74304287
chr1	51536134	51537148
chr1	42115074	42115947
chr1	88405635	88406645
chr1	59785140	59786005
chr1	63153937	63155079
chr1	173471970	173473109
chr1	121298871	121299794
chr1	138603707	138604630
chr1	65098038	65099317
chr1	191563644	191564562
chr1	134980577	134981562
chr1	43990117	43991031
chr1	72869990	72871036
chr1	59538226	59539343
chr1	153601820	153602865
chr1	137528423	137529392
chr1	59725523	59726485
chr1	35289135	35290166
chr1	136451971	136452798
chr1	46978198	46979025
chr1	121985695	121986455
chr1	173458194	173459286
chr1	75121019	75121964
chr1	122017214	122018277
chr1	123326769	123327971
chr1	88132716	88133571
chr1	89652180	89653035
chr1	88363546	88364529
chr1	75165040	75165887
chr1	21068924	21069968
chr1	72424307	72425350
chr1	71577873	71578703
chr1	173462206	173463370
chr1	135027182	135028123
chr1	135590727	135591668
chr1	89122718	89123659
chr1	94076495	94077766
chr1	88422521	88423438
chr1	17240393	17241438
chr1	121545033	121546142
chr1	95699939	95700974
chr1	59529042	59530007
chr1	121319791	121320754
chr1	14282007	14282955
chr1	178574181	178575000
chr1	89572336	89573346
chr1	77443355	77444298
chr1	3946159	3947096
chr1	45414556	45415493
chr1	139070343	139071477
chr1	121393780	121394706
chr1	167390838	167391639
chr1	51534881	51536066
chr1	13650276	13651255
chr1	20941258	20942648
chr1	55187309	55188478
chr1	137113982	137114936
chr1	155927511	155928661
chr1	134096975	134098120
chr1	121929328	121930211
chr1	46910102	46911305
chr1	20810127	20811058
chr1	130288771	130289686
chr1	191740086	191741471
chr1	88199312	88200411
chr1	4847215	4848049
chr1	182125889	182126772
chr1	88478693	88479699
chr1	34159890	34161161
chr1	91836659	91837591
chr1	88428230	88429554
chr1	89570345	89571153
chr1	7078611	7080289
chr1	137082198	137083242
chr1	155179623	155180664
chr1	16608912	16609999
chr1	34130300	34131652
chr1	82816583	82817793
chr1	59293590	59294599
chr1	193399013	193400282
chr1	120124836	120125764
chr1	127611846	127612645
chr1	121349756	121350981
chr1	88543868	88544655
chr1	95171951	95172736
chr1	84863131	84864279
chr1	7196823	7197899
chr1	136431472	136432804
chr1	74432844	74434041
chr1	7661277	7662163
chr1	154942657	154944036
chr1	95531866	95532978
chr1	185857611	185858598
chr1	121809368	121810452
chr1	74330856	74331865
chr1	90966160	90967164
chr1	34196640	34197638
chr1	59029842	59030720
chr1	36603615	36604434
chr1	59014697	59015514
chr1	181417142	181418014
chr1	8925792	8926720
chr1	168055173	168055978
chr1	173495779	173497694
chr1	64736903	64737596
chr1	39671009	39672221
chr1	136852073	136853091
chr1	88084244	88085143
chr1	72260199	72261260
chr1	20857119	20858301
chr1	71692243	71693121
chr1	173478211	173480067
chr1	183883464	183884416
chr1	182497970	182499474
chr1	11491209	11492448
chr1	122161220	122162451
chr1	121093208	121095043
chr1	16646548	16647831
chr1	120978408	120979674
chr1	62227895	62229014
chr1	13074373	13075676
chr1	10021424	10022352
chr1	88255231	88256834
chr1	88383470	88384529
chr1	89222980	89223979
chr1	182818264	182819254
chr1	193220886	193221764
chr1	121970080	121971417
chr1	121981983	121983633
chr1	194861696	194862664
chr1	55144293	55145359
chr1	52289647	52290883
chr1	193770142	193770982
chr1	13093349	13094815
chr1	7387491	7388585
chr1	155379531	155380725
chr1	12734304	12735431
chr1	181128448	181129611
chr1	55255329	55256322
chr1	11385216	11386678
chr1	108067548	108068641
chr1	121733623	121734696
chr1	88399861	88401433
chr1	173470199	173471961
chr1	103652813	103654192
chr1	121244090	121245907
chr1	121400901	121402518
chr1	120285162	120286458
chr1	55164880	55166164
chr1	74157708	74158838
chr1	17197217	17198344
chr1	131003266	131004232
chr1	37921388	37922450
chr1	11319899	11321138
chr1	72275326	72276340
chr1	59479586	59480644
chr1	88207056	88208384
chr1	133423508	133424874
chr1	121300956	121302100
chr1	121338875	121340785
chr1	72251405	72252591
chr1	53009539	53011160
chr1	163177512	163178306
chr1	37043594	37045877
chr1	74551887	74553487
chr1	121938253	121940235
chr1	155271498	155272483
chr1	95374466	95375959
chr1	120355290	120356914
chr1	84856234	84858082
chr1	60907299	60908467
chr1	20750095	20751971
chr1	135388892	135390474
chr1	120298571	120299888
chr1	107559824	107560841
chr1	64779057	64780849
chr1	133786412	133787664
chr1	36110999	36112343
chr1	122983153	122984693
chr1	120538767	120540082
chr1	75313637	75314883
chr1	182500698	182501994
chr1	71149021	71150652
chr1	59432550	59434834
chr1	92098636	92099784
chr1	65224403	65226264
chr1	74634081	74635312
chr1	138591357	138593377
chr1	120544153	120545272
chr1	88204526	88206741
chr1	122162638	122163888
chr1	74870902	74872220
chr1	121285210	121286280
chr1	37039227	37041415
chr1	36070203	36072324
chr1	173152204	173153379
chr1	137094976	137096450
chr1	4844925	4846367
chr1	63184403	63187390
chr1	37042458	37043537
chr1	121293596	121296401
chr1	121198537	121203094
chr1	120971344	120975008
chr10	87772167	87772699
chr10	127962799	127963329
chr10	42940846	42941455
chr10	80819287	80819894
chr10	12482256	12482861
chr10	22007238	22007843
chr10	40020462	40021066
chr10	70062005	70062687
chr10	14983160	14983756
chr10	79076570	79077244
chr10	127000179	127000689
chr10	29920260	29920770
chr10	44812021	44812611
chr10	30456989	30457577
chr10	79648757	79649345
chr10	56145156	56145662
chr10	41705813	41706481
chr10	42763250	42763835
chr10	62358129	62358633
chr10	62064631	62065297
chr10	20067208	20067873
chr10	61599936	61600516
chr10	28355727	28356306
chr10	116848737	116849314
chr10	95325260	95325756
chr10	41169701	41170357
chr10	66327043	66327615
chr10	69754681	69755172
chr10	12292428	12292997
chr10	42874769	42875259
chr10	119551417	119551985
chr10	39360348	39360995
chr10	82231355	82232002
chr10	66516159	66516723
chr10	51137185	51137830
chr10	90699470	90700113
chr10	79630087	79630814
chr10	39393819	39394456
chr10	80499762	80500318
chr10	84017123	84017679
chr10	30562402	30563037
chr10	19873161	19873713
chr10	114796048	114796599
chr10	60542929	60543559
chr10	127935682	127936155
chr10	120340798	120341424
chr10	75299886	75300512
chr10	127495658	127496452
chr10	61750143	61750763
chr10	76656265	76656966
chr10	127095074	127095610
chr10	77065693	77066388
chr10	5998944	5999721
chr10	43462424	43462881
chr10	75335376	75336066
chr10	80959074	80959603
chr10	110735392	110736080
chr10	80809155	80809843
chr10	91850773	91851227
chr10	10868782	10869387
chr10	70910750	70911436
chr10	127586441	127587209
chr10	79422385	79423068
chr10	84647672	84648274
chr10	126558051	126558732
chr10	6404825	6405271
chr10	93498432	93499107
chr10	126974815	126975409
chr10	66545172	66545766
chr10	11466576	11467330
chr10	59382217	59382884
chr10	61600527	61601194
chr10	34850743	34851574
chr10	94707528	94707960
chr10	127985952	127986693
chr10	80024320	80024973
chr10	40161920	40162654
chr10	5967106	5967676
chr10	59342089	59342736
chr10	81096074	81096719
chr10	80655919	80656409
chr10	128242188	128242909
chr10	116646470	116647186
chr10	80214740	80215453
chr10	93040157	93040712
chr10	111013042	111013517
chr10	120962534	120963404
chr10	84379550	84380171
chr10	117328238	117328936
chr10	57205706	57206485
chr10	84793936	84794631
chr10	59162189	59162803
chr10	27733943	27734635
chr10	77853782	77854474
chr10	61949253	61949942
chr10	80811534	80812142
chr10	79502178	79503017
chr10	41238700	41239456
chr10	77440910	77441583
chr10	79857788	79858453
chr10	80635808	80636633
chr10	127846595	127847337
chr10	120913264	120914000
chr10	68674051	68674707
chr10	80997288	80998103
chr10	43958328	43958983
chr10	5959252	5959907
chr10	127848361	127849173
chr10	5981306	5981956
chr10	80647433	80648005
chr10	80402000	80402646
chr10	80293828	80294384
chr10	110814821	110815686
chr10	46453461	46454244
chr10	99949822	99950303
chr10	62641070	62641694
chr10	60846072	60847011
chr10	60698321	60699093
chr10	69373025	69373960
chr10	128063536	128064382
chr10	117578423	117579110
chr10	13795346	13796108
chr10	88147467	88148307
chr10	61177687	61178219
chr10	59610529	59611205
chr10	75700271	75700946
chr10	41997334	41998086
chr10	88933284	88933884
chr10	41192588	41193339
chr10	98725586	98726184
chr10	68815354	68816263
chr10	117229564	117230309
chr10	62113846	62114505
chr10	68004205	68004864
chr10	116424639	116425297
chr10	6011641	6012373
chr10	126415302	126416193
chr10	60915419	60916148
chr10	8083871	8084520
chr10	81026905	81027627
chr10	114621771	114622345
chr10	85005965	85006764
chr10	79881003	79881438
chr10	76470330	76471124
chr10	69896031	69896672
chr10	59370189	59371136
chr10	89194002	89194710
chr10	44078381	44079312
chr10	75235770	75236693
chr10	74674486	74675101
chr10	92827090	92828011
chr10	92704885	92705362
chr10	71759720	71760263
chr10	59216078	59216828
chr10	126727286	126728112
chr10	5913506	5914411
chr10	42366034	42366708
chr10	76653728	76654401
chr10	93004997	93005667
chr10	19311276	19311940
chr10	94923750	94924412
chr10	87922990	87923644
chr10	42184502	42185229
chr10	77472361	77473001
chr10	84590354	84591137
chr10	80967729	80968229
chr10	115697343	115698046
chr10	80812955	80813802
chr10	19876476	19877397
chr10	21541175	21541932
chr10	69827306	69828212
chr10	81063360	81064189
chr10	40082609	40083220
chr10	79688916	79689526
chr10	68822213	68823037
chr10	6699493	6700391
chr10	119267259	119268234
chr10	31176381	31177196
chr10	95182106	95182775
chr10	126816957	126817924
chr10	127527627	127528515
chr10	41529231	41530440
chr10	79303296	79303954
chr10	80729046	80729840
chr10	78959350	78959998
chr10	76627277	76627847
chr10	82808649	82809501
chr10	75403913	75404686
chr10	12328212	12329052
chr10	75111498	75112334
chr10	59436716	59437478
chr10	62519581	62520414
chr10	126719679	126720663
chr10	127623988	127624887
chr10	62255612	62256502
chr10	23532633	23533446
chr10	80871675	80872557
chr10	30090261	30090985
chr10	128184568	128185157
chr10	59164952	59165600
chr10	80402950	80403585
chr10	76614689	76615602
chr10	66921507	66922073
chr10	51993481	51994385
chr10	80568589	80569564
chr10	81021506	81022554
chr10	42198006	42198756
chr10	42416811	42417421
chr10	95019887	95020842
chr10	79447321	79448264
chr10	69557430	69558443
chr10	96093411	96094345
chr10	80817294	80818302
chr10	6202569	6203425
chr10	61391623	61392613
chr10	77068408	77069312
chr10	69554485	69555242
chr10	128258420	128259306
chr10	76424331	76425288
chr10	44811026	44811908
chr10	42221392	42222272
chr10	6103418	6104366
chr10	75344624	75345534
chr10	61368442	61369275
chr10	80423426	80424257
chr10	6012684	6014196
chr10	80522676	80523306
chr10	80532333	80533089
chr10	41404346	41405168
chr10	80630298	80631119
chr10	94918436	94919256
chr10	21465664	21466289
chr10	80891996	80892872
chr10	6061080	6061951
chr10	99528473	99529342
chr10	80755221	80756018
chr10	79727145	79728009
chr10	105443015	105443809
chr10	120840738	120841812
chr10	79604620	79605411
chr10	56093622	56094618
chr10	62254726	62255449
chr10	119653808	119654596
chr10	60699605	60700597
chr10	117248240	117249221
chr10	41549664	41550433
chr10	128174004	128175187
chr10	41154564	41155389
chr10	127058223	127059184
chr10	79370744	79371768
chr10	75398297	75398984
chr10	126711403	126712352
chr10	128043183	128044121
chr10	41398250	41399317
chr10	56145830	56146756
chr10	33516901	33517880
chr10	126777212	126778323
chr10	78209656	78210694
chr10	111011189	111012269
chr10	81105688	81106911
chr10	5970628	5971702
chr10	68495906	68496910
chr10	79229647	79230579
chr10	127740000	127740995
chr10	79166586	79167571
chr10	36330914	36331885
chr10	127772392	127773294
chr10	57785543	57786380
chr10	41511882	41512911
chr10	80841094	80841914
chr10	98923585	98924276
chr10	66380221	66381223
chr10	90545094	90546091
chr10	66511916	66512898
chr10	80878908	80879823
chr10	127471944	127473053
chr10	83880867	83881891
chr10	116661209	116662439
chr10	128133054	128134007
chr10	51997729	51998416
chr10	51965715	51966702
chr10	66562820	66563740
chr10	41965934	41967047
chr10	61291364	61292474
chr10	75494603	75495767
chr10	55948248	55949205
chr10	80477336	80478229
chr10	127774077	127775225
chr10	43712831	43713735
chr10	62355119	62356211
chr10	77481224	77482245
chr10	118676647	118677851
chr10	62360611	62361603
chr10	80001415	80002522
chr10	41717273	41718312
chr10	85897434	85898461
chr10	21700163	21701280
chr10	77364915	77366072
chr10	66430955	66432495
chr10	95027443	95028564
chr10	80052989	80053864
chr10	78037092	78037965
chr10	7834125	7835054
chr10	95058208	95059550
chr10	66465770	66467060
chr10	79792016	79793064
chr10	25678498	25679485
chr10	80969771	80971350
chr10	4540131	4541347
chr10	79723401	79724786
chr10	60610002	60611032
chr10	80040008	80041383
chr10	81068658	81069742
chr10	90586543	90587498
chr10	66382720	66383813
chr10	75355522	75356501
chr10	79242539	79243895
chr10	27713872	27715032
chr10	88009999	88011047
chr10	61776555	61777493
chr10	66376185	66377626
chr10	80288558	80289678
chr10	6056156	6057153
chr10	121533910	121535143
chr10	21774912	21775730
chr10	12298710	12299473
chr10	80802665	80803866
chr10	44111219	44112265
chr10	79577430	79578939
chr10	80599588	80600645
chr10	126499793	126500833
chr10	21697996	21700147
chr10	127531622	127532809
chr10	40068199	40069397
chr10	21548617	21549879
chr10	80863876	80865336
chr10	18927565	18928607
chr10	82271592	82272906
chr10	67599201	67600929
chr10	80927091	80928816
chr10	79515662	79516760
chr10	79896244	79897477
chr10	21707727	21708995
chr10	84534048	84534980
chr10	80603535	80605029
chr10	75400033	75401130
chr10	60608011	60609258
chr10	127519565	127520940
chr10	119959442	119960640
chr10	62359190	62360407
chr10	126408558	126409754
chr10	33953486	33954715
chr10	66545994	66547433
chr10	79610446	79612773
chr10	107723476	107725016
chr10	85001756	85003392
chr10	80637055	80639771
chr10	4521473	4522851
chr10	79512757	79515279
chr10	60877985	60880316
chr11	100925718	100926251
chr11	95381783	95382397
chr11	95447394	95448008
chr11	98636502	98637115
chr11	97606179	97606877
chr11	119799302	119799832
chr11	85054653	85055183
chr11	94937883	94938495
chr11	87861260	87861789
chr11	45876887	45877415
chr11	40550713	40551322
chr11	66746184	66746793
chr11	108600340	108600866
chr11	117490920	117491446
chr11	118117685	118118292
chr11	75162316	75162841
chr11	100943539	100944063
chr11	88803166	88803770
chr11	98647934	98648538
chr11	115697760	115698363
chr11	74574590	74575111
chr11	58143903	58144505
chr11	79951046	79951645
chr11	98768781	98769380
chr11	97138305	97138823
chr11	115488108	115488789
chr11	60736317	60737085
chr11	51671851	51672446
chr11	79893973	79894568
chr11	8571463	8572058
chr11	57842353	57843031
chr11	116274383	116274977
chr11	6964495	6965089
chr11	95483007	95483601
chr11	88860412	88861089
chr11	48510381	48511233
chr11	107215771	107216363
chr11	69232199	69232791
chr11	117186723	117187314
chr11	116899519	116900109
chr11	75435999	75436670
chr11	32040748	32041594
chr11	53584338	53584925
chr11	113544449	113545118
chr11	69144593	69145098
chr11	4995365	4995949
chr11	55274590	55275094
chr11	119243160	119243826
chr11	4202266	4202849
chr11	102555049	102555631
chr11	103035800	103036381
chr11	61260596	61261259
chr11	60257400	60257980
chr11	94851940	94852520
chr11	107392511	107393011
chr11	53886813	53887313
chr11	68753051	68753551
chr11	79520971	79521550
chr11	118109678	118110339
chr11	55126412	55126990
chr11	77978950	77979528
chr11	117693240	117693900
chr11	22759443	22760102
chr11	55770819	55771395
chr11	101845348	101845843
chr11	20531651	20532224
chr11	82684599	82685254
chr11	120494599	120495170
chr11	115264737	115265385
chr11	117472053	117472873
chr11	57984897	57985463
chr11	75559834	75560322
chr11	29147128	29147774
chr11	19747864	19748593
chr11	54772004	54772648
chr11	120113893	120114535
chr11	76509213	76509774
chr11	104411554	104412367
chr11	97627693	97628175
chr11	58976680	58977401
chr11	95988291	95988770
chr11	98441898	98442618
chr11	4886592	4887147
chr11	35614649	35615284
chr11	97918596	97919314
chr11	104330468	104331101
chr11	74362097	74362730
chr11	115270821	115271535
chr11	60020796	60021426
chr11	97197711	97198260
chr11	97273469	97274017
chr11	4605162	4605708
chr11	79092049	79092841
chr11	88485805	88486349
chr11	114536445	114536988
chr11	94850265	94850884
chr11	77718244	77718937
chr11	120210569	120211180
chr11	69748794	69749568
chr11	120685589	120686277
chr11	70577914	70578602
chr11	62734549	62735002
chr11	75492268	75492872
chr11	78816814	78817418
chr11	29447855	29448455
chr11	106873709	106874308
chr11	115626328	115626849
chr11	51780890	51781487
chr11	43239605	43240451
chr11	4364150	4364746
chr11	9163172	9163767
chr11	55237089	55237847
chr11	70657901	70658417
chr11	95972985	95973578
chr11	116714309	116715065
chr11	22751321	22752072
chr11	102195062	102195729
chr11	59041498	59042084
chr11	97767084	97767831
chr11	119253109	119253855
chr11	98615983	98616490
chr11	115965311	115965973
chr11	52159784	52160366
chr11	94966600	94967182
chr11	20033518	20034260
chr11	87952928	87953588
chr11	116617684	116618509
chr11	4702989	4703728
chr11	87779728	87780306
chr11	117206432	117207009
chr11	60541453	60542108
chr11	87849427	87849926
chr11	33433559	33434133
chr11	97176771	97177423
chr11	48669761	48670494
chr11	93817035	93817768
chr11	68872656	68873307
chr11	86405025	86405675
chr11	88891485	88892132
chr11	8948072	8948800
chr11	100237118	100237762
chr11	76133119	76133763
chr11	40546769	40547412
chr11	117773130	117773936
chr11	53550302	53551023
chr11	96574566	96575127
chr11	35221120	35221756
chr11	23565681	23566480
chr11	8535553	8536269
chr11	103975773	103976487
chr11	62427047	62427760
chr11	114377774	114378406
chr11	55281413	55282125
chr11	95573652	95574207
chr11	83992656	83993535
chr11	103796867	103797578
chr11	5601862	5602572
chr11	102145696	102146323
chr11	78815777	78816401
chr11	119354172	119354717
chr11	57821691	57822555
chr11	119947873	119948491
chr11	86297785	86298481
chr11	96657051	96657668
chr11	59988579	59989194
chr11	79806102	79806959
chr11	74643854	74644467
chr11	78002702	78003314
chr11	51812968	51813738
chr11	87262188	87262797
chr11	118990270	118990878
chr11	26029091	26029699
chr11	84326869	84327477
chr11	20366539	20366998
chr11	106434845	106435528
chr11	68880269	68880951
chr11	100272909	100273512
chr11	61890054	61890657
chr11	23024249	23024851
chr11	11842482	11843080
chr11	116453487	116454162
chr11	115702867	115703462
chr11	87936477	87937072
chr11	19885079	19885912
chr11	59928353	59929185
chr11	116557529	116558198
chr11	60253494	60254163
chr11	100956421	100957169
chr11	98635083	98635751
chr11	52177705	52178451
chr11	85527848	85528513
chr11	78477146	78478055
chr11	102111001	102111663
chr11	32116871	32117532
chr11	114932110	114932847
chr11	120534182	120534919
chr11	116746379	116747036
chr11	116620130	116620710
chr11	74424834	74425568
chr11	33450990	33451567
chr11	59319667	59320391
chr11	115885754	115886400
chr11	85124274	85124917
chr11	100389074	100389642
chr11	106499808	106500608
chr11	61981439	61982156
chr11	20684760	20685476
chr11	86014296	86015092
chr11	117641661	117642376
chr11	95843644	95844355
chr11	72351506	72352296
chr11	120661178	120661966
chr11	75444157	75444643
chr11	101648482	101649351
chr11	49952837	49953544
chr11	63737876	63738661
chr11	95925578	95926281
chr11	51815006	51815788
chr11	58767781	58768407
chr11	107213860	107214641
chr11	31882557	31882971
chr11	94593870	94594728
chr11	88723480	88724101
chr11	83053115	83053970
chr11	57498440	57499053
chr11	116975802	116976728
chr11	88857628	88858311
chr11	100480755	100481591
chr11	68201275	68201875
chr11	120101195	120102108
chr11	101095450	101095976
chr11	51668978	51669649
chr11	117105134	117105658
chr11	97372387	97372982
chr11	77928664	77929409
chr11	77989638	77990383
chr11	96927905	96928499
chr11	76220107	76220772
chr11	6678424	6679088
chr11	68666649	68667389
chr11	116801492	116802390
chr11	120025095	120025909
chr11	112820839	112821498
chr11	88107012	88107823
chr11	98448258	98448990
chr11	54251228	54251959
chr11	33121627	33122070
chr11	78310834	78311484
chr11	97211342	97211848
chr11	99002820	99003393
chr11	101593804	101594602
chr11	84683622	84684267
chr11	62692535	62693179
chr11	79091394	79092038
chr11	100823362	100824236
chr11	96804966	96805680
chr11	80593000	80593788
chr11	115138105	115138892
chr11	55137153	55137715
chr11	97436755	97437317
chr11	20012631	20013576
chr11	77992434	77993297
chr11	88766849	88767340
chr11	61174988	61175687
chr11	94024246	94025020
chr11	83704814	83705438
chr11	98383076	98383924
chr11	116861167	116861854
chr11	75434768	75435530
chr11	74844793	74845479
chr11	86357861	86358699
chr11	107859929	107860540
chr11	75161424	75162182
chr11	96777511	96778268
chr11	106348780	106349694
chr11	25373667	25374501
chr11	33062759	33063591
chr11	8505005	8505680
chr11	97487909	97488583
chr11	59484277	59485025
chr11	119803598	119804500
chr11	59706543	59707141
chr11	45882045	45882787
chr11	118151264	118152080
chr11	62062072	62062811
chr11	102977056	102977721
chr11	116293073	116293598
chr11	115569603	115570418
chr11	82444894	82445484
chr11	54600785	54601593
chr11	9016925	9017511
chr11	69392339	69393065
chr11	119433549	119434348
chr11	19820265	19821219
chr11	116190447	116191243
chr11	98885151	98886101
chr11	88816280	88817150
chr11	88850851	88851359
chr11	47453837	47454628
chr11	69608448	69609312
chr11	29593578	29594287
chr11	106497193	106497827
chr11	50204644	50205421
chr11	103868501	103869274
chr11	43447490	43448116
chr11	74992083	74992776
chr11	66824820	66825737
chr11	61109942	61110628
chr11	53149269	53150027
chr11	5395803	5396488
chr11	69479434	69480188
chr11	50062108	50062717
chr11	93746821	93747721
chr11	33427180	33427856
chr11	97532332	97533078
chr11	116447838	116448734
chr11	4362830	4363726
chr11	97140794	97141609
chr11	85818550	85819290
chr11	117386595	117387483
chr11	4965159	4966047
chr11	120574878	120575344
chr11	77326320	77327054
chr11	77311670	77312197
chr11	69793711	69794671
chr11	53338713	53339593
chr11	116862857	116863657
chr11	69761313	69761963
chr11	74986662	74987309
chr11	119518488	119519277
chr11	120050952	120051810
chr11	4604347	4604988
chr11	78952004	78952714
chr11	74645395	74645966
chr11	20449469	20450175
chr11	114432743	114433379
chr11	100980892	100981741
chr11	94968068	94968702
chr11	117824443	117825145
chr11	68937333	68938180
chr11	87840995	87841841
chr11	70460203	70461362
chr11	54944335	54944834
chr11	33048258	33048756
chr11	76660196	76660893
chr11	55017487	55018326
chr11	117515504	117516418
chr11	114964651	114965207
chr11	117749157	117749990
chr11	50138844	50139752
chr11	106640351	106641415
chr11	107137939	107138913
chr11	51911750	51912572
chr11	115948075	115948752
chr11	95991512	95992482
chr11	102091226	102092119
chr11	51420344	51421306
chr11	41968705	41969181
chr11	79974434	79975034
chr11	98836350	98837304
chr11	118001950	118002826
chr11	97866313	97866971
chr11	106565312	106566331
chr11	114333637	114334503
chr11	84953238	84954176
chr11	20045135	20045853
chr11	51076166	51076880
chr11	115090225	115091008
chr11	100246042	100246894
chr11	100179731	100180508
chr11	77761119	77762033
chr11	54673870	54674632
chr11	11779339	11780320
chr11	77697824	77698653
chr11	69484325	69485301
chr11	70034057	70034957
chr11	88725606	88726579
chr11	51447147	51448040
chr11	119935275	119936094
chr11	49659667	49660557
chr11	97844516	97845478
chr11	102328146	102329029
chr11	87800732	87801405
chr11	51462065	51463021
chr11	52040789	52041595
chr11	68829067	68830169
chr11	116294818	116295693
chr11	59600767	59601642
chr11	49619502	49620235
chr11	51432820	51433356
chr11	94072029	94073045
chr11	59627537	59628478
chr11	97638047	97638984
chr11	77795673	77796530
chr11	96685046	96685898
chr11	95527782	95528705
chr11	69528792	69529642
chr11	116615340	116616411
chr11	62363694	62364999
chr11	62243761	62244536
chr11	60512115	60513417
chr11	49057266	49058104
chr11	23593223	23593734
chr11	19819161	19820217
chr11	5224037	5225016
chr11	102316764	102317742
chr11	120434107	120434936
chr11	97288675	97289720
chr11	8534634	8535459
chr11	77845397	77846833
chr11	20442457	20443415
chr11	83308793	83309676
chr11	106048514	106049463
chr11	35257990	35258797
chr11	96837115	96837917
chr11	70576857	70577727
chr11	101995800	101996531
chr11	102786159	102786947
chr11	101789193	101789973
chr11	68504572	68505859
chr11	74533889	74534868
chr11	97711403	97712310
chr11	62307881	62308786
chr11	116625816	116626713
chr11	59914028	59914923
chr11	106583708	106584742
chr11	96683932	96684621
chr11	75370589	75371409
chr11	6446192	6447080
chr11	85165905	85166861
chr11	120166034	120167127
chr11	70783236	70783979
chr11	58115108	58116425
chr11	115274130	115275364
chr11	102192762	102193771
chr11	97269195	97270198
chr11	69395104	69396101
chr11	106077464	106078317
chr11	69834681	69835534
chr11	87799379	87800438
chr11	11722373	11723207
chr11	100258922	100259685
chr11	120352904	120353732
chr11	20100698	20101715
chr11	106133895	106134817
chr11	98543185	98543967
chr11	101429452	101430289
chr11	100632052	100632955
chr11	115674660	115675771
chr11	68905692	68906330
chr11	117724392	117725342
chr11	117836177	117837411
chr11	8484535	8485417
chr11	6315148	6316152
chr11	97496289	97497493
chr11	120012208	120013199
chr11	49577732	49578654
chr11	77466940	77467668
chr11	100800410	100801396
chr11	22186801	22187787
chr11	121249350	121250201
chr11	101519669	101520455
chr11	60590526	60591372
chr11	53113636	53114681
chr11	97745245	97746025
chr11	115499692	115500468
chr11	77579186	77580365
chr11	69467870	69468770
chr11	116942879	116943841
chr11	76296604	76297310
chr11	86922084	86923102
chr11	103201725	103202740
chr11	77707044	77708126
chr11	51813934	51814880
chr11	35582781	35583529
chr11	4749014	4749952
chr11	94945415	94946353
chr11	103827356	103828357
chr11	102889266	102890103
chr11	12366931	12367963
chr11	98802868	98803828
chr11	96796188	96796898
chr11	79565606	79566563
chr11	4117528	4118476
chr11	61307425	61308436
chr11	77552031	77552563
chr11	117299385	117300329
chr11	77486709	77487650
chr11	22520684	22521756
chr11	60624093	60625165
chr11	86570891	86571701
chr11	115489052	115489984
chr11	6344154	6344957
chr11	86389216	86389952
chr11	68908157	68909003
chr11	86647833	86649146
chr11	12905284	12905894
chr11	97636763	97637791
chr11	88758808	88759967
chr11	98158763	98159784
chr11	22729707	22730724
chr11	88550964	88552041
chr11	116287986	116288921
chr11	70832370	70833301
chr11	93999774	94001103
chr11	96841058	96841917
chr11	77729826	77731008
chr11	75274369	75275277
chr11	97431750	97432536
chr11	52153242	52154206
chr11	60692175	60693009
chr11	102128605	102129436
chr11	117181289	117182342
chr11	101412881	101414407
chr11	69230676	69231908
chr11	29592251	29593281
chr11	113566918	113568011
chr11	70265066	70266214
chr11	103128415	103129485
chr11	69485609	69486492
chr11	69445648	69446837
chr11	111704885	111706274
chr11	107843865	107845175
chr11	8475467	8476508
chr11	117459145	117460309
chr11	120043813	120044953
chr11	60790097	60791235
chr11	21471534	21472668
chr11	23155151	23156157
chr11	117869059	117869996
chr11	20064825	20065814
chr11	51451261	51452065
chr11	20672587	20673124
chr11	57783907	57784993
chr11	96638689	96639420
chr11	98815902	98816912
chr11	100180620	100182084
chr11	117830074	117831204
chr11	60166063	60166998
chr11	69734696	69736127
chr11	54910737	54911894
chr11	116565946	116567228
chr11	117833513	117834653
chr11	101646142	101647341
chr11	88811265	88812724
chr11	95170635	95171959
chr11	120211197	120212264
chr11	59989867	59990993
chr11	76030680	76031394
chr11	53705138	53706065
chr11	109286724	109287817
chr11	101757868	101759017
chr11	105945053	105946017
chr11	101542997	101543837
chr11	107296828	107297837
chr11	30076847	30077855
chr11	70793989	70795178
chr11	104156495	104157622
chr11	100420546	100421484
chr11	11708667	11710021
chr11	67158688	67159805
chr11	79945297	79946182
chr11	88854558	88855611
chr11	6191523	6192514
chr11	96838568	96839675
chr11	109472540	109473472
chr11	102291104	102292090
chr11	96824612	96825575
chr11	102157876	102159007
chr11	87404857	87405983
chr11	78510621	78511786
chr11	34495060	34495834
chr11	102268614	102270263
chr11	97564139	97565110
chr11	94410135	94411083
chr11	87275910	87276671
chr11	94020204	94022457
chr11	69651285	69652298
chr11	69714046	69715464
chr11	8469248	8470231
chr11	74462490	74463311
chr11	100477391	100478829
chr11	53244072	53245153
chr11	70481819	70482955
chr11	106585339	106586510
chr11	77493111	77494112
chr11	104150130	104151401
chr11	120524599	120525694
chr11	72233764	72234631
chr11	72100547	72101675
chr11	52182914	52184705
chr11	88531805	88533101
chr11	69517027	69518408
chr11	102973262	102974397
chr11	57770365	57771184
chr11	55282192	55283547
chr11	30649415	30651143
chr11	62028314	62029180
chr11	96111786	96113098
chr11	43494875	43495677
chr11	88792663	88793687
chr11	76164321	76165481
chr11	102190519	102191915
chr11	69377488	69378487
chr11	120028949	120030143
chr11	55231010	55232082
chr11	61342515	61343538
chr11	6794485	6795814
chr11	120093755	120094628
chr11	62242154	62243034
chr11	101633398	101634594
chr11	119256277	119257521
chr11	120092583	120093435
chr11	96690340	96691914
chr11	60987823	60989211
chr11	96051144	96052240
chr11	121065169	121066460
chr11	88928668	88929866
chr11	121097559	121098756
chr11	117169236	117170442
chr11	78481646	78483050
chr11	59872878	59874210
chr11	33437023	33438192
chr11	95841737	95843047
chr11	20130424	20131776
chr11	62324068	62325604
chr11	95936487	95937975
chr11	97048898	97051030
chr11	113570917	113572747
chr11	53953093	53954352
chr11	97522497	97524735
chr12	102079442	102080056
chr12	77472157	77472770
chr12	25391421	25392207
chr12	87582270	87582964
chr12	4921655	4922182
chr12	88149488	88150095
chr12	81111065	81111670
chr12	101121434	101121957
chr12	81328663	81329439
chr12	112229678	112230277
chr12	56499491	56500090
chr12	60141353	60141952
chr12	3884771	3885369
chr12	53604238	53604836
chr12	106996002	106996599
chr12	33905043	33905640
chr12	88546814	88547411
chr12	21468342	21468852
chr12	55896436	55896946
chr12	112902140	112902730
chr12	53496126	53496716
chr12	53107223	53107894
chr12	3891273	3891856
chr12	17373679	17374427
chr12	77600161	77600657
chr12	117059897	117060468
chr12	103995903	103996553
chr12	7544103	7544833
chr12	106248550	106249277
chr12	70472650	70473288
chr12	70547412	70548042
chr12	81317361	81317987
chr12	16578050	16578750
chr12	82026696	82027387
chr12	52777267	52777876
chr12	85618633	85619322
chr12	11229359	11230132
chr12	72237301	72238072
chr12	101425392	101425997
chr12	58796758	58797285
chr12	33504883	33505487
chr12	104663877	104664561
chr12	114352100	114352702
chr12	84972861	84973462
chr12	32634090	32634689
chr12	71830906	71831502
chr12	4849236	4849749
chr12	82046842	82047431
chr12	56593435	56594096
chr12	66307314	66307975
chr12	105691061	105691802
chr12	25335801	25336380
chr12	70230884	70231542
chr12	82633612	82634191
chr12	103677535	103678357
chr12	82022209	82022862
chr12	60114058	60114875
chr12	77938356	77938927
chr12	25516036	25516683
chr12	4179442	4180252
chr12	114378071	114378638
chr12	88240382	88240946
chr12	74638645	74639366
chr12	84837321	84837880
chr12	101772136	101772852
chr12	112127119	112127753
chr12	106943784	106944575
chr12	104116426	104117052
chr12	67149844	67150545
chr12	86559992	86560690
chr12	112741691	112742228
chr12	70666404	70667174
chr12	58199809	58200495
chr12	3602706	3603472
chr12	11223115	11223879
chr12	87367929	87368387
chr12	86621089	86621849
chr12	60318262	60318860
chr12	86491824	86492577
chr12	86336854	86337448
chr12	112788557	112789148
chr12	8928376	8928967
chr12	17898472	17899136
chr12	86481765	86482664
chr12	21424452	21425267
chr12	40467367	40468178
chr12	70310888	70311615
chr12	105776385	105777111
chr12	113743187	113743986
chr12	116839753	116840306
chr12	66213539	66214240
chr12	60112947	60113570
chr12	112217087	112217864
chr12	4823850	4824622
chr12	113402519	113403368
chr12	12183902	12184670
chr12	85111630	85112478
chr12	29359859	29360701
chr12	29780684	29781438
chr12	109895369	109896036
chr12	120093338	120094077
chr12	80136199	80137016
chr12	108766476	108767281
chr12	81987496	81988381
chr12	87743682	87744185
chr12	106301224	106301942
chr12	52930690	52931562
chr12	72075274	72076060
chr12	111718779	111719641
chr12	88136221	88137004
chr12	75008338	75009031
chr12	116838958	116839725
chr12	112750647	112751492
chr12	53483714	53484403
chr12	106462656	106463571
chr12	106999570	107000325
chr12	17516887	17517705
chr12	60320150	60321039
chr12	118922220	118923179
chr12	78063121	78063771
chr12	21379053	21379838
chr12	112120098	112120793
chr12	16576921	16577836
chr12	83663864	83664469
chr12	81213977	81214578
chr12	87839486	87840302
chr12	58650062	58650876
chr12	77575934	77576673
chr12	32410418	32411222
chr12	111925941	111926895
chr12	88629824	88630478
chr12	41234412	41234930
chr12	71448025	71448972
chr12	103968481	103969130
chr12	88225612	88226127
chr12	106837193	106837896
chr12	109571987	109572832
chr12	78002273	78003193
chr12	15462856	15463697
chr12	81986026	81987084
chr12	81728126	81728879
chr12	25392733	25393949
chr12	113754946	113755767
chr12	88658666	88659414
chr12	114238702	114239516
chr12	85625762	85626649
chr12	77186935	77187819
chr12	88273346	88274084
chr12	106001743	106002480
chr12	52792853	52793734
chr12	88729031	88729761
chr12	77362465	77363123
chr12	119540228	119540954
chr12	86709167	86710023
chr12	111934303	111935082
chr12	99984159	99985394
chr12	116842520	116843363
chr12	88208137	88208974
chr12	56608189	56608882
chr12	81891033	81891862
chr12	70467176	70468150
chr12	56936794	56937659
chr12	76694491	76695211
chr12	85262506	85263432
chr12	82045913	82046687
chr12	25336464	25337163
chr12	58572620	58573374
chr12	106032867	106033552
chr12	106350287	106350959
chr12	112910162	112911176
chr12	102234192	102235096
chr12	112775738	112776772
chr12	39504862	39505747
chr12	118286029	118286841
chr12	57397373	57398185
chr12	109950319	109951245
chr12	112908309	112909222
chr12	113051756	113052659
chr12	109244352	109245251
chr12	11272339	11273217
chr12	17667964	17668959
chr12	77984696	77985416
chr12	64569679	64570569
chr12	77504684	77505702
chr12	4578634	4579506
chr12	78065800	78066806
chr12	107413284	107414199
chr12	33813998	33814911
chr12	3889593	3890570
chr12	88127825	88128605
chr12	52945809	52946836
chr12	72116292	72117248
chr12	77355651	77356541
chr12	80952491	80953582
chr12	111186272	111187373
chr12	4358084	4359256
chr12	116850989	116852082
chr12	18393826	18394654
chr12	88177297	88178116
chr12	55417600	55418413
chr12	111709596	111710723
chr12	84937768	84938763
chr12	113882292	113883335
chr12	101962974	101964007
chr12	84860841	84861922
[truncated: 5,782 more rows]

## Sheet: 100k mESC ChIP-seq
Supplementary information, Table S6 NR5A2 CUT&RUN and ChIP-seq peak information
100k mESC NR5A2 ChIP-seq
Chr	Start	End
chr1	121303092	121324651
chr1	121197774	121205264
chr1	120967001	120975817
chr1	120867957	120884429
chr1	121292574	121298415
chr1	121343011	121355843
chr1	120943942	120953705
chr1	121241319	121249254
chr1	122160659	122168545
chr1	184430332	184431958
chr1	120662023	120674182
chr1	90149832	90162033
chr1	120754551	120766947
chr1	120728741	120741262
chr1	122491344	122504023
chr1	120541525	120551174
chr1	121283065	121291453
chr1	121415204	121424504
chr1	120307549	120318471
chr1	90168562	90175135
chr1	120895845	120905879
chr1	121036790	121045976
chr1	121218540	121228489
chr1	120805832	120815011
chr1	121060661	121067373
chr1	121926622	121930543
chr1	63184585	63187780
chr1	122136380	122144866
chr1	37042439	37046214
chr1	120521646	120526715
chr1	121966325	121973672
chr1	88083227	88086596
chr1	120742617	120749945
chr1	120924685	120933362
chr1	121937288	121941928
chr1	120536778	120540804
chr1	120916868	120923936
chr1	122011613	122018652
chr1	120908678	120915291
chr1	121378400	121384070
chr1	72251508	72252761
chr1	121425611	121431318
chr1	121299315	121302546
chr1	121392974	121396678
chr1	121357427	121364925
chr1	120352251	120358059
chr1	120976337	120981701
chr1	120720205	120727167
chr1	121979271	121984422
chr1	121185698	121191291
chr1	37037222	37041768
chr1	121194031	121197176
chr1	88203795	88208574
chr1	120592888	120599000
chr1	72258341	72262538
chr1	120652639	120657499
chr1	120320741	120326686
chr1	121399794	121404468
chr1	121985310	121990592
chr1	120557443	120563281
chr1	120842941	120847457
chr1	120443216	120449739
chr1	121046901	121051157
chr1	122236677	122240518
chr1	120836845	120842257
chr1	120282692	120287818
chr1	36069970	36072747
chr1	121385766	121390681
chr1	120785500	120790326
chr1	36110889	36112167
chr1	88393496	88399026
chr1	120582593	120586816
chr1	121103738	121107735
chr1	121790809	121794014
chr1	120220979	120226119
chr1	121544384	121547208
chr1	13117153	13119008
chr1	122053161	122058349
chr1	74852520	74855217
chr1	75247309	75250376
chr1	122268380	122272526
chr1	121029332	121034243
chr1	121806236	121810580
chr1	72423680	72425273
chr1	75354756	75359448
chr1	122982902	122985064
chr1	65224429	65226284
chr1	120959985	120964075
chr1	120852790	120857208
chr1	120891003	120895257
chr1	121124349	121129407
chr1	59432532	59435090
chr1	122041469	122046158
chr1	121055654	121060148
chr1	74073949	74078538
chr1	90129725	90134430
chr1	90143100	90147944
chr1	88197948	88200911
chr1	108067172	108070661
chr1	120989227	120993403
chr1	122247502	122251885
chr1	121433221	121437590
chr1	74870798	74872361
chr1	122153048	122157759
chr1	123445016	123449781
chr1	120568207	120572516
chr1	120831959	120835909
chr1	121271477	121275834
chr1	134979848	134981655
chr1	72868930	72871591
chr1	121957743	121961577
chr1	137095231	137096737
chr1	120298221	120300664
chr1	120769455	120773196
chr1	84692007	84693838
chr1	122509449	122512779
chr1	121338711	121341028
chr1	120982547	120986262
chr1	4845217	4846719
chr1	121108432	121112623
chr1	120623175	120627213
chr1	122112933	122116138
chr1	59538543	59542448
chr1	88383554	88385934
chr1	120796305	120800329
chr1	121156061	121160002
chr1	138591348	138593278
chr1	11320112	11321370
chr1	74329864	74333858
chr1	74432891	74435838
chr1	91772926	91776703
chr1	107798958	107802838
chr1	121327483	121330313
chr1	178574065	178575316
chr1	36159534	36162872
chr1	40322951	40324207
chr1	120801078	120804864
chr1	34345873	34348854
chr1	77509917	77513318
chr1	121365825	121369213
chr1	121950274	121953502
chr1	8925793	8926794
chr1	74440812	74444815
chr1	120230313	120233409
chr1	121229668	121232455
chr1	121461811	121463674
chr1	191740023	191741275
chr1	88427435	88429746
chr1	108174166	108176390
chr1	135025903	135028726
chr1	74436453	74439679
chr1	84857048	84858302
chr1	121873052	121875967
chr1	134367043	134368636
chr1	181206653	181207654
chr1	7196333	7197988
chr1	64778660	64780829
chr1	74848239	74851430
chr1	120192421	120195804
chr1	120606633	120610022
chr1	121780340	121783920
chr1	123327644	123329180
chr1	137564279	137565805
chr1	88132388	88133969
chr1	121174813	121177084
chr1	122331465	122334596
chr1	13362284	13365284
chr1	75443784	75447686
chr1	182854518	182855770
chr1	75500580	75503715
chr1	94369831	94371082
chr1	120573520	120576786
chr1	120697057	120700509
chr1	135388733	135390586
chr1	65086760	65088310
chr1	84867857	84869738
chr1	88338254	88340926
chr1	120383453	120386313
chr1	120394903	120398058
chr1	120636989	120639629
chr1	120774133	120777375
chr1	36124312	36127369
chr1	121067938	121070892
chr1	121093339	121095971
chr1	121251191	121253738
chr1	36612444	36615644
chr1	36826285	36829419
chr1	74354600	74357473
chr1	120644303	120645920
chr1	122148852	122151682
chr1	122198333	122201570
chr1	122434983	122437670
chr1	167700589	167703064
chr1	74137202	74139736
chr1	122182381	122185611
chr1	122637592	122640840
chr1	120368586	120371522
chr1	88422969	88425757
chr1	121891995	121895090
chr1	121975452	121978233
chr1	122364819	122367383
chr1	12752107	12755421
chr1	74140667	74142686
chr1	121334490	121337653
chr1	121732935	121735459
chr1	154942569	154944128
chr1	155378367	155380870
chr1	59577285	59580179
chr1	84929661	84931909
chr1	89080913	89083370
chr1	120791138	120794446
chr1	163177438	163178439
chr1	41196954	41198206
chr1	74634222	74635474
chr1	121209624	121213136
chr1	51962797	51964361
chr1	60907179	60908705
chr1	74996664	74999125
chr1	120704152	120707423
chr1	121441259	121443931
chr1	122742721	122745974
chr1	63223015	63225462
chr1	90180887	90183966
chr1	91836372	91839572
chr1	120206986	120209671
chr1	120552522	120555470
chr1	121828561	121831380
chr1	33963801	33966810
chr1	39914289	39917138
chr1	120402101	120404564
chr1	120864177	120866847
chr1	121167986	121170479
chr1	5012333	5014152
chr1	7078148	7080482
chr1	89582869	89584461
chr1	120188508	120191348
chr1	120517773	120520207
chr1	121085409	121088167
chr1	134775291	134778314
chr1	193769399	193770992
chr1	36425047	36426322
chr1	74070616	74073283
chr1	93308799	93311525
chr1	107886293	107888972
chr1	120818925	120821923
chr1	120994688	120997648
chr1	122665844	122668399
chr1	20924201	20926155
chr1	62227912	62228913
chr1	72274421	72276903
chr1	74817712	74820632
chr1	88388364	88389632
chr1	121581485	121584414
chr1	121763352	121766076
chr1	59479303	59480929
chr1	84834906	84837417
chr1	89594539	89597468
chr1	120124798	120125799
chr1	122293333	122295770
chr1	72874211	72875487
chr1	88953818	88956382
chr1	90163513	90165746
chr1	91864796	91866772
chr1	121795417	121797521
chr1	122284601	122287219
chr1	6048845	6049846
chr1	13063594	13065514
chr1	36296977	36299353
chr1	75137834	75140116
chr1	90921265	90923019
chr1	120329353	120332054
chr1	120413766	120416610
chr1	121016043	121017983
chr1	121090464	121092472
chr1	122658565	122661016
chr1	122830953	122833259
chr1	123072830	123075304
chr1	138847637	138850129
chr1	182413841	182415097
chr1	75453072	75456134
chr1	122263687	122265822
chr1	122991341	122994068
chr1	182818410	182820318
chr1	36474144	36477001
chr1	74937429	74940083
chr1	82816469	82817984
chr1	88077410	88079795
chr1	120274066	120277207
chr1	121405015	121407491
chr1	121529348	121532110
chr1	121774039	121777034
chr1	121868183	121870853
chr1	122369318	122371496
chr1	173152303	173153555
chr1	120691257	120693752
chr1	121858117	121860795
chr1	121995431	121998262
chr1	157923328	157924588
chr1	181416010	181417884
chr1	37185083	37187565
chr1	62812851	62815340
chr1	71718495	71720900
chr1	90175863	90178759
chr1	108291278	108292823
chr1	120849614	120852010
chr1	121264139	121266881
chr1	121823226	121825753
chr1	122127158	122129629
chr1	138465410	138467703
chr1	157882456	157884314
chr1	39632726	39634379
chr1	74551963	74553868
chr1	121370055	121372529
chr1	122233896	122236122
chr1	135697333	135698589
chr1	11491318	11492319
chr1	36058301	36060819
chr1	36116301	36118562
chr1	36568769	36570945
chr1	73978211	73980389
chr1	88254892	88257407
chr1	88543584	88545161
chr1	93262350	93264748
chr1	121133072	121135662
chr1	122857009	122859293
chr1	137092196	137093197
chr1	20857113	20858382
chr1	95930749	95932693
chr1	120578747	120580976
chr1	121724545	121726853
chr1	122952087	122954455
chr1	16608333	16609977
chr1	26743681	26745554
chr1	90597130	90599353
chr1	121375272	121377591
chr1	121482263	121484622
chr1	122050222	122052661
chr1	183883391	183884392
chr1	17197142	17198395
chr1	20750212	20751464
chr1	34857808	34859350
chr1	53008982	53010907
chr1	74114489	74116331
chr1	74157574	74159094
chr1	88420013	88422427
chr1	92019291	92021571
chr1	118262717	118264799
chr1	30929854	30931378
chr1	59452255	59453856
chr1	75598041	75599295
chr1	95650361	95651905
chr1	107559688	107561467
chr1	112671036	112672291
chr1	120616359	120618145
chr1	120681942	120683831
chr1	136431272	136433046
chr1	136852042	136853043
chr1	193541346	193543454
chr1	36747780	36749305
chr1	71688571	71690719
chr1	120377347	120379048
chr1	121451554	121454066
chr1	137082185	137083439
chr1	155271388	155272935
chr1	36556124	36558430
chr1	58480042	58482033
chr1	71081679	71082930
chr1	75516235	75518730
chr1	92948853	92951021
chr1	107932866	107934898
chr1	120170449	120172312
chr1	121798966	121800488
chr1	123266603	123268861
chr1	133786413	133787414
chr1	37700580	37701834
chr1	72991182	72992966
chr1	88400068	88401696
chr1	121153371	121155455
chr1	121261284	121263620
chr1	121331098	121332887
chr1	121998844	122001073
chr1	122377148	122378785
chr1	123076633	123078800
chr1	130288621	130289622
chr1	135258473	135260794
chr1	10221877	10223444
chr1	33870969	33872521
chr1	52782548	52784391
chr1	59029867	59031124
chr1	75340075	75342282
chr1	75380989	75383188
chr1	88478085	88480016
chr1	89572317	89573579
chr1	94815240	94817273
chr1	121787716	121789808
chr1	121849228	121851259
chr1	122279931	122282119
chr1	13070256	13072278
chr1	37268644	37270287
chr1	51534917	51537297
chr1	75495737	75497468
chr1	77499110	77500679
chr1	91350688	91353181
chr1	92098919	92100991
chr1	121137015	121139083
chr1	122224838	122227216
chr1	123458832	123461017
chr1	133903338	133905326
chr1	137449849	137451123
chr1	180248135	180249905
chr1	34130116	34131394
chr1	89168594	89170722
chr1	94830503	94832748
chr1	121130373	121132263
chr1	52289669	52291179
chr1	59784835	59786130
chr1	120565698	120567479
chr1	121078853	121081224
chr1	121276557	121278674
chr1	122119748	122121694
chr1	122848316	122850188
chr1	9787420	9788983
chr1	35936883	35939284
chr1	42754412	42756618
chr1	54541373	54542374
chr1	88615582	88616583
chr1	120218291	120219590
chr1	120360952	120363223
chr1	120504560	120506142
chr1	121903063	121904933
chr1	123316275	123317876
chr1	180205829	180207490
chr1	34067741	34068994
chr1	57433929	57435183
chr1	60236306	60238123
chr1	72358529	72360250
chr1	73986746	73988869
chr1	91476621	91478322
chr1	95581711	95583496
chr1	120265547	120267244
chr1	120778389	120780204
chr1	120780936	120782798
chr1	121139727	121141856
chr1	121149728	121151787
chr1	121165767	121167450
chr1	191563508	191564763
chr1	11385438	11386439
chr1	57029907	57030908
chr1	71681200	71682519
chr1	75377487	75379683
chr1	77443206	77444457
chr1	120464587	120466440
chr1	120529566	120531180
chr1	120956274	120958052
chr1	121142508	121144149
chr1	170143740	170144992
chr1	34020179	34021972
chr1	36300602	36301879
chr1	59014277	59015629
chr1	71149318	71150634
chr1	88549257	88550521
chr1	119172365	119174456
chr1	120436087	120438057
chr1	120906513	120908120
chr1	121083441	121084695
chr1	122362618	122364166
chr1	186650445	186651703
chr1	6204180	6205725
chr1	34734073	34735876
chr1	51971674	51973275
chr1	65232317	65234092
chr1	95171710	95172711
chr1	95374269	95375841
chr1	120485965	120487459
chr1	121053469	121055000
chr1	4481760	4483159
chr1	10021347	10022598
chr1	13596403	13598136
chr1	36584669	36585949
chr1	36910910	36911911
chr1	37458174	37460093
chr1	55144075	55145589
chr1	55165212	55166491
chr1	75418426	75420150
chr1	82721257	82722258
chr1	87958884	87960149
chr1	91766650	91767972
chr1	91832010	91833761
chr1	95531487	95533180
chr1	107740065	107741698
chr1	121532818	121534680
chr1	122452146	122453778
chr1	123065499	123067415
chr1	134096822	134098363
chr1	135787538	135789200
chr1	191584964	191586486
chr1	191736660	191737661
chr10	62359426	62363529
chr10	79512751	79516989
chr10	82271416	82272998
chr10	75398229	75401376
chr10	21707897	21709152
chr10	68495879	68497151
chr10	85001439	85003352
chr10	60877895	60879514
chr10	60607832	60610777
chr10	127531813	127534613
chr10	21697966	21701181
chr10	80637381	80640195
chr10	59434754	59437875
chr10	79608929	79612905
chr10	88010030	88011031
chr10	18927607	18928608
chr10	41717217	41718468
chr10	60698230	60700675
chr10	41403925	41405206
chr10	66921319	66922572
chr10	21548741	21549995
chr10	80401484	80403931
chr10	127471775	127473328
chr10	61800713	61803731
chr10	107723161	107724972
chr10	95058391	95059897
chr10	81021616	81022617
chr10	66546277	66547530
chr10	6056295	6057546
chr10	119958830	119961078
chr10	82808534	82809785
chr10	126711232	126712483
chr10	75344039	75345837
chr10	61792300	61793301
chr10	127519961	127521214
chr10	80891935	80895134
chr10	126408251	126409762
chr10	80863802	80865904
chr10	80802645	80803911
chr10	84534126	84535383
chr10	128184446	128185952
chr10	60255000	60256795
chr10	80039622	80041694
chr10	67722137	67723138
chr10	80602855	80604995
chr10	80827589	80829582
chr10	66382716	66384227
chr10	77481267	77482268
chr10	80607626	80610765
chr10	18037982	18040357
chr10	117247951	117249533
chr10	41966002	41967254
chr10	66376276	66377879
chr10	80654730	80657097
chr10	66380305	66381815
chr10	75111683	75114018
chr10	77043259	77045424
chr10	93070453	93071704
chr10	66465302	66467366
chr10	98923168	98924697
chr10	6078671	6081073
chr10	19876355	19877356
chr10	61599609	61600610
chr10	66405175	66406176
chr10	75383400	75384914
chr10	60148317	60150758
chr10	62254503	62256291
chr10	79235589	79237115
chr10	7834158	7835427
chr10	61391226	61392507
chr10	61748612	61751039
chr10	79264778	79266055
chr10	95019868	95021124
chr10	28866674	28868901
chr10	44810589	44812810
chr10	80969745	80971284
chr10	79134816	79136744
chr10	81026294	81028135
chr10	86232041	86233556
chr10	126999738	127001318
chr10	93039549	93040880
chr10	41862180	41863433
chr10	59740039	59741585
chr10	68467643	68468644
chr10	81033337	81035460
chr10	80591349	80592605
chr10	126777022	126778568
chr10	81068742	81069995
chr10	41549508	41550761
chr10	62485751	62487414
chr10	85419694	85420949
chr10	95181930	95183186
chr10	21637776	21639028
chr10	39241960	39243634
chr10	41827449	41828731
chr10	67559191	67561041
chr10	83880876	83881877
chr10	86241042	86242831
chr10	111011112	111012432
chr10	6372397	6374120
chr10	68003885	68004886
chr10	127804994	127806556
chr10	11000100	11001923
chr10	19984094	19985095
chr10	41398268	41399269
chr10	41889652	41890653
chr10	60704467	60705468
chr10	62721210	62722211
chr10	87967788	87968789
chr10	93004753	93006004
chr10	21774768	21775769
chr10	61776529	61777785
chr10	62357821	62358822
chr10	80317570	80319151
chr10	81005114	81006727
chr11	3049857	3100482
chr11	3042027	3049114
chr11	69377550	69379074
chr11	108872716	108873717
chr11	3030401	3041305
chr11	97520853	97524587
chr11	116610479	116620569
chr11	96051181	96052435
chr11	102973205	102974771
chr11	59873234	59874736
chr11	113571041	113572865
chr11	119931996	119936982
chr11	120091747	120094721
chr11	120027821	120031695
chr11	8484500	8485754
chr11	119256408	119257659
chr11	96111945	96114226
chr11	78481902	78483156
chr11	67158713	67160239
chr11	102268211	102270035
chr11	88723427	88726894
chr11	117868634	117871459
chr11	115964729	115966063
chr11	115090171	115091675
chr11	97844173	97845886
chr11	106583934	106586398
chr11	62323879	62326019
chr11	115966923	115970436
chr11	62028314	62029570
chr11	76164368	76167927
chr11	117168646	117170703
chr11	8468986	8470239
chr11	94022382	94025468
chr11	101633512	101634766
chr11	63737595	63738846
chr11	97636647	97639194
chr11	119432670	119434849
chr11	94410006	94411259
chr11	52182504	52184973
chr11	59626243	59628457
chr11	97429999	97432763
chr11	20032376	20034500
chr11	74462406	74464468
chr11	119353886	119354887
chr11	102006769	102009957
chr11	59319093	59320615
chr11	70576821	70578733
chr11	70793752	70795283
chr11	115673952	115676617
chr11	19819521	19821337
chr11	33436450	33438362
chr11	101788950	101790204
chr11	117206166	117207689
chr11	88928735	88930286
chr11	86569186	86571794
chr11	117833618	117834881
chr11	53575265	53577908
chr11	59988511	59991199
chr11	105192705	105194236
chr11	116464660	116466218
chr11	74986194	74987777
chr11	102190301	102191586
chr11	113566640	113567922
chr11	101542971	101544227
chr11	120024680	120026526
chr11	52152529	52154780
chr11	74423463	74425845
chr11	120043331	120045118
chr11	69484343	69485600
chr11	77579162	77580414
chr11	93994766	93997350
chr11	117724176	117725430
chr11	118117423	118118424
chr11	69516914	69518423
chr11	95841315	95842891
chr11	120210177	120212445
chr11	53953549	53954550
chr11	20130448	20131705
chr11	77550415	77552861
chr11	117181324	117182325
chr11	8622836	8623837
chr11	69394981	69396832
chr11	93997985	94000727
chr11	97048206	97050793
chr11	114649830	114652032
chr11	88579602	88580857
chr11	96690433	96691689
chr11	100533997	100535249
chr11	117836004	117838112
chr11	120046144	120048340
chr11	96840865	96842120
chr11	97186283	97187284
chr11	62734296	62735297
chr11	77729821	77731661
chr11	98441167	98442819
chr11	6794285	6795857
chr11	53886530	53887782
chr11	74533915	74535167
chr11	94848274	94850598
chr11	98158819	98160321
chr11	107137655	107139178
chr11	20672413	20673414
chr11	97882309	97884420
chr11	103201762	103203026
chr11	57770154	57771155
chr11	101645931	101648670
chr11	3192644	3193897
chr11	77706947	77708467
chr11	78633551	78634805
chr11	107859803	107860804
chr11	116297266	116299242
chr11	88530391	88532862
chr11	100632131	100633383
chr11	62061898	62063154
chr11	105223815	105224816
chr11	115499739	115501315
chr11	35229893	35232317
chr11	79893997	79895572
chr11	98786513	98788727
chr11	116290850	116293471
chr11	117772474	117774371
chr11	8482155	8483408
chr11	97268565	97270467
chr11	105995936	105997492
chr11	117829606	117831605
chr11	50171985	50173566
chr11	79945348	79946602
chr11	106533983	106536387
chr11	115719788	115721514
chr11	12366916	12367917
chr11	54909264	54912096
chr11	69230764	69232293
chr11	69734610	69736457
chr11	74367796	74370399
chr11	116557490	116558742
chr11	8534765	8536411
chr11	51447001	51448540
chr11	72100633	72101634
chr11	102110141	102111670
chr11	118943849	118946213
chr11	22729841	22730842
chr11	24102850	24103851
chr11	78951774	78952775
chr11	86389080	86390339
chr11	88550976	88551977
chr11	97902127	97903380
chr11	106640262	106641777
chr11	115021062	115022314
chr11	51671776	51673028
chr11	51812767	51814021
chr11	66746107	66747108
chr11	6053901	6055153
chr11	8475357	8476642
chr11	59913990	59915255
chr11	60816818	60818595
chr11	103725427	103726679
chr11	115806483	115808533
chr11	116446655	116448628
chr11	116862920	116863921
chr11	118208716	118210778
chr11	30649623	30650994
chr11	63084225	63085226
chr11	63765553	63767374
chr11	115097289	115099319
chr11	115991749	115993010
chr11	5640079	5641697
chr11	11804696	11805697
chr11	20441409	20443470
chr11	53320597	53322548
chr11	61342571	61343572
chr11	68905511	68906512
chr11	69704350	69705604
chr11	74197228	74199547
chr11	94987750	94988751
chr11	95444275	95445276
chr11	96684065	96686215
chr11	97667112	97668113
chr11	98798224	98800284
chr11	98995054	98996562
chr11	105879989	105882125
chr11	113058560	113060117
chr11	113611554	113613858
chr11	117641866	117643521
chr11	20064784	20066310
chr11	100420550	100421551
chr11	30076608	30077883
chr11	63163034	63164563
chr11	69467369	69468892
chr11	78941339	78942604
chr11	88006774	88008149
chr11	88854771	88855772
chr11	94491023	94492546
chr11	95988763	95990270
chr11	96946096	96947444
chr11	107844230	107845481
chr11	115242788	115244893
chr11	119252965	119254216
chr11	5395022	5396273
chr11	6191496	6192751
chr11	59521219	59522478
chr11	69528087	69529340
chr11	97677632	97679180
chr11	97912757	97914732
chr11	98601886	98603545
chr11	100149856	100151111
chr11	101995642	101996895
chr11	118001936	118003189
chr11	120352766	120353767
chr11	49619253	49620254
chr11	97288975	97290291
chr11	98825082	98826375
chr11	100477636	100478891
chr11	102157633	102159145
chr11	102962276	102964117
chr11	106565240	106566495
chr11	114432401	114433652
chr11	121097231	121098511
chr11	6414247	6415863
chr11	35221103	35222104
chr11	52174079	52175651
chr11	60553181	60554701
chr11	69778724	69780497
chr11	72981674	72983508
chr11	74349306	74350560
chr11	120345537	120346795
chr11	3661596	3663121
chr11	8504792	8505793
chr11	35653610	35655362
chr11	43480185	43481457
chr11	77499755	77501439
chr11	88890874	88892674
chr11	97427744	97429448
chr11	98609351	98611211
chr11	114333308	114334880
chr11	50202703	50203704
chr11	53124297	53125560
chr11	55236853	55237854
chr11	61743283	61744953
chr11	69359177	69360692
chr11	74336726	74338472
chr11	77743666	77745236
chr11	93908384	93909385
chr11	101757865	101758866
chr11	106538184	106539185
chr11	113544150	113545694
chr11	115323272	115324835
chr11	117446461	117448196
chr11	117515569	117517282
chr12	3109531	3110532
chr12	112908276	112911427
chr12	81216358	81218776
chr12	87842341	87843848
chr12	12793933	12796818
chr12	12949521	12951290
chr12	40724331	40725332
chr12	3889546	3892325
chr12	12809108	12811407
chr12	86960445	86963072
chr12	55413193	55414952
chr12	114350906	114353730
chr12	87844689	87846041
chr12	109217900	109219151
chr12	109244281	109245534
chr12	84864437	84865954
chr12	17668050	17669304
chr12	17559427	17561709
chr12	106032827	106034343
chr12	111655903	111657155
chr12	88149426	88152281
chr12	58649765	58651327
chr12	106349903	106351431
chr12	113402017	113403581
chr12	16660130	16661131
chr12	86481425	86482989
chr12	88164833	88166811
chr12	111425215	111427794
chr12	56591901	56594008
chr12	73932606	73933607
chr12	109558157	109559964
chr12	77382794	77384047
chr12	107413024	107414552
chr12	112965869	112967438
chr12	27154081	27155333
chr12	42830490	42831491
chr12	78019513	78020764
chr12	113174579	113176492
chr12	27824695	27826199
chr12	77186896	77188147
chr12	114393279	114395803
chr12	71447858	71449419
chr12	72397605	72398606
chr12	21422928	21425236
chr12	58572530	58573531
chr12	112912563	112914824
chr12	77172742	77174001
chr12	80141656	80143438
chr12	82021972	82022973
chr12	12834877	12835878
chr12	17373561	17374562
chr12	80136183	80137434
chr12	88142068	88143578
chr12	29343935	29345776
chr12	41563201	41564202
chr12	53495590	53498106
chr12	72236835	72238346
chr12	4178754	4180575
chr12	16577013	16578323
chr12	88629423	88631299
chr12	55417115	55418664
chr12	77599919	77601172
chr12	3732536	3733537
chr12	4578318	4579319
chr12	70230633	70232447
chr12	77984562	77985563
chr12	55292416	55293417
chr12	88157461	88158462
chr12	103792893	103794531
chr12	55963717	55964975
chr12	57397283	57398539
chr12	81323869	81325518
chr12	114250870	114253204
chr12	17551026	17552895
chr12	88028021	88029556
chr12	111186265	111187516
chr12	5198441	5199442
chr12	40948776	40950443
chr12	52929904	52931653
chr12	70310741	70312253
chr12	80952635	80953636
chr12	88235010	88236011
chr12	114378264	114379797
chr12	3440549	3441822
chr12	15121560	15122561
chr12	81890733	81892257
chr13	56236489	56237741
chr13	114583889	114586000
chr13	44817241	44818492
chr13	34200589	34202379
chr13	68010371	68011622
chr13	59005793	59007047
chr13	56209684	56211762
chr13	110808444	110810348
chr13	49300765	49302016
chr13	73900713	73903701
chr13	108744758	108746268
chr13	57333864	57335140
chr13	54884269	54885521
chr13	41553761	41554762
chr13	53225134	53226135
chr13	44772845	44775429
chr13	114605747	114607001
chr13	40812278	40813529
chr13	41240455	41242077
chr13	96304121	96306353
chr13	110474920	110476439
chr13	63373639	63374900
chr13	55439078	55440079
chr13	23502869	23505043
chr13	59524793	59526047
chr13	52317197	52318451
chr13	39918853	39920152
chr13	55291081	55292082
chr13	113252233	113253234
chr13	44828363	44830233
chr13	112163536	112164537
chr13	38021428	38023535
chr13	13608502	13609503
chr13	41095936	41097196
chr13	53273635	53275155
chr13	54866718	54868567
chr13	63195822	63197083
chr13	84361348	84362349
chr13	108651373	108652374
chr13	49241662	49243692
chr13	72954719	72955720
chr13	114640707	114641958
chr13	12025514	12026776
chr13	43395735	43397477
chr13	51117112	51119169
chr13	53556486	53557745
chr13	22036442	22037695
chr13	30048481	30049988
chr13	99806695	99807696
chr13	112331038	112332542
chr13	5696363	5697364
chr13	74536363	74537617
chr13	97312444	97313957
chr13	43655608	43657282
chr13	68711447	68712699
chr13	18666905	18668269
chr13	40818080	40819333
chr13	44800168	44801678
chr13	48951451	48952738
chr13	60028490	60030136
chr13	54703723	54704992
chr13	96691479	96692480
chr13	23855803	23857192
chr13	115196675	115197676
chr14	46064718	46065970
chr14	26409798	26411440
chr14	64119038	64121590
chr14	79676208	79678910
chr14	32898302	32899816
chr14	49274297	49275815
chr14	55704042	55705667
chr14	35362110	35363363
chr14	49320450	49321703
chr14	21036138	21037139
chr14	41771442	41772959
chr14	56440917	56443154
chr14	121904135	121906475
chr14	49245232	49246817
chr14	122196959	122198387
chr14	22293440	22294441
chr14	22666493	22668592
chr14	35191511	35192512
chr14	119095589	119097103
chr14	65213460	65215087
chr14	32642642	32644579
chr14	32889085	32891003
chr14	73784655	73785912
chr14	111515482	111516483
chr14	70998352	71000164
chr14	30608245	30609246
chr14	50067078	50068079
chr14	34026958	34028562
chr14	41677537	41679066
chr14	26136803	26138319
chr14	71028804	71030058
chr14	56178325	56179326
chr14	26513126	26514653
chr14	49618272	49619273
chr14	52733470	52734471
chr14	16629232	16630233
chr14	27198128	27199383
chr14	79248749	79250006
chr14	27884788	27886041
chr14	35586552	35587553
chr14	70605681	70607209
chr14	103951402	103952736
chr14	27907164	27908165
chr14	55002884	55003885
chr14	106258370	106259371
chr14	58466624	58467625
chr14	62950304	62951577
chr14	79418122	79419374
chr14	31144523	31145843
chr14	55221685	55222949
chr14	65950415	65951416
chr14	99437775	99439291
chr14	21197094	21198095
chr14	61382721	61384328
chr14	71034245	71035902
chr14	8623782	8625037
chr14	45839432	45840997
chr14	61600768	61602024
chr14	92054930	92055931
chr14	9178895	9179896
chr14	68701903	68703223
chr15	84495785	84496786
chr15	100304149	100305413
chr15	85455850	85457683
chr15	10615052	10618005
chr15	83133403	83136801
chr15	36920794	36921795
chr15	76349630	76352125
chr15	97422768	97425477
chr15	88538063	88540161
chr15	74393407	74395262
chr15	89008913	89010165
chr15	74915629	74916630
chr15	25832692	25833947
chr15	79842056	79843894
chr15	63552983	63553984
chr15	80119623	80120875
chr15	61937850	61938851
chr15	7480944	7482213
chr15	98375233	98376485
chr15	39611615	39613174
chr15	77179870	77181164
chr15	62790120	62791373
chr15	97206179	97207715
chr15	12126300	12127570
chr15	79761786	79764437
chr15	63890273	63892614
chr15	85482234	85484617
chr15	100592034	100593288
chr15	38221919	38223540
chr15	77184785	77186579
chr15	38336108	38337363
chr15	96163521	96164772
chr15	100298328	100299960
chr15	88721211	88724066
chr15	100994016	100995844
chr15	85565119	85566880
chr15	58940767	58942018
chr15	74217409	74218953
chr15	102761793	102763047
chr15	97543148	97544441
chr15	101063691	101064692
chr15	75710640	75711641
chr15	79266430	79268001
chr15	79963363	79964617
chr15	84484399	84485661
chr15	88658368	88659622
chr15	58912231	58914146
chr15	76455843	76457419
chr15	7031435	7032691
chr15	76552202	76554393
chr15	88696031	88698102
chr15	75739061	75740792
chr15	78956173	78957770
chr15	101107270	101109527
chr15	27813881	27815140
chr15	37448625	37449878
chr15	11832808	11835186
chr15	79278169	79279422
chr15	80085331	80087138
chr15	98812202	98813203
chr15	99554019	99556516
chr15	79946237	79947846
chr15	82017655	82019181
chr15	82049140	82050141
chr15	85499943	85501461
chr15	76729574	76730826
chr15	81702132	81703383
chr15	85476074	85477327
chr15	88667255	88668788
chr15	8913005	8914006
chr15	38228825	38231172
chr15	78233414	78234666
chr15	82945187	82946188
chr15	44259249	44260504
chr15	77758890	77760143
chr15	83935067	83937215
chr15	96852576	96854091
chr15	97280813	97281814
chr15	4973266	4974267
chr15	34799257	34800512
chr15	75948072	75949332
chr15	79621606	79623733
chr15	82868057	82870004
chr15	37011367	37012621
chr15	73475770	73477526
chr15	79434812	79436390
chr15	81632291	81633563
chr15	84013968	84015221
chr15	39559937	39560938
chr15	41183333	41184334
chr15	73013120	73014688
chr15	89310709	89311965
chr15	55099316	55100645
chr15	7117588	7118589
chr15	76469575	76470828
chr15	78361813	78363065
chr15	94095688	94096689
chr15	25562368	25563619
chr15	36807665	36808920
chr15	72897946	72899201
chr15	75581688	75582961
chr15	95620347	95621930
chr15	97212831	97214684
chr15	50731779	50732780
chr15	73460606	73461874
chr15	79349613	79350614
chr15	81415796	81417349
chr15	99669649	99670650
chr15	102228952	102230587
chr16	90436841	90438496
chr16	31890318	31892018
chr16	38538914	38540166
chr16	13748483	13750992
chr16	22397590	22399249
chr16	30062740	30064572
chr16	48308182	48309755
chr16	90164975	90166987
chr16	8654969	8657207
chr16	31901594	31902845
chr16	84768994	84770774
chr16	76321500	76322754
chr16	93047550	93048803
chr16	17275628	17277483
chr16	41633695	41634696
chr16	42369115	42370370
chr16	30939795	30940796
chr16	90830203	90832014
chr16	32697459	32699349
chr16	20621914	20623680
chr16	31299757	31301965
chr16	10699274	10700934
chr16	35145977	35146978
chr16	29209734	29210735
chr16	9132678	9133932
chr16	18211425	18212681
chr16	37867762	37869549
chr16	22264907	22267133
chr16	32658265	32660344
chr16	13785729	13786730
chr16	30069518	30070773
chr16	17208917	17210974
chr16	93816257	93817522
chr16	22408646	22409950
chr16	31428699	31430217
chr16	84836048	84837299
chr16	30407174	30408425
chr16	10673767	10674768
chr16	48613130	48614666
chr16	13951031	13952032
chr16	17802063	17804203
chr16	32608420	32609675
chr16	30066178	30067700
chr16	22412576	22413843
chr16	4601546	4603086
chr16	18392077	18393827
chr16	36071312	36072903
chr16	97577776	97578777
chr16	11696537	11697794
chr16	29663993	29665245
chr16	30512130	30513382
chr16	87435088	87436414
chr17	39980281	39986163
chr17	44241983	44243235
chr17	35638988	35643457
chr17	23735366	23740162
chr17	31942730	31946017
chr17	27175092	27178937
chr17	84750319	84751605
chr17	79034665	79035940
chr17	34699279	34701985
chr17	79741666	79743207
chr17	56146422	56148776
chr17	66051102	66052354
chr17	47705566	47709358
chr17	66072153	66075687
chr17	28643914	28645166
chr17	28216090	28217343
chr17	17962648	17966082
chr17	31559035	31562255
chr17	25910151	25911406
chr17	10558396	10560213
chr17	24606754	24608268
chr17	45754388	45756989
chr17	45680581	45682621
chr17	26638869	26640441
chr17	66828234	66830098
chr17	28730343	28731595
chr17	31947977	31949231
chr17	71155550	71156551
chr17	31432336	31434435
chr17	45872345	45874103
chr17	8474980	8476624
chr17	46210077	46211628
chr17	33199661	33200662
chr17	48953767	48955316
chr17	26003853	26006195
chr17	71214267	71216599
chr17	45736374	45739193
chr17	90333110	90334111
chr17	29041433	29043013
chr17	32432146	32433788
chr17	29144255	29145860
chr17	27377102	27378614
chr17	27692219	27694209
chr17	45927779	45928780
chr17	28782817	28783818
chr17	29626978	29629674
chr17	36002671	36005218
chr17	56900756	56903180
chr17	27529200	27532093
chr17	49172496	49173752
chr17	31925844	31928107
chr17	57135672	57137292
chr17	35949178	35951585
chr17	88372669	88373670
chr17	47604379	47606393
chr17	71099870	71101375
chr17	10693472	10695002
chr17	29192904	29194421
chr17	30140891	30142454
chr17	31773007	31774994
chr17	28274465	28276260
chr17	28659811	28661690
chr17	34255868	34258216
chr17	71177449	71178703
chr17	10548708	10549963
chr17	37125130	37126780
chr17	45984594	45986124
chr17	47924102	47925744
chr17	29209569	29210823
chr17	45709651	45711538
chr17	15474463	15475714
chr17	35622327	35623328
chr17	53707139	53709614
chr17	80772522	80773776
chr17	27956427	27958408
chr17	28400506	28402347
chr17	28423817	28425370
chr17	32493908	32495160
chr17	45903748	45904749
chr17	48091765	48094224
chr17	27367098	27368373
chr17	28286000	28287826
chr17	29587325	29588928
chr17	5997802	5998803
chr17	23940094	23941095
chr17	24832821	24834334
chr17	27454908	27457190
chr17	45632086	45633087
chr17	51978365	51979366
chr17	71197579	71199112
chr17	95265675	95266676
chr17	28130845	28132096
chr17	31250334	31251588
chr17	28077061	28079195
chr17	28917549	28919449
chr17	29173473	29174474
chr17	29322284	29323544
chr17	45743577	45744844
chr17	45959780	45961182
chr17	27522469	27524154
chr17	84587376	84588631
chr17	28827867	28829459
chr17	66806257	66807258
chr17	9395036	9396037
chr17	83876137	83877138
chr17	26647790	26649045
chr17	29292281	29293535
chr17	29522189	29523447
chr17	30016769	30017770
chr17	48035070	48036322
chr17	27199969	27201590
chr17	27840599	27842114
chr17	46115895	46117164
chr17	56748991	56750248
chr17	75344195	75345196
chr17	24344075	24345751
chr17	27374952	27376226
chr17	27764932	27765933
chr17	64177657	64178915
chr17	71087153	71088488
chr18	35202628	35203629
chr18	76059326	76062100
chr18	35916711	35918215
chr18	38795145	38796939
chr18	36488093	36489347
chr18	40467371	40468372
chr18	35113648	35114901
chr18	36439820	36441073
chr18	38760982	38763460
chr18	61193898	61196211
chr18	67500760	67502014
chr18	56866907	56868859
chr18	75624192	75625959
chr18	15220311	15222959
chr18	60802851	60804104
chr18	65678669	65681562
chr18	35181429	35183309
chr18	36033027	36034877
chr18	75564547	75565819
chr18	10865768	10867019
chr18	90770954	90771634
chr18	61171935	61174286
chr18	76077183	76078184
chr18	77644984	77646760
chr18	34974336	34975672
chr18	75502235	75504708
chr18	75488705	75490252
chr18	76330883	76332136
chr18	35186661	35188430
chr18	61769084	61770652
chr18	85103303	85104924
chr18	21101292	21102944
chr18	21089334	21091500
chr18	13021705	13023224
chr18	78012486	78013744
chr18	65281790	65282791
chr18	66161969	66163222
chr18	4403842	4404843
chr18	12085307	12086571
chr18	68459266	68460527
chr18	61018571	61019572
chr18	49930097	49931098
chr18	61797159	61798411
chr18	8466165	8467421
chr18	24761225	24762850
chr19	25560518	25564160
chr19	5848667	5850489
chr19	46598644	46600146
chr19	3321367	3324923
chr19	46402073	46404249
chr19	4896454	4897706
chr19	10340525	10344075
chr19	53132030	53134020
chr19	42395485	42397705
chr19	46431133	46434006
chr19	41010132	41011385
chr19	47524073	47526026
chr19	23207263	23208776
chr19	5729463	5732335
chr19	53097375	53098626
chr19	9018871	9020146
chr19	40528234	40529490
chr19	4809997	4811501
chr19	7269633	7272375
chr19	25553412	25554665
chr19	55786652	55787907
chr19	47210686	47212524
chr19	3929023	3931730
chr19	3841847	3843369
chr19	5224268	5225522
chr19	4185231	4186485
chr19	5923724	5925516
chr19	14909787	14910788
chr19	53495647	53498234
chr19	55663076	55664332
chr19	6416402	6418655
chr19	46910332	46911333
chr19	7131202	7133028
chr19	7291494	7293058
chr19	41737821	41739081
chr19	44339823	44342237
chr19	7335714	7337976
chr19	44123458	44124459
chr19	5648053	5649649
chr19	5023742	5024994
chr19	14719329	14720850
chr19	29082396	29083649
chr19	54018210	54019461
chr19	7094671	7095931
chr19	28709194	28710452
chr19	21345820	21347359
chr19	38554730	38556749
chr19	45618656	45620355
chr19	4096401	4097920
chr19	7339036	7340290
chr19	45733864	45735379
chr19	47402287	47403288
chr19	23163761	23165036
chr19	36608198	36609785
chr19	38422133	38423451
chr19	46781406	46782662
chr19	6331392	6332648
chr19	7043889	7046246
chr19	43749146	43750431
chr19	45004885	45006139
chr19	5802990	5804250
chr19	41876983	41878556
chr19	16509713	16511279
chr2	98502193	98508058
chr2	154251546	154254805
chr2	30612445	30616989
chr2	51926188	51928525
chr2	30602723	30604255
chr2	153406090	153407341
chr2	20417616	20418867
chr2	26313453	26315181
chr2	166883985	166885249
chr2	112337585	112338838
chr2	135384847	135386620
chr2	129623914	129626703
chr2	172346053	172348056
chr2	26465439	26467898
chr2	167013860	167015112
chr2	155562870	155564588
chr2	172695965	172698030
chr2	91761089	91762604
chr2	179970539	179973318
chr2	26455922	26456923
chr2	59888374	59889637
chr2	154966381	154968441
chr2	32115222	32116477
chr2	164966348	164969710
chr2	32364202	32366104
chr2	162856641	162858415
chr2	4470483	4472339
chr2	181651584	181653089
chr2	146456494	146457745
chr2	30793846	30794847
chr2	31933425	31935581
chr2	163307117	163308118
chr2	33520862	33523098
chr2	120093909	120095160
chr2	13495212	13496467
chr2	29916273	29919699
chr2	29484450	29486494
chr2	146836928	146839315
chr2	151872482	151875601
chr2	181746754	181747925
chr2	31400582	31401839
chr2	157494357	157496774
chr2	29459116	29460367
chr2	31357563	31359121
chr2	101966332	101968664
chr2	167138789	167141782
chr2	76897340	76898595
chr2	92263853	92265614
chr2	92853918	92855974
chr2	33299994	33302096
chr2	163287296	163289555
chr2	32029421	32031807
chr2	152532591	152534218
chr2	164618178	164620744
chr2	168590194	168592982
chr2	30633991	30635609
chr2	33294703	33296971
chr2	165806312	165808934
chr2	30626856	30628442
chr2	84517538	84518539
chr2	51002088	51004126
chr2	75541333	75543730
chr2	60070870	60071871
chr2	180687034	180689986
chr2	18032715	18033969
chr2	35468836	35470391
chr2	157011845	157012846
chr2	157979406	157981052
chr2	167513005	167515585
chr2	172419464	172420465
chr2	149655879	149657714
chr2	31324880	31328116
chr2	130664477	130666014
chr2	165108659	165111671
chr2	179961901	179963158
chr2	28462531	28463788
chr2	73748902	73750156
chr2	156276473	156278017
chr2	157282549	157284380
chr2	71710993	71712571
chr2	103962345	103963599
chr2	122159691	122160692
chr2	179853240	179854494
chr2	62503320	62504321
chr2	121347449	121348450
chr2	153171726	153173539
chr2	4839299	4840856
chr2	68223737	68224993
chr2	127664635	127665897
chr2	166553403	166554656
chr2	166716720	166717996
chr2	59361403	59362404
chr2	90888696	90889697
chr2	130977477	130978478
chr2	166084208	166085462
chr2	179758969	179760227
chr2	21313978	21314979
chr2	38524042	38525299
chr2	146664353	146665605
chr2	154383341	154385481
chr2	5730388	5732129
chr2	25066086	25067600
chr2	30270498	30271810
chr2	166538972	166540752
chr2	181315278	181317190
chr2	17910534	17911794
chr2	119567265	119568518
chr2	128098169	128099423
chr2	165966098	165967350
chr2	169743595	169745436
chr2	32483068	32484896
chr2	160561129	160562713
chr2	173582904	173584183
chr2	27741014	27743362
chr2	165981018	165983271
chr2	166896012	166898317
chr2	168512924	168514177
chr2	84677513	84679361
chr2	93767570	93768571
chr2	126757909	126759423
chr2	156258021	156259373
chr2	32463731	32465251
chr2	72353317	72354575
chr2	151931077	151932589
chr2	180625678	180628107
chr2	31018600	31019854
chr2	151837067	151838324
chr2	160190955	160192207
chr2	172341769	172343039
chr2	10001730	10002986
chr2	180444039	180446099
chr2	22923394	22925600
chr2	28288041	28289042
chr2	30573447	30574700
chr2	167036023	167038198
chr2	167173398	167175569
chr2	30121531	30123360
chr2	36077054	36078594
chr2	59858931	59859932
chr2	119062674	119064561
chr2	148506307	148507855
chr2	38411011	38412895
chr2	130522472	130524062
chr2	162842256	162843903
chr2	162877077	162878658
chr2	169928620	169929621
chr2	173103800	173105316
chr2	32567950	32569892
chr2	93984861	93986116
chr2	153348458	153349711
chr2	156513814	156515092
chr2	164704983	164706492
chr2	169097692	169098953
chr2	25988268	25989525
chr2	35455186	35456187
chr2	35991701	35992702
chr2	128643869	128644870
chr2	129051803	129053633
chr2	154292623	154293624
chr2	156272892	156274149
chr2	166228177	166229450
chr2	167434871	167436125
chr2	32068322	32070148
chr2	71490286	71491548
chr2	91244618	91246188
chr2	121197670	121198929
chr2	156865263	156866767
chr2	157666035	157667572
chr2	157955705	157956962
chr2	179942284	179943540
chr2	68309056	68310623
chr2	91798538	91800066
chr2	103406553	103407815
chr2	127095373	127096634
chr2	153355976	153357322
chr2	157769099	157770660
chr2	160556552	160558124
chr2	164243558	164245069
chr2	173063837	173065471
chr2	5299655	5300927
chr2	29897827	29899348
chr2	33055758	33057082
chr2	44781973	44783257
chr2	71493339	71494603
chr2	71704370	71705977
chr2	119288863	119290122
chr2	119615377	119616378
chr2	151980905	151982541
chr3	5860183	5861184
chr3	87777976	87779229
chr3	129254522	129255774
chr3	34655243	34657352
chr3	68296111	68299744
chr3	104620311	104621975
chr3	52204288	52206342
chr3	89185868	89187949
chr3	34658243	34661136
chr3	95454896	95457171
chr3	87945657	87948508
chr3	107734298	107735553
chr3	116366002	116368010
chr3	33888193	33890209
chr3	153468986	153469987
chr3	89032563	89033892
chr3	96365445	96368683
chr3	88139896	88141679
chr3	89668465	89669979
chr3	131005541	131006795
chr3	102948933	102951951
chr3	30623079	30624601
chr3	107261285	107263732
chr3	130948857	130950119
chr3	135209228	135210760
chr3	68368679	68369680
chr3	100913450	100916143
chr3	129234567	129235818
chr3	9641639	9642640
chr3	95439651	95440925
chr3	144075654	144077190
chr3	95621993	95623773
chr3	8666955	8668569
chr3	121279802	121281053
chr3	27602007	27603008
chr3	88356766	88358545
chr3	67307152	67308434
chr3	41226960	41228503
chr3	89672088	89673347
chr3	90192937	90194567
chr3	121994461	121996811
chr3	21973561	21975945
chr3	65462423	65463424
chr3	110053930	110054931
chr3	129276186	129278650
chr3	8510523	8511835
chr3	96379712	96382092
chr3	107871771	107873950
chr3	95693810	95695966
chr3	96374974	96376548
chr3	95466906	95468160
chr3	9008254	9009512
chr3	79238192	79239726
chr3	88893750	88895642
chr3	121655334	121656930
chr3	87763944	87765539
chr3	121121685	121122686
chr3	32635486	32636738
chr3	88313437	88315071
chr3	89576403	89577945
chr3	50932310	50933574
chr3	84085688	84086945
chr3	88449457	88451066
chr3	97412617	97414299
chr3	100875110	100876364
chr3	104617799	104619200
chr3	101518601	101519602
chr3	35336252	35337506
chr3	105489555	105490819
chr3	115461229	115462230
chr3	146844344	146845345
chr3	9347104	9348105
chr3	21834210	21835752
chr3	35622136	35623388
chr3	104755724	104756999
chr3	127099845	127100846
chr4	125211428	125214016
chr4	135100294	135105841
chr4	140195613	140197401
chr4	57932580	57933972
chr4	107890909	107892498
chr4	55489893	55491405
chr4	141120199	141122153
chr4	45120779	45122555
chr4	141151366	141155893
chr4	141693522	141695159
chr4	131871360	131872615
chr4	134587902	134590311
chr4	141620317	141621948
chr4	133671268	133676648
chr4	126875372	126879150
chr4	138007792	138011092
chr4	145739850	145743769
chr4	130195043	130196821
chr4	135134051	135138212
chr4	140721138	140722462
chr4	53351406	53353571
chr4	132677864	132679118
chr4	140326026	140327799
chr4	133842803	133844488
chr4	144895034	144896556
chr4	149172454	149175012
chr4	41594848	41596100
chr4	129512216	129513470
chr4	149414071	149415745
chr4	137214832	137216390
chr4	82150109	82152848
chr4	119943255	119944554
chr4	128908189	128909736
chr4	41047795	41049047
chr4	80557529	80558530
chr4	141172706	141174628
chr4	153870868	153872413
chr4	119487605	119490034
chr4	136320635	136321890
chr4	149364657	149365910
chr4	117932444	117935816
chr4	133215732	133217663
chr4	108035085	108036336
chr4	141631478	141633877
chr4	151307545	151309065
chr4	142817600	142818601
chr4	123330418	123333404
chr4	91037933	91039500
chr4	128903106	128905730
chr4	99302421	99303422
chr4	132626080	132628014
chr4	138349676	138351190
chr4	44545533	44547079
chr4	82975104	82976907
chr4	106232753	106234292
chr4	125222437	125224311
chr4	127005787	127008003
chr4	55487963	55488964
chr4	104867451	104869533
chr4	108574837	108576178
chr4	117003120	117004121
chr4	117045506	117047682
chr4	123310390	123312575
chr4	150511771	150514476
chr4	139803452	139805308
chr4	154537122	154538379
chr4	98530260	98531786
chr4	119094880	119096134
chr4	134000890	134003785
chr4	131710740	131711992
chr4	94716234	94718453
chr4	41042989	41045701
chr4	117507007	117508258
chr4	139760096	139762816
chr4	124880157	124881771
chr4	118744245	118746959
chr4	140669430	140672100
chr4	11002380	11004073
chr4	116804197	116806680
chr4	128724688	128726902
chr4	137326848	137328104
chr4	141100746	141102006
chr4	104917927	104918928
chr4	140996574	140997575
chr4	10932989	10935863
chr4	41701937	41703193
chr4	115893289	115894800
chr4	135586963	135588215
chr4	10940532	10942925
chr4	43454740	43455992
chr4	132539891	132541151
chr4	139598247	139600256
chr4	108291309	108293202
chr4	154523002	154525616
chr4	149310738	149312255
chr4	151310761	151312635
chr4	48597655	48599985
chr4	129983993	129985776
chr4	131684528	131685806
chr4	137355815	137357884
chr4	146899503	146901438
chr4	33910485	33911741
chr4	62179467	62181530
chr4	116728872	116729873
chr4	117901247	117902775
chr4	125215022	125216863
chr4	136304999	136306983
chr4	63219320	63221820
chr4	135731695	135734097
chr4	116824888	116826154
chr4	125171736	125173601
chr4	129845011	129847559
chr4	140838918	140840745
chr4	10857828	10860247
chr4	104607776	104608777
chr4	117052682	117053936
chr4	136384132	136386722
chr4	147221699	147222955
chr4	155157517	155159061
chr4	43418760	43421082
chr4	134537576	134539402
chr4	134855388	134857267
chr4	135702310	135703830
chr4	11117074	11118919
chr4	126814963	126816506
chr4	137153184	137154869
chr4	145147218	145149026
chr4	147460706	147462552
chr4	40214235	40216124
chr4	43970142	43971708
chr4	33275107	33276706
chr4	107854483	107855484
chr4	140794445	140796001
chr4	154847007	154848262
chr4	23909971	23910972
chr4	104896141	104897392
chr4	132204875	132206462
chr4	132936564	132937842
chr4	134112685	134114682
chr4	41103589	41104843
chr4	133968646	133970935
chr4	134582384	134583919
chr4	45501785	45503914
chr4	54084398	54086034
chr4	55476621	55478348
chr4	137333877	137335464
chr4	139197613	139198614
chr4	140975084	140976621
chr4	141624652	141625653
chr4	151382956	151384901
chr4	151646824	151648093
chr4	43414666	43415928
chr4	124385956	124387217
chr4	135802158	135804452
chr4	140877010	140878859
chr4	141709065	141710337
chr4	45526250	45527506
chr4	105132579	105133833
chr4	106691925	106693656
chr4	117755801	117756802
chr4	133189052	133190576
chr4	135151490	135152747
chr4	137025444	137027013
chr4	43396056	43397057
chr4	57311867	57313818
chr4	100448447	100450436
chr4	107835694	107836695
chr4	128590752	128592029
chr4	133882565	133883827
chr4	134189489	134190490
chr4	140909462	140910463
chr4	150481255	150482776
chr4	150538306	150539575
chr4	57703241	57704519
chr4	135774212	135776003
chr4	138528048	138529680
chr4	139523347	139524609
chr4	142851261	142853228
chr4	155043794	155045045
chr4	52673222	52674223
chr4	116492473	116494363
chr4	132549051	132550052
chr4	132640750	132642642
chr4	133231031	133232326
chr4	137807577	137808834
chr4	141799975	141801358
chr4	151401013	151402565
chr4	155562525	155564165
chr4	44062198	44063452
chr4	88367375	88368738
chr4	98201667	98202928
chr4	130611803	130613056
chr4	132647982	132649513
chr4	140655747	140656748
chr4	141346068	141347323
chr4	142902874	142903875
chr4	149328339	149329870
chr4	149372768	149374030
chr5	143718397	143726188
chr5	147072198	147073450
chr5	65255293	65256882
chr5	118894053	118896838
chr5	97655167	97656168
chr5	117806061	117807869
chr5	140544156	140545662
chr5	135417418	135423467
chr5	129747928	129749437
chr5	118884542	118888454
chr5	136409828	136412215
chr5	138049447	138052786
chr5	136577524	136578525
chr5	123584936	123589460
chr5	25032039	25036472
chr5	12872622	12873623
chr5	33780547	33781548
chr5	109981994	109985975
chr5	136118930	136120521
chr5	139449734	139451635
chr5	112938578	112939579
chr5	120161416	120163884
chr5	86836010	86837262
chr5	25060348	25061599
chr5	5513690	5515582
chr5	110897580	110899673
chr5	115680757	115683907
chr5	137793006	137794695
chr5	116018240	116020065
chr5	23950020	23951522
chr5	120106755	120108259
chr5	113758737	113760251
chr5	115797427	115799654
chr5	73293187	73294721
chr5	149817960	149819214
chr5	125632860	125635165
chr5	129105420	129107934
chr5	129660328	129662139
chr5	120914298	120915879
chr5	125638833	125641244
chr5	113762757	113764440
chr5	111235238	111236491
chr5	122339632	122341751
chr5	36113313	36114568
chr5	118959944	118961642
chr5	75933492	75934745
chr5	104862746	104863998
chr5	115021242	115023029
chr5	120036312	120037947
chr5	122973814	122976804
chr5	23744500	23745501
chr5	130006487	130007993
chr5	121127146	121129964
chr5	125820011	125821908
chr5	125888909	125890161
chr5	145825634	145826908
chr5	22938464	22940270
chr5	137942750	137944952
chr5	136441171	136442172
chr5	122951635	122954002
chr5	138186650	138187905
chr5	108978164	108979965
chr5	124626421	124627674
chr5	137886453	137887704
chr5	111938332	111940295
chr5	36052322	36053928
chr5	120062917	120065019
chr5	151672226	151673227
chr5	117239430	117241254
chr5	148767965	148770326
chr5	74283116	74284989
chr5	113849201	113850202
chr5	120034078	120035606
chr5	122512909	122514433
chr5	130230327	130231615
[truncated: 942 more rows]
