# Supplementary material for: NR5A2 connects zygotic genome activation to the first lineage segregation in totipotent embryos
Source: Cell Res. 2023 Nov 7;33(12):952–66. doi: 10.1038/s41422-023-00887-z (PMC10709309; doi:10.1038/s41422-023-00887-z)
Supplement: Supplementary file 17 — Supplementary Table S7 [file 41422_2023_887_MOESM17_ESM.xlsx]

## Sheet: Sheet1
Supplementary information, Table S7 Summary of the sequencing data
Sample	Strain	Treatment	Genotype	Developmental stages	Replicates information	GEO accession number	Method
2C_NR5A2_CR_rep1	C57BL/6J x PWK/PhJ	wild type	wild type	2C	Rep1	GSE229740	CUT&RUN
2C_NR5A2_CR_rep2	C57BL/6J x PWK/PhJ	wild type	wild type	2C	Rep2	GSE229740	CUT&RUN
2C_NR5A2_CR_rep3	C57BL/6J x PWK/PhJ	wild type	wild type	2C	Rep3	GSE229740	CUT&RUN
8C_NR5A2_CR_rep1	C57BL/6J x PWK/PhJ	wild type	wild type	8C	Rep1	GSE229740	CUT&RUN
8C_NR5A2_CR_rep2	C57BL/6J x PWK/PhJ	wild type	wild type	8C	Rep2	GSE229740	CUT&RUN
2000_mESC_NR5A2_CR	R1 129/Sv	wild type	wild type	mESC	Rep1	GSE229740	CUT&RUN
1000_mESC_NR5A2_CR	R1 129/Sv	wild type	wild type	mESC	Rep1	GSE229740	CUT&RUN
9000_mESC_WT_NR5A2_CR	R1 129/Sv	wild type	wild type	mESC	Rep1	GSE229740	CUT&RUN
9000_mESC_NR5A2KO_NR5A2_CR	R1 129/Sv	Nr5a2 KO	Nr5a2 KO	mESC	Rep1	GSE229740	CUT&RUN
100k_Input_ChIP	R1 129/Sv	wild type	wild type	mESC	Rep1	GSE229740	ChIP-seq
100k_NR5A2_ChIP	R1 129/Sv	wild type	wild type	mESC	Rep1	GSE229740	ChIP-seq
4C_4NR_NC_rep1	C57BL/6J x PWK/PhJ	wild type	wild type	4C	Rep1	GSE229740	RNA-seq
4C_4NR_NC_rep2	C57BL/6J x PWK/PhJ	wild type	wild type	4C	Rep2	GSE229740	RNA-seq
4C_Nr5a2_Rarg_Nr1h3_Nr2c2_KD_rep1	C57BL/6J x PWK/PhJ	wild type	wild type	4C	Rep1	GSE229740	RNA-seq
4C_Nr5a2_Rarg_Nr1h3_Nr2c2_KD_rep2	C57BL/6J x PWK/PhJ	wild type	wild type	4C	Rep2	GSE229740	RNA-seq
8C_4NR_NC_rep1	C57BL/6J x PWK/PhJ	Injected with 20 μM NC siRNA	wild type	8C	Rep1	GSE229740	RNA-seq
8C_4NR_NC_rep2	C57BL/6J x PWK/PhJ	Injected with 20 μM NC siRNA	wild type	8C	Rep2	GSE229740	RNA-seq
8C_Nr5a2_Rarg_Nr1h3_Nr2c2_KD_rep1	C57BL/6J x PWK/PhJ	Injected with 5 μM Nr5a2/Rarg/Nr1h3/Nr2c2 siRNA separately	wild type	8C	Rep1	GSE229740	RNA-seq
8C_Nr5a2_Rarg_Nr1h3_Nr2c2_KD_rep2	C57BL/6J x PWK/PhJ	Injected with 5 μM Nr5a2/Rarg/Nr1h3/Nr2c2 siRNA separately	wild type	8C	Rep2	GSE229740	RNA-seq
8C_3NR_NC_rep1	C57BL/6J x PWK/PhJ	Injected with 15 μM NC siRNA	wild type	8C	Rep1	GSE229740	RNA-seq
8C_3NR_NC_rep2	C57BL/6J x PWK/PhJ	Injected with 15 μM NC siRNA	wild type	8C	Rep2	GSE229740	RNA-seq
8C_Rarg_Nr1h3_Nr2c2_KD_rep1	C57BL/6J x PWK/PhJ	Injected with 5 μM Rarg/Nr1h3/Nr2c2 siRNA separately	wild type	8C	Rep1	GSE229740	RNA-seq
8C_Rarg_Nr1h3_Nr2c2_KD_rep2	C57BL/6J x PWK/PhJ	Injected with 5 μM Rarg/Nr1h3/Nr2c2 siRNA separately	wild type	8C	Rep2	GSE229740	RNA-seq
8C_Nr5a2_Nr1h3_Nr2c2_KD_rep1	C57BL/6J x PWK/PhJ	Injected with 5 μM Nr5a2/Nr1h3/Nr2c2 siRNA separately	wild type	8C	Rep1	GSE229740	RNA-seq
8C_Nr5a2_Nr1h3_Nr2c2_KD_rep2	C57BL/6J x PWK/PhJ	Injected with 5 μM Nr5a2/Nr1h3/Nr2c2 siRNA separately	wild type	8C	Rep2	GSE229740	RNA-seq
8C_Nr5a2_Rarg_Nr2c2_KD_rep1	C57BL/6J x PWK/PhJ	Injected with 5 μM Nr5a2/Rarg/Nr2c2 siRNA separately	wild type	8C	Rep1	GSE229740	RNA-seq
8C_Nr5a2_Rarg_Nr2c2_KD_rep2	C57BL/6J x PWK/PhJ	Injected with 5 μM Nr5a2/Rarg/Nr2c2 siRNA separately	wild type	8C	Rep2	GSE229740	RNA-seq
8C_Nr5a2_Rarg_Nr1h3_KD_rep1	C57BL/6J x PWK/PhJ	Injected with 5 μM Nr5a2/Rarg/Nr1h3 siRNA separately	wild type	8C	Rep1	GSE229740	RNA-seq
8C_Nr5a2_Rarg_Nr1h3_KD_rep2	C57BL/6J x PWK/PhJ	Injected with 5 μM Nr5a2/Rarg/Nr1h3 siRNA separately	wild type	8C	Rep2	GSE229740	RNA-seq
8C_1NR_NC_rep1	C57BL/6J x PWK/PhJ	Injected with 5 μM NC siRNA	wild type	8C	Rep1	GSE229740	RNA-seq
8C_1NR_NC_rep2	C57BL/6J x PWK/PhJ	Injected with 5 μM NC siRNA	wild type	8C	Rep2	GSE229740	RNA-seq
8C_Nr5a2_KD_rep1	C57BL/6J x PWK/PhJ	Injected with 5 μM Nr5a2 siRNA separately	wild type	8C	Rep1	GSE229740	RNA-seq
8C_Nr5a2_KD_rep2	C57BL/6J x PWK/PhJ	Injected with 5 μM Nr5a2 siRNA separately	wild type	8C	Rep2	GSE229740	RNA-seq
8C_Rarg_KD_rep1	C57BL/6J x PWK/PhJ	Injected with 5 μM Rarg siRNA separately	wild type	8C	Rep1	GSE229740	RNA-seq
8C_Rarg_KD_rep2	C57BL/6J x PWK/PhJ	Injected with 5 μM Rarg siRNA separately	wild type	8C	Rep2	GSE229740	RNA-seq
8C_Nr1h3_KD_rep1	C57BL/6J x PWK/PhJ	Injected with 5 μM Nr1h3 siRNA separately	wild type	8C	Rep1	GSE229740	RNA-seq
8C_Nr1h3_KD_rep2	C57BL/6J x PWK/PhJ	Injected with 5 μM Nr1h3 siRNA separately	wild type	8C	Rep2	GSE229740	RNA-seq
8C_Nr2c2_KD_rep1	C57BL/6J x PWK/PhJ	Injected with 5 μM Nr2c2 siRNA separately	wild type	8C	Rep1	GSE229740	RNA-seq
8C_Nr2c2_KD_rep2	C57BL/6J x PWK/PhJ	Injected with 5 μM Nr2c2 siRNA separately	wild type	8C	Rep2	GSE229740	RNA-seq
2C_Nr5a2_NC_RNA_rep1	C57BL/6J x PWK/PhJ	Injected with 5 μM NC siRNA	wild type	2C	Rep1	GSE229740	RNA-seq
2C_Nr5a2_NC_RNA_rep2	C57BL/6J x PWK/PhJ	Injected with 5 μM NC siRNA	wild type	2C	Rep2	GSE229740	RNA-seq
2C_Nr5a2_KD_RNA_rep1	C57BL/6J x PWK/PhJ	Injected with 5 μM Nr5a2 siRNA separately	wild type	2C	Rep1	GSE229740	RNA-seq
2C_Nr5a2_KD_RNA_rep2	C57BL/6J x PWK/PhJ	Injected with 5 μM Nr5a2 siRNA separately	wild type	2C	Rep2	GSE229740	RNA-seq
2C_Nr5a2_NC_ATAC_rep1	C57BL/6J x PWK/PhJ	Injected with 5 μM NC siRNA	wild type	2C	Rep1	GSE229740	ATAC-seq
2C_Nr5a2_NC_ATAC_rep2	C57BL/6J x PWK/PhJ	Injected with 5 μM NC siRNA	wild type	2C	Rep2	GSE229740	ATAC-seq
2C_Nr5a2_KD_ATAC_rep1	C57BL/6J x PWK/PhJ	Injected with 5 μM Nr5a2 siRNA separately	wild type	2C	Rep1	GSE229740	ATAC-seq
2C_Nr5a2_KD_ATAC_rep2	C57BL/6J x PWK/PhJ	Injected with 5 μM Nr5a2 siRNA separately	wild type	2C	Rep2	GSE229740	ATAC-seq
8C_Nr5a2_NC_ATAC_rep1	C57BL/6J x PWK/PhJ	Injected with 5 μM NC siRNA	wild type	8C	Rep1	GSE229740	ATAC-seq
8C_Nr5a2_NC_ATAC_rep2	C57BL/6J x PWK/PhJ	Injected with 5 μM NC siRNA	wild type	8C	Rep2	GSE229740	ATAC-seq
8C_Nr5a2_KD_ATAC_rep1	C57BL/6J x PWK/PhJ	Injected with 5 μM Nr5a2 siRNA separately	wild type	8C	Rep1	GSE229740	ATAC-seq
8C_Nr5a2_KD_ATAC_rep2	C57BL/6J x PWK/PhJ	Injected with 5 μM Nr5a2 siRNA separately	wild type	8C	Rep2	GSE229740	ATAC-seq
2C_BE_RNA_rep1	C57BL/6J x PWK/PhJ	Injected with 100 ng/μl BE mRNA	wild type	2C	Rep1	GSE229740	RNA-seq
2C_BE_RNA_rep2	C57BL/6J x PWK/PhJ	Injected with 100 ng/μl BE mRNA	wild type	2C	Rep2	GSE229740	RNA-seq
2C_BE_RNA_rep3	C57BL/6J x PWK/PhJ	Injected with 100 ng/μl BE mRNA	wild type	2C	Rep3	GSE229740	RNA-seq
2C_BE_RNA_rep4	C57BL/6J x PWK/PhJ	Injected with 100 ng/μl BE mRNA	wild type	2C	Rep4	GSE229740	RNA-seq
2C_BE_RNA_rep5	C57BL/6J x PWK/PhJ	Injected with 100 ng/μl BE mRNA	wild type	2C	Rep5	GSE229740	RNA-seq
2C_BE_RNA_rep6	C57BL/6J x PWK/PhJ	Injected with 100 ng/μl BE mRNA	wild type	2C	Rep6	GSE229740	RNA-seq
2C_BE_RNA_rep7	C57BL/6J x PWK/PhJ	Injected with 100 ng/μl BE mRNA	wild type	2C	Rep7	GSE229740	RNA-seq
2C_BE_RNA_rep8	C57BL/6J x PWK/PhJ	Injected with 100 ng/μl BE mRNA	wild type	2C	Rep8	GSE229740	RNA-seq
2C_sg_RNA_rep1	C57BL/6J x PWK/PhJ	Injected with 100 ng/μl Nr5a2 sgRNA	wild type	2C	Rep1	GSE229740	RNA-seq
2C_sg_RNA_rep2	C57BL/6J x PWK/PhJ	Injected with 100 ng/μl Nr5a2 sgRNA	wild type	2C	Rep2	GSE229740	RNA-seq
2C_sg_RNA_rep3	C57BL/6J x PWK/PhJ	Injected with 100 ng/μl Nr5a2 sgRNA	wild type	2C	Rep3	GSE229740	RNA-seq
2C_sg_RNA_rep4	C57BL/6J x PWK/PhJ	Injected with 100 ng/μl Nr5a2 sgRNA	wild type	2C	Rep4	GSE229740	RNA-seq
2C_sg_RNA_rep5	C57BL/6J x PWK/PhJ	Injected with 100 ng/μl Nr5a2 sgRNA	wild type	2C	Rep5	GSE229740	RNA-seq
2C_sg_RNA_rep6	C57BL/6J x PWK/PhJ	Injected with 100 ng/μl Nr5a2 sgRNA	wild type	2C	Rep6	GSE229740	RNA-seq
2C_sg_RNA_rep7	C57BL/6J x PWK/PhJ	Injected with 100 ng/μl Nr5a2 sgRNA	wild type	2C	Rep7	GSE229740	RNA-seq
2C_sg_RNA_rep8	C57BL/6J x PWK/PhJ	Injected with 100 ng/μl Nr5a2 sgRNA	wild type	2C	Rep8	GSE229740	RNA-seq
2C_BE_sg_RNA_rep1	C57BL/6J x PWK/PhJ	Injected with 100 ng/μl BE mRNA and Nr5a2 sgRNA	Nr5a2-/-	2C	Rep1	GSE229740	RNA-seq
2C_BE_sg_RNA_rep2	C57BL/6J x PWK/PhJ	Injected with 100 ng/μl BE mRNA and Nr5a2 sgRNA	Nr5a2-/-	2C	Rep2	GSE229740	RNA-seq
2C_BE_sg_RNA_rep3	C57BL/6J x PWK/PhJ	Injected with 100 ng/μl BE mRNA and Nr5a2 sgRNA	Nr5a2-/-	2C	Rep3	GSE229740	RNA-seq
2C_BE_sg_RNA_rep4	C57BL/6J x PWK/PhJ	Injected with 100 ng/μl BE mRNA and Nr5a2 sgRNA	Nr5a2-/-	2C	Rep4	GSE229740	RNA-seq
2C_BE_sg_RNA_rep5	C57BL/6J x PWK/PhJ	Injected with 100 ng/μl BE mRNA and Nr5a2 sgRNA	Nr5a2-/-	2C	Rep5	GSE229740	RNA-seq
2C_BE_sg_RNA_rep6	C57BL/6J x PWK/PhJ	Injected with 100 ng/μl BE mRNA and Nr5a2 sgRNA	Nr5a2-/-	2C	Rep6	GSE229740	RNA-seq
2C_BE_sg_RNA_rep7	C57BL/6J x PWK/PhJ	Injected with 100 ng/μl BE mRNA and Nr5a2 sgRNA	Nr5a2-/-	2C	Rep7	GSE229740	RNA-seq
2C_BE_sg_RNA_rep8	C57BL/6J x PWK/PhJ	Injected with 100 ng/μl BE mRNA and Nr5a2 sgRNA	Nr5a2-/-	2C	Rep8	GSE229740	RNA-seq
2C_BE_sg_RNA_rep9	C57BL/6J x PWK/PhJ	Injected with 100 ng/μl BE mRNA and Nr5a2 sgRNA	Nr5a2-/-	2C	Rep9	GSE229740	RNA-seq
2C_BE_sg_RNA_rep10	C57BL/6J x PWK/PhJ	Injected with 100 ng/μl BE mRNA and Nr5a2 sgRNA	Nr5a2-/-	2C	Rep10	GSE229740	RNA-seq
2C_BE_sg_RNA_rep11	C57BL/6J x PWK/PhJ	Injected with 100 ng/μl BE mRNA and Nr5a2 sgRNA	Nr5a2-/-	2C	Rep11	GSE229740	RNA-seq
2C_BE_sg_RNA_rep12	C57BL/6J x PWK/PhJ	Injected with 100 ng/μl BE mRNA and Nr5a2 sgRNA	Nr5a2-/-	2C	Rep12	GSE229740	RNA-seq
2C_BE_sg_RNA_rep13	C57BL/6J x PWK/PhJ	Injected with 100 ng/μl BE mRNA and Nr5a2 sgRNA	Nr5a2-/-	2C	Rep13	GSE229740	RNA-seq
2C_BE_sg_RNA_rep14	C57BL/6J x PWK/PhJ	Injected with 100 ng/μl BE mRNA and Nr5a2 sgRNA	Nr5a2-/-	2C	Rep14	GSE229740	RNA-seq
8C_BE_RNA_rep1	C57BL/6J x PWK/PhJ	Injected with 100 ng/μl BE mRNA	wild type	8C	Rep1	GSE229740	RNA-seq
8C_BE_RNA_rep2	C57BL/6J x PWK/PhJ	Injected with 100 ng/μl BE mRNA	wild type	8C	Rep2	GSE229740	RNA-seq
8C_BE_RNA_rep3	C57BL/6J x PWK/PhJ	Injected with 100 ng/μl BE mRNA	wild type	8C	Rep3	GSE229740	RNA-seq
8C_BE_RNA_rep4	C57BL/6J x PWK/PhJ	Injected with 100 ng/μl BE mRNA	wild type	8C	Rep4	GSE229740	RNA-seq
8C_BE_RNA_rep5	C57BL/6J x PWK/PhJ	Injected with 100 ng/μl BE mRNA	wild type	8C	Rep5	GSE229740	RNA-seq
8C_BE_RNA_rep6	C57BL/6J x PWK/PhJ	Injected with 100 ng/μl BE mRNA	wild type	8C	Rep6	GSE229740	RNA-seq
8C_BE_RNA_rep7	C57BL/6J x PWK/PhJ	Injected with 100 ng/μl BE mRNA	wild type	8C	Rep7	GSE229740	RNA-seq
8C_BE_RNA_rep8	C57BL/6J x PWK/PhJ	Injected with 100 ng/μl BE mRNA	wild type	8C	Rep8	GSE229740	RNA-seq
8C_sg_RNA_rep1	C57BL/6J x PWK/PhJ	Injected with 100 ng/μl Nr5a2 sgRNA	wild type	8C	Rep1	GSE229740	RNA-seq
8C_sg_RNA_rep2	C57BL/6J x PWK/PhJ	Injected with 100 ng/μl Nr5a2 sgRNA	wild type	8C	Rep2	GSE229740	RNA-seq
8C_sg_RNA_rep3	C57BL/6J x PWK/PhJ	Injected with 100 ng/μl Nr5a2 sgRNA	wild type	8C	Rep3	GSE229740	RNA-seq
8C_sg_RNA_rep4	C57BL/6J x PWK/PhJ	Injected with 100 ng/μl Nr5a2 sgRNA	wild type	8C	Rep4	GSE229740	RNA-seq
8C_sg_RNA_rep5	C57BL/6J x PWK/PhJ	Injected with 100 ng/μl Nr5a2 sgRNA	wild type	8C	Rep5	GSE229740	RNA-seq
8C_sg_RNA_rep6	C57BL/6J x PWK/PhJ	Injected with 100 ng/μl Nr5a2 sgRNA	wild type	8C	Rep6	GSE229740	RNA-seq
8C_sg_RNA_rep7	C57BL/6J x PWK/PhJ	Injected with 100 ng/μl Nr5a2 sgRNA	wild type	8C	Rep7	GSE229740	RNA-seq
8C_sg_RNA_rep8	C57BL/6J x PWK/PhJ	Injected with 100 ng/μl Nr5a2 sgRNA	wild type	8C	Rep8	GSE229740	RNA-seq
8C_BE_sg_RNA_rep1	C57BL/6J x PWK/PhJ	Injected with 100 ng/μl BE mRNA and Nr5a2 sgRNA	Nr5a2-/-	8C	Rep1	GSE229740	RNA-seq
8C_BE_sg_RNA_rep2	C57BL/6J x PWK/PhJ	Injected with 100 ng/μl BE mRNA and Nr5a2 sgRNA	Nr5a2-/-	8C	Rep2	GSE229740	RNA-seq
8C_BE_sg_RNA_rep3	C57BL/6J x PWK/PhJ	Injected with 100 ng/μl BE mRNA and Nr5a2 sgRNA	Nr5a2-/-	8C	Rep3	GSE229740	RNA-seq
8C_BE_sg_RNA_rep4	C57BL/6J x PWK/PhJ	Injected with 100 ng/μl BE mRNA and Nr5a2 sgRNA	Nr5a2-/-	8C	Rep4	GSE229740	RNA-seq
8C_BE_sg_RNA_rep5	C57BL/6J x PWK/PhJ	Injected with 100 ng/μl BE mRNA and Nr5a2 sgRNA	Nr5a2-/-	8C	Rep5	GSE229740	RNA-seq
8C_BE_sg_RNA_rep6	C57BL/6J x PWK/PhJ	Injected with 100 ng/μl BE mRNA and Nr5a2 sgRNA	Nr5a2-/-	8C	Rep6	GSE229740	RNA-seq
8C_BE_sg_RNA_rep7	C57BL/6J x PWK/PhJ	Injected with 100 ng/μl BE mRNA and Nr5a2 sgRNA	Nr5a2-/-	8C	Rep7	GSE229740	RNA-seq
8C_BE_sg_RNA_rep8	C57BL/6J x PWK/PhJ	Injected with 100 ng/μl BE mRNA and Nr5a2 sgRNA	Nr5a2-/-	8C	Rep8	GSE229740	RNA-seq
8C_BE_sg_RNA_rep9	C57BL/6J x PWK/PhJ	Injected with 100 ng/μl BE mRNA and Nr5a2 sgRNA	Nr5a2-/-	8C	Rep9	GSE229740	RNA-seq
8C_BE_sg_RNA_rep10	C57BL/6J x PWK/PhJ	Injected with 100 ng/μl BE mRNA and Nr5a2 sgRNA	Nr5a2-/-	8C	Rep10	GSE229740	RNA-seq
8C_BE_sg_RNA_rep11	C57BL/6J x PWK/PhJ	Injected with 100 ng/μl BE mRNA and Nr5a2 sgRNA	Nr5a2-/-	8C	Rep11	GSE229740	RNA-seq
8C_BE_sg_RNA_rep12	C57BL/6J x PWK/PhJ	Injected with 100 ng/μl BE mRNA and Nr5a2 sgRNA	Nr5a2-/-	8C	Rep12	GSE229740	RNA-seq
8C_BE_sg_RNA_rep13	C57BL/6J x PWK/PhJ	Injected with 100 ng/μl BE mRNA and Nr5a2 sgRNA	Nr5a2-/-	8C	Rep13	GSE229740	RNA-seq
8C_BE_sg_RNA_rep14	C57BL/6J x PWK/PhJ	Injected with 100 ng/μl BE mRNA and Nr5a2 sgRNA	Nr5a2-/-	8C	Rep14	GSE229740	RNA-seq
